# Supplementary material for: Crystal structures of 4-chloro­pyridine-2-carbo­nitrile and 6-chloro­pyridine-2-carbo­nitrile exhibit different inter­molecular π-stacking, C—H⋯Nnitrile and C—H⋯Npyridine inter­actions
Source: Acta Crystallogr E Crystallogr Commun. 2015 Jun 27;71(Pt 7):852–6. doi: 10.1107/S2056989015011767 (PMC4518955; doi:10.1107/S2056989015011767)
Supplement: Supplementary file 1 [file e-71-00852-sup1.cif]

##############################################################################
#                                                                            #
# This CIF contains the data in a paper accepted for publication in          #
# Acta Crystallographica Section E. It conforms to the requirements of       #
# Notes for Authors for Acta Crystallographica Section E, and has been       #
# peer reviewed under the auspices of the IUCr Commission on Journals.       #
#                                                                            #
# Full details of the Crystallographic Information File format               #
# are given in the paper "The Crystallographic Information File (CIF):       #
# a New Standard Archive File for Crystallography" by S. R. Hall, F. H.      #
# Allen and I. D. Brown [Acta Cryst. (1991), A47, 655-685].                  #
#                                                                            #
# The current version of the core CIF dictionary is obtainable from          #
# ftp://ftp.iucr.org/pub/cif_core.dic.                                       #
#                                                                            #
# Software is freely available for graphical display of the structure(s)     #
# in this CIF. For information consult the CIF software page                 #
# http://www.iucr.org/resources/cif/software.                                #
#                                                                            #
# This file may be used for bona fide research purposes within the           #
# scientific community so long as proper attribution is given to the journal # 
# article from which it was obtained.                                        #
#                                                                            #
##############################################################################
data_global
_audit_creation_method     'APEX2 v2014.9-0'
_journal_date_recd_electronic     2015-06-11
_journal_date_accepted     2015-06-18
_journal_name_full     'Acta Crystallographica, Section E'
_journal_year     2015
_journal_volume     71
_journal_issue      7
_journal_page_first     852
_journal_page_last     856
_journal_paper_category     GO
_journal_paper_doi     10.1107/S2056989015011767
_journal_coeditor_code     RZ5161
_publ_contact_author_name     'Joseph M. Tanski'
_publ_contact_author_address
;
Department of Chemistry
Vassar College
Poughkeepsie, NY 12604
USA
;
_publ_contact_author_email     'jotanski@vassar.edu'
_publ_contact_author_fax     '845-437-5747'
_publ_contact_author_phone     '845-437-7503'
_publ_section_title
;
Crystal structures of 4-chloropyridine-2-carbonitrile and
6-chloropyridine-2-carbonitrile exhibit different intermolecular \p-stacking,
C---H...N~nitrile~ and C---H...N~pyridine~ interactions
;
_publ_section_title_footnote     .
loop_
    _publ_author_name
    _publ_author_footnote
    _publ_author_address
    'Montgomery, Matthew J.' .
;
Department of Chemistry
Vassar College
Poughkeepsie, NY 12604
USA
;
    'O'Connor, Thomas J.' .
;
Department of Chemistry
Vassar College
Poughkeepsie, NY 12604
USA
;
    'Tanski, Joseph M.' .
;
Department of Chemistry
Vassar College
Poughkeepsie, NY 12604
USA
;
_publ_section_synopsis
;
The crystal structures of two chlorocyanopyridines, namely
4-chloropyridine-2-carbonitrile and 6-chloropyridine-2-carbonitrile, exhibit
unique intermolecular C---H...N~nitrile~, C---H...N~pyridine~ and offset
face-to-face \p-stacking interactions.
;
data_I
_chemical_name_systematic
;
4-Chloropyridine-2-carbonitrile
;
_chemical_name_common     ?
_chemical_formula_moiety     'C6 H3 Cl N2'
_chemical_formula_sum     'C6 H3 Cl N2'
_chemical_formula_iupac     'C6 H3 Cl N2'
_chemical_formula_weight     138.55
_chemical_melting_point     ?
_space_group_crystal_system     monoclinic
_space_group_name_H-M_alt     'P 21/n'
_space_group_name_Hall     '-P 2yn'
loop_
    _space_group_symop_operation_xyz
    'x, y, z'
    '-x+1/2, y+1/2, -z+1/2'
    '-x, -y, -z'
    'x-1/2, -y-1/2, z-1/2'
_cell_length_a     3.813(5)
_cell_length_b     14.047(19)
_cell_length_c     11.356(15)
_cell_angle_alpha     90
_cell_angle_beta     96.806(19)
_cell_angle_gamma     90
_cell_volume     604.0(14)
_cell_formula_units_Z     4
_cell_measurement_reflns_used     3637
_cell_measurement_theta_min     2.9003
_cell_measurement_theta_max     30.2826
_cell_measurement_temperature     125.(2)
_exptl_crystal_description     plate
_exptl_crystal_colour     colourless
_exptl_crystal_size_max     0.250
_exptl_crystal_size_mid     0.100
_exptl_crystal_size_min     0.040
_exptl_crystal_density_diffrn     1.524
_exptl_crystal_density_meas     ?
_exptl_crystal_density_method     'not measured'
_exptl_crystal_F_000     280
_exptl_absorpt_coefficient_mu     0.522
_exptl_absorpt_correction_type     multi-scan
_exptl_absorpt_process_details
;
(SADABS; Bruker, 2013)
;
_exptl_absorpt_correction_T_min     0.67
_exptl_absorpt_correction_T_max     0.98
_exptl_special_details
;
;
_diffrn_ambient_temperature     125.(2)
_diffrn_radiation_type     MoK\a
_diffrn_radiation_wavelength     0.71073
_diffrn_radiation_source     'fine-focus sealed tube'
_diffrn_radiation_monochromator     graphite
_diffrn_measurement_device_type     'Bruker APEXII CCD'
_diffrn_measurement_method     '\f and \w scans'
_diffrn_detector_area_resol_mean     8.3333
_diffrn_reflns_number     12191
_diffrn_reflns_av_R_equivalents     0.0625
_diffrn_reflns_theta_min     2.32
_diffrn_reflns_theta_max     30.56
_diffrn_reflns_theta_full     30.56
_diffrn_measured_fraction_theta_max     0.997
_diffrn_measured_fraction_theta_full     0.997
_diffrn_reflns_limit_h_min     -5
_diffrn_reflns_limit_h_max     5
_diffrn_reflns_limit_k_min     -20
_diffrn_reflns_limit_k_max     19
_diffrn_reflns_limit_l_min     -16
_diffrn_reflns_limit_l_max     16
_refine_special_details
;
;
_reflns_number_total     1852
_reflns_number_gt     1498
_reflns_threshold_expression     'I > 2\s(I)'
_refine_ls_structure_factor_coef     Fsqd
_refine_ls_matrix_type     full
_refine_ls_R_factor_all     0.0644
_refine_ls_R_factor_gt     0.0497
_refine_ls_wR_factor_gt     0.1270
_refine_ls_wR_factor_ref     0.1348
_refine_ls_goodness_of_fit_ref     1.118
_refine_ls_restrained_S_all     1.118
_refine_ls_number_reflns     1852
_refine_ls_number_parameters     82
_refine_ls_number_restraints     0
_refine_ls_number_constraints     ?
_refine_ls_hydrogen_treatment     constr
_refine_ls_weighting_scheme     calc
_refine_ls_weighting_details
              'w=1/[\s^2^(Fo^2^)+(0.0646P)^2^+0.4268P] where P=(Fo^2^+2Fc^2^)/3'
_atom_sites_solution_hydrogens     geom
_atom_sites_solution_primary     ?
_atom_sites_solution_secondary     ?
_refine_ls_shift/su_max     0.000
_refine_ls_shift/su_mean     0.000
_refine_diff_density_max     0.533
_refine_diff_density_min     -0.370
_refine_ls_extinction_method     none
_refine_ls_extinction_coef     ?
loop_
    _atom_type_symbol
    _atom_type_description
    _atom_type_scat_dispersion_real
    _atom_type_scat_dispersion_imag
    _atom_type_scat_source
    C C 0.0033 0.0016 'International Tables Vol C Tables 4.2.6.8 and 6.1.1.4'
    H H 0.0000 0.0000 'International Tables Vol C Tables 4.2.6.8 and 6.1.1.4'
    N N 0.0061 0.0033 'International Tables Vol C Tables 4.2.6.8 and 6.1.1.4'
    Cl Cl 0.1484 0.1585 'International Tables Vol C Tables 4.2.6.8 and 6.1.1.4'
_computing_data_collection
;
APEX2 (Bruker, 2013)
;
_computing_cell_refinement
;
APEX2 (Bruker, 2013)
;
_computing_data_reduction
;
SAINT (Bruker, 2013)
;
_computing_structure_solution
;
SHELXS2014 (Sheldrick, 2008)
;
_computing_structure_refinement
;
SHELXL2014 (Sheldrick, 2015)
;
_computing_molecular_graphics
;
SHELXTL2014 (Sheldrick, 2008)
;
_computing_publication_material
;
SHELXTL2014 (Sheldrick, 2008), OLEX2 (Dolomanov <i>et al.</i>,
2009) and Mercury
(Macrae <i>et al.</i>,  2008)
;
loop_
    _atom_site_type_symbol
    _atom_site_label
    _atom_site_fract_x
    _atom_site_fract_y
    _atom_site_fract_z
    _atom_site_U_iso_or_equiv
    _atom_site_adp_type
    _atom_site_calc_flag
    _atom_site_occupancy
    _atom_site_disorder_assembly
    _atom_site_disorder_group
    Cl Cl 0.27576(14) 0.79489(4) 0.15624(5) 0.02207(17) Uani d 1 . .
    N N1 0.0055(5) 0.52050(12) 0.33977(16) 0.0197(4) Uani d 1 . .
    N N2 -0.4067(5) 0.39592(13) 0.09730(18) 0.0253(4) Uani d 1 . .
    C C1 -0.2642(5) 0.45592(15) 0.15388(19) 0.0204(4) Uani d 1 . .
    C C2 -0.0811(5) 0.53460(14) 0.22134(18) 0.0173(4) Uani d 1 . .
    C C3 -0.0084(5) 0.61731(14) 0.15971(18) 0.0177(4) Uani d 1 . .
    H H3A -0.0758 0.6235 0.0768 0.021 Uiso calc 1 . .
    C C4 0.1688(5) 0.69050(13) 0.22646(18) 0.0163(4) Uani d 1 . .
    C C5 0.2634(5) 0.67930(15) 0.34888(18) 0.0192(4) Uani d 1 . .
    H H5A 0.383 0.7283 0.3953 0.023 Uiso calc 1 . .
    C C6 0.1748(6) 0.59298(15) 0.40037(19) 0.0207(4) Uani d 1 . .
    H H6A 0.2382 0.5851 0.4832 0.025 Uiso calc 1 . .
loop_
    _atom_site_aniso_label
    _atom_site_aniso_U_11
    _atom_site_aniso_U_22
    _atom_site_aniso_U_33
    _atom_site_aniso_U_12
    _atom_site_aniso_U_13
    _atom_site_aniso_U_23
    Cl 0.0217(3) 0.0212(3) 0.0227(3) -0.00411(18) 0.00040(18) 0.00357(18)
    N1 0.0200(8) 0.0197(8) 0.0191(9) 0.0004(6) 0.0016(7) 0.0014(7)
    N2 0.0261(9) 0.0245(9) 0.0247(10) -0.0046(7) 0.0003(8) -0.0011(7)
    C1 0.0176(9) 0.0218(9) 0.0216(10) 0.0002(7) 0.0019(8) 0.0027(8)
    C2 0.0141(8) 0.0180(9) 0.0199(10) 0.0012(7) 0.0021(7) -0.0016(7)
    C3 0.0161(9) 0.0217(9) 0.0153(9) -0.0004(7) 0.0020(7) -0.0001(7)
    C4 0.0144(8) 0.0169(8) 0.0180(9) 0.0012(7) 0.0032(7) 0.0018(7)
    C5 0.0185(9) 0.0201(9) 0.0185(10) 0.0003(7) 0.0002(8) -0.0024(7)
    C6 0.0236(10) 0.0230(10) 0.0152(9) 0.0012(8) 0.0020(8) -0.0004(7)
_geom_special_details
;
All e.s.d.'s (except the e.s.d. in the dihedral angle between two l.s. planes)
are estimated using the full covariance matrix. The cell e.s.d.'s are taken
into account individually in the estimation of e.s.d.'s in distances, angles
and torsion angles; correlations between e.s.d.'s in cell parameters are only
used when they are defined by crystal symmetry. An approximate (isotropic)
treatment of cell e.s.d.'s is used for estimating e.s.d.'s involving l.s.
planes.
;
loop_
    _geom_bond_atom_site_label_1
    _geom_bond_atom_site_label_2
    _geom_bond_site_symmetry_2
    _geom_bond_distance
    _geom_bond_publ_flag
    Cl C4 . 1.740(3) ?
    N1 C6 . 1.350(3) ?
    N1 C2 . 1.361(3) ?
    N2 C1 . 1.156(3) ?
    C1 C2 . 1.473(3) ?
    C2 C3 . 1.401(3) ?
    C3 C4 . 1.402(3) ?
    C3 H3A . 0.95 ?
    C4 C5 . 1.403(3) ?
    C5 C6 . 1.405(3) ?
    C5 H5A . 0.95 ?
    C6 H6A . 0.95 ?
loop_
    _geom_angle_atom_site_label_1
    _geom_angle_atom_site_label_2
    _geom_angle_atom_site_label_3
    _geom_angle_site_symmetry_1
    _geom_angle_site_symmetry_3
    _geom_angle
    _geom_angle_publ_flag
    C6 N1 C2 . . 116.07(19) ?
    N2 C1 C2 . . 177.6(2) ?
    N1 C2 C3 . . 125.12(19) ?
    N1 C2 C1 . . 116.70(19) ?
    C3 C2 C1 . . 118.2(2) ?
    C2 C3 C4 . . 116.7(2) ?
    C2 C3 H3A . . 121.7 ?
    C4 C3 H3A . . 121.7 ?
    C3 C4 C5 . . 120.27(19) ?
    C3 C4 Cl . . 119.61(18) ?
    C5 C4 Cl . . 120.11(16) ?
    C4 C5 C6 . . 117.58(19) ?
    C4 C5 H5A . . 121.2 ?
    C6 C5 H5A . . 121.2 ?
    N1 C6 C5 . . 124.3(2) ?
    N1 C6 H6A . . 117.9 ?
    C5 C6 H6A . . 117.9 ?
loop_
    _geom_torsion_atom_site_label_1
    _geom_torsion_atom_site_label_2
    _geom_torsion_atom_site_label_3
    _geom_torsion_atom_site_label_4
    _geom_torsion_site_symmetry_1
    _geom_torsion_site_symmetry_2
    _geom_torsion_site_symmetry_3
    _geom_torsion_site_symmetry_4
    _geom_torsion
    _geom_torsion_publ_flag
    C6 N1 C2 C3 . . . . -0.1(3) ?
    C6 N1 C2 C1 . . . . 179.66(19) ?
    N1 C2 C3 C4 . . . . 0.3(3) ?
    C1 C2 C3 C4 . . . . -179.48(18) ?
    C2 C3 C4 C5 . . . . -0.3(3) ?
    C2 C3 C4 Cl . . . . 178.93(15) ?
    C3 C4 C5 C6 . . . . 0.1(3) ?
    Cl C4 C5 C6 . . . . -179.07(16) ?
    C2 N1 C6 C5 . . . . -0.1(3) ?
    C4 C5 C6 N1 . . . . 0.1(3) ?
loop_
    _geom_hbond_atom_site_label_D
    _geom_hbond_atom_site_label_H
    _geom_hbond_atom_site_label_A
    _geom_hbond_site_symmetry_A
    _geom_hbond_distance_DH
    _geom_hbond_distance_HA
    _geom_hbond_distance_DA
    _geom_hbond_angle_DHA
    _geom_hbond_publ_flag
    C3 H3A N2 3_465 0.95 2.64 3.462(5) 145.5 y
    C6 H6A N1 3_566 0.95 2.75 3.493(5) 136.0 y
_shelx_hkl_file
;
   1   0   0   -0.18    0.20
  -1   0   0   -0.14    0.33
  -1   0   0   -0.11    0.37
   2   0   0  126.19    6.24
  -2   0   0  121.92    6.53
  -2   0   0  121.93    6.47
  -3   0   0   -0.01    0.68
  -3   0   0   -0.28    0.73
   3   0   0    0.23    0.42
  -4   0   0   53.22    3.74
   4   0   0   54.94    3.11
  -4   0   0   51.62    3.63
   5   0   0   -1.34    0.74
  -5   0   0    0.93    1.32
  -5   0   0    0.31    1.33
   0   1   0   -0.01    0.07
   0   1   0   -0.03    0.04
   1  -1   0  276.66   13.46
  -1  -1   0  275.39   13.57
  -1  -1   0  266.87   13.43
  -1  -1   0  281.22   13.58
  -1   1   0  262.61   13.41
  -1   1   0  280.92   13.43
  -1   1   0  276.79   13.62
  -1   1   0  262.83   13.56
  -2  -1   0   15.02    1.30
   2  -1   0   14.87    1.04
  -2  -1   0   14.94    1.27
  -2   1   0   15.05    1.29
   2   1   0   15.12    1.02
  -2   1   0   15.80    1.34
  -3  -1   0    3.15    0.95
  -3  -1   0    3.60    1.00
   3  -1   0    2.20    0.55
   3   1   0    3.73    0.62
  -3   1   0    3.36    0.98
  -3   1   0    4.00    1.04
  -4  -1   0    1.45    1.06
  -4  -1   0    2.08    1.16
   4  -1   0    1.80    0.71
  -4   1   0    2.00    1.23
  -4   1   0    2.10    1.09
   4   1   0    0.15    0.62
  -5  -1   0    6.23    1.74
   5  -1   0    4.52    1.01
  -5  -1   0    6.39    1.71
   5   1   0    5.33    1.05
  -5   1   0    6.94    1.79
   0  -2   0    2.15    0.20
   0  -2   0    2.41    0.23
   0  -2   0    2.05    0.22
   0  -2   0    2.21    0.23
   0   2   0    2.06    0.30
   0   2   0    2.16    0.20
   0   2   0    2.01    0.24
  -1  -2   0   81.23    3.92
  -1  -2   0   78.42    4.04
  -1  -2   0   70.40    3.89
  -1  -2   0   78.96    4.06
   1  -2   0   79.70    3.94
   1  -2   0   79.07    3.91
  -1   2   0   80.52    4.13
  -1   2   0   79.17    3.90
  -1   2   0   76.49    4.05
   2  -2   0  252.83   11.94
  -2  -2   0  240.92   12.16
  -2  -2   0  247.31   12.19
  -2   2   0  239.48   11.84
  -2   2   0  241.04   12.26
  -2   2   0  219.59   11.89
  -2   2   0  231.92   12.14
   2   2   0  246.37   11.92
  -3  -2   0    2.88    0.94
  -3  -2   0    3.43    0.94
   3  -2   0    2.79    0.58
   3   2   0    2.69    0.56
  -3   2   0    3.32    0.96
  -3   2   0    3.41    1.02
  -3   2   0    3.02    0.50
   4  -2   0    5.00    0.89
  -4  -2   0    6.55    1.47
  -4  -2   0    6.20    1.41
  -4   2   0    6.47    1.45
  -4   2   0    7.13    1.58
   4   2   0    6.04    0.92
  -5  -2   0    2.71    1.45
  -5  -2   0    4.54    1.53
   5  -2   0    4.09    0.99
  -5   2   0    3.80    1.58
   5   2   0    2.30    0.87
   0  -3   0   -0.01    0.19
   0  -3   0    0.24    0.23
   0  -3   0   -0.30    0.24
   0  -3   0    0.11    0.21
   0   3   0    0.17    0.34
   0   3   0   -0.18    0.18
   0   3   0    0.07    0.31
  -1  -3   0   13.00    1.00
   1  -3   0   15.36    0.92
  -1  -3   0   16.65    0.88
  -1  -3   0   15.10    1.03
   1  -3   0   15.68    0.91
  -1  -3   0   13.72    0.86
  -1   3   0   15.75    1.15
  -1   3   0   14.54    1.07
  -1   3   0   14.75    0.88
  -2  -3   0    0.74    0.65
  -2  -3   0    2.57    0.41
   2  -3   0    2.00    0.42
  -2  -3   0    1.46    0.59
  -2   3   0    2.25    0.38
  -2   3   0    2.55    0.71
  -2   3   0    2.09    0.76
  -3  -3   0   29.51    2.24
   3  -3   0   30.82    1.87
  -3  -3   0   28.57    2.24
  -3   3   0   27.94    2.24
  -3   3   0   29.49    1.72
  -3   3   0   28.87    2.34
   3   3   0   31.88    1.86
   4  -3   0   20.06    1.60
  -4  -3   0   21.93    2.16
  -4  -3   0   18.57    2.13
  -4   3   0   22.08    1.49
   4   3   0   19.51    1.59
  -4   3   0   19.46    2.25
  -4   3   0   20.36    2.18
  -5  -3   0   13.13    2.07
   5  -3   0    9.27    1.31
   5  -3   0    4.76    2.64
  -5  -3   0    9.08    1.92
  -5   3   0   12.04    2.21
   5   3   0   11.19    1.32
  -5   3   0   10.17    1.22
   0  -4   0    9.39    0.63
   0  -4   0    7.87    0.61
   0  -4   0    8.39    0.55
   0  -4   0    8.78    0.61
   0   4   0    9.14    0.78
   0   4   0    9.20    0.56
   0   4   0    7.41    0.69
  -1  -4   0  137.62    7.05
  -1  -4   0  143.03    6.94
  -1  -4   0  135.76    7.04
   1  -4   0  137.99    6.94
  -1  -4   0  138.84    6.93
   1  -4   0  143.04    6.97
  -1   4   0  140.70    6.93
   1   4   0  135.50    6.97
  -1   4   0  141.02    7.18
   2  -4   0   14.49    1.00
  -2  -4   0   15.19    1.22
  -2  -4   0   13.23    1.25
   2  -4   0   12.41    0.94
  -2  -4   0   13.82    0.94
  -2   4   0   12.42    1.31
  -2   4   0   14.00    1.38
   2   4   0   14.19    0.93
  -2   4   0   14.12    0.94
   3  -4   0   44.80    2.56
  -3  -4   0   43.67    2.93
  -3  -4   0   46.54    2.94
   3   4   0   45.11    2.52
  -3   4   0   44.30    3.07
  -3   4   0   43.20    2.42
  -3   4   0   40.46    2.91
   4  -4   0    4.31    0.91
  -4  -4   0    7.60    1.55
  -4  -4   0    8.26    1.47
   4   4   0    5.51    0.92
  -4   4   0    6.37    1.50
  -4   4   0    7.99    0.93
   5  -4   0    5.86    1.13
  -5  -4   0    8.20    1.77
   5  -4   0    3.18    2.49
  -5  -4   0    5.88    1.65
  -5   4   0    5.90    1.73
  -5   4   0    6.84    1.08
   5   4   0    5.96    1.05
   0  -5   0   -0.24    0.25
   0  -5   0   -0.54    0.27
   0  -5   0   -0.45    0.25
   0   5   0   -0.23    0.39
   0   5   0   -0.25    0.31
  -1  -5   0   59.24    3.03
   1  -5   0   63.66    3.24
  -1  -5   0   58.27    3.14
   1  -5   0   56.85    3.04
   1  -5   0   63.07    3.08
  -1  -5   0   58.61    3.03
  -1   5   0   53.52    3.06
   1   5   0   55.12    3.09
  -1   5   0   60.48    3.33
  -1   5   0   60.96    3.03
  -2  -5   0    7.27    0.67
   2  -5   0    7.45    0.75
  -2  -5   0    6.41    0.96
  -2  -5   0    7.01    0.90
   2  -5   0    6.49    0.70
  -2   5   0    7.13    1.07
  -2   5   0    6.91    1.09
  -2   5   0    6.78    0.72
  -3  -5   0   10.96    1.39
  -3  -5   0    9.63    1.47
   3  -5   0   11.34    1.08
  -3   5   0   10.42    1.01
  -3   5   0   10.86    1.56
  -3   5   0   10.35    1.52
  -4  -5   0   -0.84    0.85
   4  -5   0    0.80    0.70
  -4  -5   0   -1.03    1.10
   4   5   0    0.95    0.66
  -4   5   0    0.38    0.65
  -4   5   0   -0.43    1.00
  -5  -5   0    2.02    1.42
   5  -5   0    1.12    0.89
   5  -5   0   -0.31    2.21
  -5   5   0    1.17    1.30
  -5   5   0    1.63    0.89
   5   5   0    1.57    0.83
   0  -6   0    7.29    0.64
   0  -6   0    7.06    0.65
   0  -6   0    8.58    0.68
   0   6   0    8.31    0.88
   0   6   0    6.68    0.75
  -1  -6   0   68.85    3.39
   1  -6   0   70.90    3.44
   1  -6   0   61.58    3.49
  -1  -6   0   66.98    3.38
  -1  -6   0   66.59    3.48
   1  -6   0   67.77    3.40
  -1   6   0   65.94    3.36
   1   6   0   59.50    3.59
  -1   6   0   62.56    3.43
   1   6   0   64.01    3.45
  -1   6   0   67.32    3.69
  -2  -6   0    2.31    0.72
   2  -6   0    1.96    0.47
  -2  -6   0    2.08    0.43
  -2  -6   0    1.99    0.74
   2  -6   0    2.15    0.49
  -2   6   0    3.00    0.83
  -2   6   0    3.26    0.52
  -3  -6   0    2.66    0.92
   3  -6   0    1.25    0.60
  -3  -6   0    1.54    1.03
  -3  -6   0    2.59    0.64
  -3   6   0    2.28    1.04
  -3   6   0    1.69    0.60
   4  -6   0    2.15    1.92
   4  -6   0    7.44    1.08
  -4  -6   0    7.29    1.66
  -4  -6   0    7.31    1.46
   4   6   0    5.47    0.90
  -4   6   0    5.62    1.50
  -4   6   0    6.70    0.95
  -5  -6   0    5.79    1.66
   5  -6   0    0.31    2.09
   5  -6   0    2.56    0.97
  -5   6   0    3.02    0.95
  -5   6   0    3.06    1.55
   5   6   0    3.84    0.99
   0  -7   0   -0.23    0.31
   0  -7   0   -0.17    0.31
   0  -7   0   -0.54    0.35
   0   7   0    0.29    0.53
   0   7   0    0.18    0.45
  -1  -7   0    2.63    0.44
   1  -7   0    2.06    0.43
   1  -7   0    2.24    0.48
  -1  -7   0    2.50    0.40
   1   7   0    2.49    0.72
  -1   7   0    2.45    0.72
   1   7   0    3.40    0.61
  -1   7   0    2.10    0.50
  -1   7   0    1.95    0.40
  -2  -7   0    0.05    0.39
   2  -7   0    0.11    0.41
  -2  -7   0    0.09    0.35
   2  -7   0    0.17    0.39
  -2  -7   0    0.43    0.63
   2  -7   0   -1.74    0.85
  -2   7   0    0.37    0.44
   2   7   0   -0.51    0.54
  -2   7   0   -0.01    0.64
  -3  -7   0   39.76    2.84
   3  -7   0   40.31    2.46
  -3  -7   0   41.42    2.82
  -3  -7   0   38.78    2.37
  -3   7   0   40.83    3.03
  -3   7   0   39.59    2.38
   3   7   0   43.41    2.37
   4  -7   0    2.63    0.85
  -4  -7   0    0.36    1.27
   4  -7   0   -0.74    1.75
  -4   7   0    2.09    0.82
   4   7   0    2.95    0.75
  -4   7   0    1.98    1.25
  -5  -7   0    6.39    1.70
   5  -7   0    4.24    1.07
   5   7   0    2.51    0.95
  -5   7   0    5.01    1.85
  -5   7   0    3.98    1.03
   0  -8   0   64.36    3.32
   0  -8   0   64.05    3.33
   0  -8   0   65.26    3.38
   0   8   0   66.12    3.57
   0   8   0   61.22    3.44
   1  -8   0   26.81    1.60
  -1  -8   0   28.55    1.57
  -1  -8   0   25.44    1.55
   1  -8   0   27.36    1.60
   1   8   0   25.56    1.69
  -1   8   0   26.97    1.92
  -1   8   0   25.49    1.65
  -1   8   0   24.12    1.51
  -2  -8   0  149.17    7.54
   2  -8   0  150.45    7.64
  -2  -8   0  157.03    7.83
   2  -8   0  146.87    7.56
  -2  -8   0  150.75    7.58
   2  -8   0  137.21    7.84
  -2   8   0  155.22    7.55
   2   8   0  150.81    7.65
  -2   8   0  148.03    8.06
  -3  -8   0   67.50    3.78
  -3  -8   0   71.78    4.26
  -3  -8   0   70.08    4.22
   3  -8   0   65.08    3.85
  -3   8   0   69.26    4.45
   3   8   0   72.52    3.79
  -3   8   0   70.94    3.77
   4  -8   0    1.98    1.79
  -4  -8   0    6.78    1.63
   4  -8   0    4.49    0.97
  -4   8   0    5.11    0.95
  -4   8   0    4.95    1.56
   4   8   0    5.51    0.89
   0  -9   0    0.13    0.38
   0  -9   0   -0.53    0.39
   0  -9   0   -0.05    0.34
   0   9   0   -0.12    0.61
   0   9   0    0.08    0.53
   1  -9   0    4.27    0.64
  -1  -9   0    4.00    0.57
   1  -9   0    4.49    0.61
  -1  -9   0    3.80    0.54
  -1   9   0    3.71    0.89
  -1   9   0    2.67    0.48
  -1   9   0    3.91    0.72
   1   9   0    4.43    0.80
   1   9   0    2.78    0.69
  -2  -9   0    4.25    0.68
  -2  -9   0    3.80    0.60
  -2  -9   0    2.23    0.96
   2  -9   0    4.06    0.69
  -2   9   0    3.94    0.64
  -2   9   0    3.41    1.05
   2   9   0    4.20    1.09
   2   9   0    4.28    0.88
  -2   9   0    3.06    0.73
   3  -9   0   -0.21    0.62
   3  -9   0   -0.15    1.16
  -3  -9   0    0.65    0.51
  -3  -9   0   -0.59    0.91
   3   9   0    0.68    0.68
  -3   9   0    0.63    0.64
  -3   9   0    0.84    1.05
   4  -9   0   -0.21    0.77
  -4  -9   0    0.81    1.30
   4  -9   0   -1.70    1.52
  -4   9   0    1.26    1.24
  -4   9   0    0.09    0.82
   4   9   0    0.03    0.62
   0 -10   0  193.06    9.47
   0 -10   0  192.56    9.48
   0 -10   0  186.94    9.54
   0  10   0  185.14    9.62
   0  10   0  190.02    9.75
   1 -10   0   41.51    2.22
  -1 -10   0   36.25    2.17
  -1 -10   0   39.20    2.20
   1 -10   0   38.12    2.22
  -1  10   0   39.13    2.61
   1  10   0   40.79    2.36
   1  10   0   32.04    2.33
  -2 -10   0   29.35    1.87
  -2 -10   0   27.33    2.13
  -2 -10   0   30.60    1.88
   2 -10   0   29.53    1.92
  -2  10   0   28.65    2.03
   2  10   0   32.16    3.16
   2  10   0   31.98    2.10
  -2  10   0   31.17    2.47
   3 -10   0    0.14    1.24
  -3 -10   0    2.65    0.67
   3 -10   0    2.69    0.73
  -3 -10   0    2.09    1.18
  -3  10   0    0.25    0.86
  -3  10   0    1.61    1.08
   3  10   0    2.91    0.79
  -4 -10   0    6.06    1.60
   4 -10   0    5.41    1.06
   4 -10   0    0.69    2.14
   4  10   0    6.19    1.04
  -4  10   0    5.18    1.64
   0 -11   0   -0.59    0.49
   0 -11   0   -0.02    0.49
   0 -11   0   -0.61    0.54
   0  11   0    1.06    0.71
   0  11   0    0.13    0.76
   1 -11   0    1.30    0.55
  -1 -11   0    0.62    0.54
   1 -11   0    2.41    0.68
  -1 -11   0   -0.13    0.51
   1  11   0    0.06    0.72
  -1  11   0    1.63    0.91
   1  11   0    0.91    0.76
   2 -11   0   11.82    1.15
  -2 -11   0   12.73    1.20
  -2 -11   0   12.16    1.11
  -2  11   0    9.01    1.26
  -2  11   0   12.43    1.72
   2  11   0   13.67    1.47
  -3 -11   0    4.09    0.77
   3 -11   0    3.01    0.81
   3  11   0    4.36    0.91
  -3  11   0    4.58    1.40
   3  11   0    5.80    1.15
  -4 -11   0   -0.87    0.70
   4 -11   0    0.69    0.83
   4  11   0    1.42    0.90
  -4  11   0   -0.31    1.22
   0 -12   0   97.49    5.00
   0 -12   0   92.41    5.07
   0 -12   0   97.90    4.99
   0  12   0   97.21    5.22
   0  12   0   95.64    5.32
   1 -12   0    4.52    0.86
  -1 -12   0    4.06    0.75
  -1 -12   0    6.86    0.84
   1 -12   0    4.36    0.75
   1  12   0    5.92    1.05
  -1  12   0    5.10    0.99
  -1  12   0    6.04    1.22
   2 -12   0   15.27    1.35
  -2 -12   0   15.23    1.33
  -2 -12   0   15.01    1.29
   2  12   0   16.22    1.61
  -2  12   0   13.79    1.48
  -2  12   0   16.04    1.91
   3 -12   0    1.75    0.76
  -3 -12   0    1.42    0.67
   3  12   0    1.15    0.85
   3  12   0    0.90    0.99
  -3  12   0    0.62    1.11
  -4 -12   0   11.67    1.28
   4 -12   0   10.28    1.39
  -4  12   0    9.73    2.00
   4  12   0    9.29    1.32
   0 -13   0    0.20    0.59
   0 -13   0    0.81    0.59
   0 -13   0   -0.50    0.66
   0  13   0   -0.20    0.86
   0  13   0   -0.44    0.85
   1 -13   0    9.13    1.05
   1 -13   0    8.83    0.98
   1 -13   0    7.22    0.96
  -1  13   0    8.50    1.44
  -1  13   0    9.66    1.28
   2 -13   0    2.68    0.78
  -2 -13   0    2.61    0.70
  -2 -13   0    3.11    0.81
  -2  13   0    1.21    1.12
   2  13   0    4.43    1.14
  -2  13   0    3.95    0.99
   3 -13   0   -0.22    0.68
  -3 -13   0    0.76    0.65
   3  13   0    1.47    0.93
  -3  13   0    0.04    1.24
   3  13   0    1.09    1.13
   4 -13   0    8.11    1.30
  -4 -13   0   10.92    1.29
   4  13   0   10.10    1.39
  -4  13   0   11.32    2.13
   0 -14   0   13.19    1.34
   0 -14   0   13.85    1.31
   0 -14   0   13.38    1.27
   0  14   0   15.40    1.69
  -1 -14   0   14.66    1.36
   1 -14   0   13.68    1.31
   1 -14   0   13.46    1.41
  -1 -14   0   13.67    1.33
   1  14   0   16.14    1.73
  -1  14   0   13.32    1.78
  -1  14   0   14.99    1.68
  -2 -14   0    9.60    1.14
   2 -14   0    8.17    1.09
  -2 -14   0    7.23    0.99
  -2  14   0    8.22    1.64
  -2  14   0    9.63    1.35
   2  14   0    8.96    1.46
   3 -14   0    3.03    0.91
  -3 -14   0    2.70    0.81
   3  14   0    3.38    1.05
   3  14   0    3.96    1.34
  -3  14   0    2.20    1.41
   0 -15   0    0.17    0.74
   0 -15   0    2.07    0.77
   0 -15   0    0.97    0.81
   0  15   0    1.32    1.04
  -1 -15   0   -0.20    0.73
   1 -15   0    0.52    0.79
  -1 -15   0    0.76    0.72
   1 -15   0   -0.14    0.71
   1 -15   0   -0.10    0.66
  -1  15   0   -0.77    1.01
   1  15   0    1.24    1.11
  -1  15   0   -0.37    1.01
   2 -15   0   -0.39    0.68
  -2 -15   0    1.41    0.71
  -2 -15   0    1.50    0.84
  -2  15   0    1.17    1.20
  -2  15   0   -0.96    0.93
   2  15   0    1.47    1.23
   3 -15   0    2.02    0.88
  -3 -15   0    4.18    0.95
   3  15   0    5.91    1.23
   3  15   0    5.04    1.50
  -3  15   0    2.86    1.48
   0 -16   0    4.71    0.99
   0 -16   0    5.04    0.97
   0 -16   0    7.37    1.06
   0  16   0    5.62    1.35
   1 -16   0   35.51    2.60
   1 -16   0   42.91    2.68
  -1 -16   0   37.11    2.66
  -1 -16   0   45.53    2.67
   1  16   0   47.74    3.11
  -1  16   0   45.98    3.02
  -2 -16   0    0.56    0.75
   2 -16   0    1.69    0.77
  -2 -16   0   -0.77    0.86
   2  16   0    1.46    1.32
  -2  16   0    0.77    1.21
  -2  16   0    0.64    1.11
  -3 -16   0   15.27    1.50
   3 -16   0   12.33    1.45
  -3  16   0   12.94    2.22
   0 -17   0    0.76    0.89
   0 -17   0    1.99    0.81
   0 -17   0    0.61    0.89
   0  17   0    0.78    1.28
  -1 -17   0    3.27    0.95
  -1 -17   0    2.21    0.94
   1 -17   0    4.12    1.11
   1 -17   0    3.06    0.87
   1 -17   0    2.43    0.94
  -1 -17   0    5.94    1.11
   1  17   0    5.38    1.50
  -1  17   0    3.23    1.35
   2 -17   0    5.21    1.03
  -2 -17   0    5.66    1.10
  -2 -17   0    2.80    0.93
   2  17   0    6.35    1.65
  -2  17   0    3.62    1.39
   0 -18   0   11.14    1.40
   0 -18   0   10.39    1.35
   0 -18   0   10.22    1.32
   0  18   0   10.19    1.74
  -1 -18   0   14.63    1.46
  -1 -18   0   10.00    1.38
   1 -18   0   13.10    1.41
  -1 -18   0   12.69    1.52
   1 -18   0   12.89    1.96
   1 -18   0   10.80    1.34
  -1  18   0   13.86    1.89
   1  18   0   16.32    2.08
  -2 -18   0    0.53    0.84
   2 -18   0    2.36    0.92
   2  18   0    1.64    1.58
  -2  18   0    2.11    1.31
   0 -19   0   -0.48    0.81
   0 -19   0    0.40    1.00
   0 -19   0   -1.12    0.93
   0  19   0   -0.40    1.39
  -1 -19   0    1.88    0.93
  -1 -19   0    1.31    1.12
   1 -19   0    2.49    0.92
   1  19   0    0.65    1.52
  -1  19   0    3.04    1.48
   0 -20   0    5.06    1.21
   0 -20   0    6.18    1.19
   0 -20   0    8.52    1.34
  -5   0   1    2.22    1.43
   5   0  -1    1.33    2.38
   5   0  -1    2.38    0.83
   4   0  -1   -0.35    0.56
  -4   0   1    0.76    1.09
  -4   0   1    0.30    0.92
   3   0  -1   42.31    2.32
  -3   0   1   39.86    2.79
  -3   0   1   38.16    2.67
  -2   0   1   -0.13    0.55
   2   0  -1   -0.28    0.28
  -2   0   1    0.01    0.45
   1   0  -1  139.56    6.85
  -1   0   1  139.31    7.03
  -1   0   1  136.29    6.98
   0   0  -1   -0.84    0.11
   0   0  -1   -0.69    0.07
   0   0   1   -0.72    0.07
   0   0  -1   -0.66    0.13
   0   0   1   -0.84    0.07
   1   0   1  623.28   31.32
  -1   0  -1  645.91   31.46
  -1   0  -1  646.78   31.45
   2   0   1   -0.52    0.28
  -2   0  -1   -0.13    0.45
  -2   0  -1   -0.25    0.52
   3   0   1  170.83    8.55
  -3   0  -1  169.04    9.00
  -3   0  -1  164.08    8.92
  -4   0  -1   -0.99    0.88
  -4   0  -1   -0.22    1.10
   4   0   1   -0.06    0.61
  -5   0  -1    1.81    1.41
  -5   0  -1    2.88    1.63
   5   0   1    2.34    0.88
  -5  -1   1    8.34    1.86
   5  -1  -1    5.87    1.05
   5  -1  -1    2.86    2.35
   5   1  -1    1.30    2.28
   5   1  -1    6.52    1.04
  -5   1   1    6.56    1.81
   4  -1  -1   15.24    1.38
  -4  -1   1   17.38    1.93
  -4  -1   1   17.56    2.03
   4   1  -1   15.72    1.40
  -4   1   1   18.24    2.05
  -4   1   1   17.33    1.98
  -3  -1   1   18.91    1.79
   3  -1  -1   20.73    1.37
  -3  -1   1   20.57    1.77
  -3   1   1   18.53    1.84
   3   1  -1   20.20    1.36
  -3   1   1   18.92    1.76
  -2  -1   1   27.17    1.81
  -2  -1   1   26.39    1.83
   2  -1  -1   26.46    1.53
  -2   1   1   26.03    1.82
  -2   1   1   27.19    1.87
   2   1  -1   26.76    1.52
  -1  -1   1    4.38    0.58
   1  -1  -1    3.82    0.39
   1   1  -1    3.09    0.34
  -1   1   1    3.86    0.63
   0  -1  -1    0.98    0.22
   0  -1   1    0.76    0.13
   0  -1   1    0.69    0.11
   0  -1   1    0.68    0.11
   0  -1  -1    0.58    0.10
   0  -1   1    0.50    0.09
   0  -1  -1    0.83    0.11
   0   1  -1    0.96    0.25
   0   1  -1    1.15    0.18
   0   1  -1    0.52    0.09
   0   1   1    0.55    0.10
   0   1   1    0.69    0.10
   0   1   1    0.57    0.13
  -1  -1  -1  206.36   10.02
  -1  -1  -1  196.04    9.86
   1  -1   1  202.83    9.88
   1  -1   1  201.78    9.84
  -1  -1  -1  203.58    9.98
  -1   1  -1  199.79   10.00
  -1   1  -1  211.28   10.05
   1   1   1  198.40    9.84
  -1   1  -1  177.54    9.82
  -2  -1  -1    0.79    0.57
   2  -1   1    0.81    0.35
  -2  -1  -1    0.22    0.50
  -2   1  -1    0.58    0.53
  -2   1  -1    0.00    0.60
   2   1   1    0.48    0.31
  -3  -1  -1    0.22    0.70
   3  -1   1   -0.04    0.49
  -3  -1  -1    0.27    0.78
  -3   1  -1    1.09    0.76
  -3   1  -1    1.28    0.86
   3   1   1   -0.16    0.48
   4  -1   1    1.92    0.75
  -4  -1  -1    3.80    1.32
  -4  -1  -1    3.90    1.28
   4   1   1    4.08    0.80
  -4   1  -1    3.53    1.27
  -4   1  -1    4.63    1.42
  -5  -1  -1    1.05    1.47
   5  -1   1   -0.39    0.78
  -5  -1  -1    0.10    1.26
  -5   1  -1    1.88    1.50
  -5   1  -1    0.70    1.28
   5   1   1    0.55    0.84
  -5  -2   1    7.57    1.77
   5  -2  -1    5.97    1.07
   5  -2  -1    1.61    2.34
  -5   2   1    5.90    1.74
   5   2  -1    5.99    1.08
   4  -2  -1    0.24    0.59
  -4  -2   1    0.50    0.97
  -4  -2   1    0.89    1.10
   4   2  -1    0.61    0.61
  -4   2   1    0.43    0.98
  -3  -2   1   15.46    1.59
  -3  -2   1   13.85    1.54
   3  -2  -1   13.79    1.12
  -3   2   1   14.23    1.57
  -3   2   1   13.38    1.59
   3   2  -1   14.66    1.13
   2  -2  -1  110.54    5.45
  -2  -2   1  108.06    5.73
  -2  -2   1  105.90    5.67
  -2   2   1  102.64    5.66
  -2   2   1  106.07    5.78
   2   2  -1  110.00    5.42
   1  -2  -1  927.21   42.18
  -1  -2   1  850.72   42.30
  -1  -2   1  810.03   42.16
  -1  -2   1  868.48   42.27
   1  -2  -1  826.73   42.14
  -1  -2   1  860.59   42.14
  -1   2   1  855.62   42.34
  -1   2   1  886.18   42.14
   0  -2  -1   57.32    2.59
   0  -2   1   45.26    2.50
   0  -2   1   48.00    2.53
   0  -2   1   48.18    2.49
   0  -2  -1   47.91    2.50
   0  -2   1   53.98    2.50
   0  -2  -1   57.16    2.52
   0  -2   1   48.99    2.50
   0  -2  -1   46.10    2.50
   0   2   1   47.97    2.49
   0   2   1   48.67    2.53
   0   2  -1   50.11    2.49
  -1  -2  -1  375.76   18.32
  -1  -2  -1  382.46   18.48
   1  -2   1  375.63   18.34
   1  -2   1  378.78   18.31
  -1  -2  -1  374.07   18.41
  -1   2  -1  359.41   18.43
   1   2   1  366.89   18.31
  -1   2  -1  357.76   18.29
  -1   2  -1  383.97   18.53
  -2  -2  -1    3.11    0.77
  -2  -2  -1    2.56    0.64
   2  -2   1    2.32    0.45
  -2   2  -1    2.69    0.39
  -2   2  -1    2.53    0.75
  -2   2  -1    2.62    0.71
  -3  -2  -1   43.67    2.88
   3  -2   1   42.98    2.49
  -3  -2  -1   42.38    2.89
  -3   2  -1   42.08    2.33
  -3   2  -1   41.38    2.87
   3   2   1   42.25    2.47
  -3   2  -1   44.70    2.98
  -4  -2  -1    5.30    1.45
  -4  -2  -1    3.47    1.25
   4  -2   1    4.58    0.86
  -4   2  -1    4.55    0.76
  -4   2  -1    4.93    1.44
   4   2   1    4.05    0.83
  -4   2  -1    5.01    1.37
   5  -2   1    9.01    1.28
  -5  -2  -1    9.60    1.92
  -5  -2  -1    9.54    2.04
  -5   2  -1   10.44    2.05
  -5   2  -1    8.28    1.90
   5   2   1    8.79    1.24
   5  -3  -1    0.75    2.32
   5  -3  -1    2.23    0.90
  -5  -3   1    2.79    1.47
   5   3  -1    3.01    0.90
  -5   3   1    3.51    1.51
  -4  -3   1   15.32    1.92
   4  -3  -1   14.83    1.40
  -4  -3   1   18.27    1.97
   4  -3  -1   17.67    2.87
  -4   3   1   16.62    1.30
   4   3  -1   16.78    1.40
  -4   3   1   15.22    2.03
  -3  -3   1   14.42    1.56
   3  -3  -1   13.79    1.12
  -3  -3   1   12.97    1.55
  -3   3   1   14.86    1.61
  -3   3   1   13.30    1.02
   3   3  -1   14.55    1.11
  -3   3   1   11.59    1.58
   2  -3  -1  322.58   15.46
  -2  -3   1  309.87   15.71
  -2  -3   1  311.78   15.40
  -2  -3   1  313.18   15.66
  -2   3   1  305.03   15.37
  -2   3   1  308.86   15.79
  -1  -3   1  372.90   18.01
  -1  -3   1  366.54   18.00
   1  -3  -1  362.43   18.02
   1  -3  -1  375.87   18.04
  -1  -3   1  362.77   18.04
  -1  -3   1  363.98   18.16
  -1  -3   1  371.77   18.12
  -1   3   1  368.40   18.01
  -1   3   1  354.24   18.04
  -1   3   1  367.22   18.22
   0  -3   1   34.52    1.78
   0  -3   1   38.13    1.82
   0  -3  -1   37.97    1.83
   0  -3  -1   36.31    1.90
   0  -3   1   34.73    1.80
   0  -3  -1   33.71    1.80
   0  -3   1   32.77    1.80
   0  -3  -1   33.95    1.81
   0   3   1   32.80    1.86
   0   3   1   33.74    1.78
   0   3  -1   39.79    2.01
   0   3  -1   30.35    1.87
   1  -3   1   64.21    3.23
  -1  -3  -1   62.13    3.37
  -1  -3  -1   65.59    3.21
   1  -3   1   63.16    3.20
   1   3   1   61.24    3.19
  -1   3  -1   61.58    3.18
  -1   3  -1   60.78    3.32
  -1   3  -1   64.91    3.46
  -2  -3  -1   16.27    1.05
  -2  -3  -1   15.71    1.26
   2  -3   1   16.44    1.09
   2  -3   1   13.34    1.03
  -2  -3  -1   16.32    1.37
  -2   3  -1   16.32    1.01
  -2   3  -1   16.25    1.43
  -2   3  -1   15.25    1.37
  -3  -3  -1    5.40    1.08
  -3  -3  -1    4.54    1.12
   3  -3   1    4.53    0.72
  -3   3  -1    5.04    0.65
   3   3   1    4.76    0.69
  -3   3  -1    5.80    1.19
  -3   3  -1    5.48    1.19
  -4  -3  -1   -0.37    0.88
   4  -3   1   -0.07    0.63
  -4  -3  -1   -1.23    1.03
   4   3   1   -0.48    0.62
  -4   3  -1    0.90    1.00
  -4   3  -1   -0.21    1.18
  -4   3  -1    0.77    0.63
  -5  -3  -1    3.47    1.46
   5  -3   1    3.45    1.01
  -5  -3  -1    4.85    1.65
  -5   3  -1    6.11    1.02
  -5   3  -1    4.19    1.66
   5   3   1    3.16    0.97
   5  -4  -1    0.20    2.14
   5  -4  -1    1.98    0.90
  -5  -4   1    2.50    1.42
   5   4  -1    2.73    0.91
  -5   4   1    2.54    1.44
  -5   4   1    2.92    0.92
  -4  -4   1    0.14    0.93
  -4  -4   1    1.10    1.13
   4  -4  -1    1.00    1.82
   4  -4  -1   -0.05    0.61
  -4   4   1    0.97    0.64
  -4   4   1   -0.21    0.91
   4   4  -1   -0.77    0.57
  -3  -4   1   10.07    1.46
  -3  -4   1   12.22    1.46
   3  -4  -1   11.49    1.05
  -3   4   1   10.45    1.52
  -3   4   1   11.02    0.96
   3   4  -1   11.24    1.00
  -2  -4   1   39.22    2.15
   2  -4  -1   37.44    2.12
  -2  -4   1   41.16    2.47
  -2  -4   1   39.45    2.42
   2  -4  -1   39.93    2.21
  -2   4   1   39.88    2.14
  -2   4   1   41.20    2.58
  -1  -4   1    1.40    0.25
  -1  -4   1    1.62    0.50
   1  -4  -1    1.30    0.31
  -1  -4   1    1.44    0.29
   1  -4  -1    0.82    0.53
  -1  -4   1    1.16    0.40
  -1  -4   1    1.34    0.39
   1  -4  -1    0.83    0.34
  -1   4   1    0.83    0.29
  -1   4   1    1.31    0.47
  -1   4   1    1.28    0.35
   0  -4   1   51.65    2.47
   0  -4   1   46.57    2.46
   0  -4  -1   48.04    2.45
   0  -4  -1   51.27    2.48
   0  -4   1   48.14    2.43
   0  -4   1   47.89    2.45
   0  -4  -1   46.62    2.45
   0   4  -1   42.53    2.51
   0   4  -1   54.18    2.65
   0   4   1   47.05    2.43
   0   4   1   45.33    2.52
   1  -4   1   10.21    0.78
   1  -4   1   11.36    0.77
  -1  -4  -1   10.96    0.96
  -1  -4  -1   11.20    0.73
  -1   4  -1    9.96    0.73
  -1   4  -1   10.22    0.88
  -1   4  -1   11.53    1.08
  -2  -4  -1   26.67    1.88
  -2  -4  -1   28.29    1.79
   2  -4   1   23.94    1.55
  -2  -4  -1   28.75    1.58
   2  -4   1   28.86    1.63
  -2   4  -1   26.14    1.54
  -2   4  -1   25.91    1.97
   2   4   1   27.46    1.56
  -2   4  -1   26.87    1.88
  -3  -4  -1    1.69    0.82
  -3  -4  -1    1.37    0.96
   3  -4   1    1.49    0.56
  -3   4  -1    2.08    0.94
  -3   4  -1    1.77    1.02
   3   4   1    1.94    0.53
  -3   4  -1    2.45    0.56
   4  -4   1   19.28    1.63
  -4  -4  -1   20.45    2.06
  -4  -4  -1   19.86    2.22
  -4   4  -1   19.52    2.20
   4   4   1   20.50    1.62
  -4   4  -1   19.73    2.24
  -4   4  -1   20.88    1.53
   5  -4   1    7.13    1.17
  -5  -4  -1    9.13    2.00
  -5   4  -1    5.15    1.70
   5   4   1    7.42    1.16
  -5   4  -1    7.56    1.12
  -5  -5   1    1.85    1.43
   5  -5  -1    3.53    1.01
   5  -5  -1   -1.37    2.12
  -5   5   1    2.46    1.44
  -5   5   1    4.00    0.95
   5   5  -1    3.52    0.92
  -4  -5   1   58.12    3.79
   4  -5  -1   50.49    3.18
  -4  -5   1   54.55    3.69
  -4   5   1   54.29    3.06
  -4   5   1   53.81    3.91
   4   5  -1   53.65    3.15
  -3  -5   1   10.35    1.56
   3  -5  -1   11.51    1.12
  -3  -5   1   11.85    1.51
  -3   5   1   11.32    1.61
   3   5  -1   13.62    1.05
  -3   5   1   11.93    1.06
   2  -5  -1    3.40    0.47
   2  -5  -1    4.09    0.55
  -2  -5   1    3.16    0.75
  -2  -5   1    3.56    0.76
  -2  -5   1    3.55    0.45
  -2  -5   1    2.94    0.47
   2  -5  -1    3.70    1.05
  -2   5   1    3.37    0.81
  -2   5   1    2.81    0.50
   1  -5  -1   -0.10    0.51
   1  -5  -1    0.37    0.28
  -1  -5   1    0.47    0.40
   1  -5  -1    0.04    0.35
  -1  -5   1   -0.22    0.28
  -1  -5   1    0.30    0.34
  -1  -5   1    0.10    0.23
   1   5  -1    0.02    0.66
  -1   5   1   -0.20    0.41
  -1   5   1   -0.72    0.27
  -1   5   1    0.15    0.33
   0  -5   1  221.10   11.05
   0  -5  -1  240.44   11.10
   0  -5   1  213.92   11.06
   0  -5   1  226.92   11.06
   0  -5  -1  221.14   11.05
   0  -5   1  242.69   11.09
   0  -5  -1  223.74   11.05
   0   5   1  218.98   11.12
   0   5  -1  202.75   11.11
   0   5  -1  251.04   11.26
   0   5   1  203.28   11.02
  -1  -5  -1   35.27    1.80
   1  -5   1   32.21    1.81
  -1  -5  -1   31.35    1.78
   1  -5   1   35.26    1.83
  -1  -5  -1   33.05    1.98
   1   5   1   29.57    1.82
  -1   5  -1   31.89    1.90
  -1   5  -1   33.91    1.78
  -1   5  -1   33.91    2.13
   2  -5   1   -0.19    0.38
  -2  -5  -1    0.14    0.43
  -2  -5  -1   -0.01    0.55
   2  -5   1   -0.25    0.37
  -2  -5  -1    0.19    0.31
  -2   5  -1    0.30    0.37
  -2   5  -1    0.02    0.63
   2   5   1   -0.25    0.36
  -2   5  -1    0.46    0.63
  -3  -5  -1    4.12    0.97
   3  -5   1    2.54    0.65
  -3  -5  -1    3.71    1.09
  -3   5  -1    1.82    0.59
  -3   5  -1    2.55    1.12
   3   5   1    2.05    0.56
  -3   5  -1    1.71    0.94
   4  -5   1    0.35    0.70
  -4  -5  -1   -0.32    1.15
  -4  -5  -1    0.13    0.90
  -4   5  -1    1.12    1.06
  -4   5  -1    0.27    0.68
  -4   5  -1    1.91    1.28
   4   5   1    0.63    0.64
   5  -5   1    0.17    0.89
  -5  -5  -1   -0.06    1.27
   5  -5   1    2.62    2.34
   5   5   1   -0.19    0.80
  -5   5  -1   -0.13    0.86
  -5   5  -1   -0.18    1.18
   5  -6  -1    1.13    0.89
   5  -6  -1   -0.29    2.12
   5   6  -1    0.09    0.79
  -5   6   1    2.17    1.52
  -5   6   1    1.21    0.86
  -4  -6   1   15.00    1.88
  -4  -6   1   14.90    1.89
   4  -6  -1   13.11    1.39
   4  -6  -1    7.09    2.36
   4   6  -1   14.53    1.34
  -4   6   1   12.82    2.02
  -4   6   1   15.70    1.35
  -3  -6   1   17.47    1.83
  -3  -6   1   20.76    1.86
   3  -6  -1   20.17    2.51
  -3  -6   1   18.24    1.37
   3  -6  -1   19.61    1.44
  -3   6   1   17.35    1.94
  -3   6   1   19.90    1.39
   2  -6  -1   26.60    1.64
   2  -6  -1   29.71    2.14
  -2  -6   1   27.06    1.60
  -2  -6   1   27.78    1.88
  -2  -6   1   28.90    1.97
   2  -6  -1   28.02    1.69
  -2  -6   1   27.87    1.61
  -2   6   1   27.69    2.07
  -2   6   1   28.17    1.63
  -1  -6   1   33.68    1.88
  -1  -6   1   36.24    1.86
   1  -6  -1   35.99    1.92
   1  -6  -1   35.16    1.90
   1  -6  -1   32.20    2.00
  -1   6   1   34.95    2.15
  -1   6   1   32.22    1.95
   1   6  -1   34.97    2.01
  -1   6   1   34.83    1.86
   0  -6  -1   26.99    1.49
   0  -6  -1   25.59    1.45
   0  -6   1   28.35    1.49
   0  -6   1   25.24    1.45
   0  -6  -1   27.36    1.46
   0  -6   1   25.26    1.46
   0   6   1   24.80    1.57
   0   6  -1   23.01    1.54
   0   6  -1   28.12    1.73
  -1  -6  -1   10.15    0.81
  -1  -6  -1   11.28    0.99
   1  -6   1   12.69    0.85
   1  -6   1   10.55    0.87
  -1  -6  -1   11.48    0.81
  -1   6  -1   10.98    0.81
  -1   6  -1   11.10    1.19
   1   6   1   10.30    0.89
  -1   6  -1   10.59    0.88
   2  -6   1  152.01    8.02
  -2  -6  -1  160.81    8.22
  -2  -6  -1  163.09    8.34
  -2  -6  -1  161.47    8.06
   2  -6   1  163.11    8.11
  -2   6  -1  164.95    8.29
  -2   6  -1  155.39    8.50
   2   6   1  160.22    8.04
  -2   6  -1  158.15    8.02
  -3  -6  -1    1.22    0.81
  -3  -6  -1    1.18    0.97
   3  -6   1    1.92    0.67
  -3  -6  -1    2.20    0.65
  -3   6  -1    1.34    0.96
   3   6   1    1.81    0.58
  -3   6  -1    1.38    0.62
  -3   6  -1    1.40    1.05
  -4  -6  -1   49.84    3.53
   4  -6   1   48.95    2.98
  -4   6  -1   50.86    2.83
  -4   6  -1   43.84    3.61
   4   6   1   45.41    2.88
  -5  -6  -1    3.11    1.55
   5  -6   1    0.22    0.90
   5   6   1    0.59    0.86
  -5   6  -1    1.22    0.97
  -5   6  -1    1.47    1.39
   5  -7  -1    0.52    0.85
  -5   7   1    0.12    1.38
  -5   7   1    0.63    0.89
   5   7  -1    0.80    0.85
  -4  -7   1   20.13    2.23
   4  -7  -1   22.09    1.74
  -4  -7   1   22.65    2.30
  -4   7   1   21.21    2.43
  -4   7   1   21.37    1.68
   4   7  -1   21.34    1.67
   3  -7  -1    9.18    1.08
  -3  -7   1   10.54    1.52
  -3  -7   1   11.02    1.52
   3  -7  -1    5.38    1.87
  -3  -7   1    9.92    1.01
  -3   7   1   11.36    1.09
   3   7  -1   11.24    1.08
  -3   7   1   10.00    1.63
   2  -7  -1   81.63    4.25
  -2  -7   1   80.17    4.22
   2  -7  -1   82.46    4.60
   2  -7  -1   82.72    4.31
  -2  -7   1   83.12    4.49
  -2  -7   1   79.79    4.24
  -2   7   1   83.80    4.24
   2   7  -1   83.64    4.38
  -2   7   1   83.58    4.71
  -2   7   1   78.39    4.28
  -1  -7   1    1.97    0.38
   1  -7  -1    1.58    0.43
   1  -7  -1    1.58    0.56
   1  -7  -1    1.67    0.41
  -1  -7   1    1.90    0.41
  -1   7   1    1.34    0.37
  -1   7   1    1.76    0.60
   1   7  -1    1.87    0.56
  -1   7   1    1.51    0.49
   1   7  -1    2.54    0.83
   0  -7  -1   46.84    2.45
   0  -7   1   46.09    2.45
   0  -7   1   49.14    2.49
   0  -7   1   44.97    2.44
   0  -7  -1   47.90    2.49
   0  -7  -1   46.46    2.44
   0   7   1   43.26    2.56
   0   7  -1   42.65    2.54
   0   7  -1   50.24    2.75
  -1  -7  -1   17.86    1.11
  -1  -7  -1   16.34    1.11
   1  -7   1   17.16    1.16
  -1  -7  -1   17.10    1.26
   1  -7   1   17.26    1.15
   1   7   1   16.73    1.21
  -1   7  -1   17.52    1.10
  -1   7  -1   18.21    1.52
  -1   7  -1   17.05    1.20
  -2  -7  -1    0.25    0.39
   2  -7   1    0.64    0.45
   2  -7   1    0.83    0.50
  -2  -7  -1    0.86    0.73
  -2   7  -1    1.12    0.76
   2   7   1    0.83    0.46
  -2   7  -1    0.43    0.46
  -3  -7  -1    7.62    0.92
   3  -7   1    6.08    0.90
  -3  -7  -1    9.19    1.54
  -3  -7  -1    8.53    1.31
  -3   7  -1    8.12    0.92
  -3   7  -1    7.54    1.48
   3   7   1    8.10    0.90
   4  -7   1   -1.01    1.66
  -4  -7  -1    4.22    1.53
   4  -7   1    2.59    0.85
   4   7   1    3.13    0.79
  -4   7  -1    3.25    1.36
  -4   7  -1    3.29    0.85
  -5  -7  -1    0.44    1.36
   5  -7   1    0.46    1.25
  -5   7  -1    0.14    0.89
   5   7   1    1.05    0.83
  -4  -8   1    0.98    1.19
   4  -8  -1    0.50    0.74
   4  -8  -1    0.17    1.56
  -4   8   1    0.00    1.14
   4   8  -1    0.61    0.65
  -4   8   1    0.72    0.75
   3  -8  -1    6.14    1.74
   3  -8  -1   10.01    1.14
  -3  -8   1   10.24    1.55
  -3  -8   1    9.30    1.00
  -3  -8   1   11.52    1.60
   3   8  -1    8.84    1.01
  -3   8   1    9.09    1.57
  -3   8   1   10.82    1.10
   2  -8  -1    2.67    0.99
  -2  -8   1    3.07    0.61
  -2  -8   1    2.94    0.89
   2  -8  -1    3.11    0.61
   2  -8  -1    3.52    0.63
  -2  -8   1    2.68    0.51
  -2   8   1    2.69    0.94
  -2   8   1    2.84    0.64
  -2   8   1    3.25    0.58
   2   8  -1    1.39    0.95
   2   8  -1    4.31    0.85
  -1  -8   1   71.40    3.78
  -1  -8   1   79.95    3.80
   1  -8  -1   73.34    3.79
   1  -8  -1   74.94    3.84
   1   8  -1   69.26    4.11
   1   8  -1   71.85    3.90
  -1   8   1   73.47    4.07
  -1   8   1   71.37    3.87
  -1   8   1   71.10    3.76
   0  -8   1  105.63    5.17
   0  -8   1  102.78    5.18
   0  -8  -1   99.79    5.17
   0  -8  -1  104.43    5.23
   0  -8   1  107.53    5.23
   0  -8  -1  103.09    5.17
   0   8   1   98.01    5.30
   0   8  -1  102.94    5.46
   0   8  -1   96.03    5.28
   1  -8   1   72.01    3.73
  -1  -8  -1   71.38    3.68
   1  -8   1   70.41    3.71
  -1  -8  -1   73.97    3.72
  -1  -8  -1   70.43    3.81
  -1   8  -1   69.12    3.65
  -1   8  -1   73.15    4.09
   1   8   1   68.11    3.77
  -1   8  -1   69.06    3.77
   2  -8   1    0.06    0.49
   2  -8   1   -0.65    0.93
  -2  -8  -1    0.92    0.42
  -2  -8  -1   -1.36    0.72
   2  -8   1   -1.27    0.53
  -2   8  -1   -0.46    0.70
  -2   8  -1    0.54    0.53
   2   8   1   -0.06    0.62
  -3  -8  -1   12.42    1.73
  -3  -8  -1   10.38    1.07
   3  -8   1   10.24    1.15
   3   8   1   10.61    1.16
  -3   8  -1   10.50    1.06
  -3   8  -1    9.72    1.67
   4  -8   1    7.73    1.13
  -4  -8  -1    8.36    1.80
  -4   8  -1    8.48    1.80
  -4   8  -1    8.06    1.14
   4   8   1    6.23    0.97
  -4  -9   1    6.57    1.55
   4  -9  -1    3.91    0.94
   4  -9  -1   -0.24    1.77
  -4   9   1    4.03    1.46
  -4   9   1    5.28    1.02
   4   9  -1    4.61    0.87
  -3  -9   1    1.28    0.59
  -3  -9   1    2.85    1.09
   3  -9  -1    1.78    1.25
   3  -9  -1    2.51    0.71
  -3   9   1    1.59    1.02
  -3   9   1    1.04    0.67
   2  -9  -1   36.27    2.31
  -2  -9   1   39.61    2.27
  -2  -9   1   40.17    2.50
  -2  -9   1   40.50    2.25
   2  -9  -1   33.58    2.54
  -2   9   1   39.58    2.36
   2   9  -1   40.59    2.46
  -2   9   1   43.57    2.82
  -2   9   1   41.64    2.27
   1  -9  -1   32.76    1.83
  -1  -9   1   31.11    1.80
  -1  -9   1   31.13    1.79
   1  -9  -1   30.78    1.84
  -1   9   1   31.13    1.76
  -1   9   1   31.81    2.13
  -1   9   1   28.98    1.91
   1   9  -1   29.54    1.96
   0  -9   1    3.11    0.52
   0  -9  -1    2.59    0.50
   0  -9  -1    2.46    0.49
   0  -9   1    2.76    0.50
   0  -9  -1    2.32    0.49
   0  -9   1    2.95    0.50
   0   9   1    2.82    0.64
   0   9  -1    2.45    0.64
   0   9   1    3.54    0.72
   0   9  -1    2.87    0.86
  -1  -9  -1    3.30    0.55
  -1  -9  -1    3.43    0.55
   1  -9   1    3.34    0.60
   1  -9   1    2.61    0.56
   1   9   1    2.79    0.71
  -1   9  -1    3.16    0.68
  -1   9  -1    2.89    0.49
  -1   9  -1    3.13    0.94
  -2  -9  -1    1.16    0.50
  -2  -9  -1    0.52    0.80
   2  -9   1    0.60    0.94
   2  -9   1    1.46    0.55
   2   9   1    1.88    0.74
  -2   9  -1    1.64    0.60
  -2   9  -1    2.08    0.99
   3  -9   1    4.41    0.85
  -3  -9  -1    5.80    1.32
  -3  -9  -1    5.06    0.79
   3  -9   1    3.13    1.36
   3   9   1    4.53    0.83
  -3   9  -1    4.15    0.82
  -3   9  -1    4.56    1.33
   4  -9   1    0.48    1.69
   4  -9   1   -0.51    0.77
  -4  -9  -1   -1.00    1.25
  -4   9  -1    0.39    1.11
  -4   9  -1   -0.22    0.77
   4   9   1   -1.38    0.70
   4 -10  -1    1.90    0.90
   4 -10  -1    0.19    1.60
  -4 -10   1    2.70    1.35
   4  10  -1    0.85    0.80
  -4  10   1    1.45    1.30
  -3 -10   1   11.10    1.06
   3 -10  -1    8.22    1.67
  -3 -10   1   12.55    1.54
   3 -10  -1    9.05    1.12
  -3  10   1   10.77    1.14
  -3  10   1   11.13    1.77
  -2 -10   1   54.41    3.12
  -2 -10   1   59.88    3.34
  -2 -10   1   57.73    3.13
   2 -10  -1   53.36    3.17
  -2  10   1   57.53    3.65
  -2  10   1   58.81    3.14
  -2  10   1   55.35    3.22
   2  10  -1   59.34    3.34
  -1 -10   1   61.44    3.22
   1 -10  -1   57.09    3.24
  -1 -10   1   56.97    3.19
   1 -10  -1   63.00    3.23
   1  10  -1   57.64    3.36
  -1  10   1   60.63    3.34
  -1  10   1   60.87    3.56
   0 -10  -1    0.65    0.47
   0 -10   1    0.52    0.48
   0 -10   1    1.54    0.47
   0 -10   1    1.00    0.52
   0  10  -1    1.32    0.66
   0  10  -1    0.75    0.82
   1 -10   1  175.21    8.61
   1 -10   1  167.40    8.65
   1 -10   1  173.44    8.56
  -1 -10  -1  171.18    8.65
  -1 -10  -1  169.56    8.58
  -1  10  -1  178.70    9.08
  -1  10  -1  163.41    8.70
   1  10   1  167.01    8.72
   2 -10   1   56.32    3.26
  -2 -10  -1   56.88    3.22
  -2 -10  -1   60.04    3.51
  -2  10  -1   56.56    3.80
   2  10   1   60.26    3.33
  -3 -10  -1   56.77    3.52
   3 -10   1   52.38    3.10
  -3 -10  -1   48.66    2.98
  -3  10  -1   49.15    3.71
   3  10   1   53.48    3.06
  -4 -10  -1    0.13    1.33
   4 -10   1    0.80    0.81
   4  10   1    1.88    0.87
  -4  10  -1    0.90    1.29
   4 -11  -1    1.49    0.89
   4  11  -1    1.39    0.88
  -4  11   1    0.76    1.24
   3 -11  -1   28.75    2.08
  -3 -11   1   29.52    1.95
   3  11  -1   32.24    2.33
  -3  11   1   30.63    2.72
  -2 -11   1   23.10    1.60
  -2 -11   1   22.78    1.56
   2 -11  -1   20.83    1.61
  -2  11   1   25.03    2.14
   2  11  -1   20.44    2.43
   2  11  -1   26.14    1.91
  -2  11   1   21.73    1.70
  -1 -11   1   -0.32    0.50
  -1 -11   1    0.02    0.49
   1 -11  -1   -0.90    0.60
   1 -11  -1    0.37    0.49
   1  11  -1   -0.24    0.81
   1  11  -1   -0.50    0.76
  -1  11   1    0.53    0.65
  -1  11   1   -0.46    0.70
   0 -11  -1    8.63    0.84
   0 -11   1    8.74    0.88
   0 -11   1    7.90    0.92
   0 -11   1    8.97    0.94
   0 -11  -1    8.32    0.95
   0 -11  -1    8.12    0.95
   0  11  -1   10.24    1.22
   0  11   1    7.58    1.09
   0  11   1    9.12    1.20
   0  11  -1    8.55    1.43
   1 -11   1   90.67    4.74
   1 -11   1   95.31    4.69
   1 -11   1   83.57    4.76
  -1 -11  -1   90.77    4.78
  -1 -11  -1   90.16    4.71
   1  11   1   90.10    4.89
  -1  11  -1   93.65    5.25
  -1  11  -1   88.15    4.87
   2 -11   1   -0.11    0.55
  -2 -11  -1   -0.68    0.96
  -2 -11  -1    0.20    0.54
  -2  11  -1    0.79    0.99
   2  11   1    0.00    0.77
  -3 -11  -1    1.15    1.19
  -3 -11  -1    0.24    0.59
   3 -11   1    0.72    0.71
   3  11   1    0.96    0.79
  -3  11  -1    0.75    1.13
   4 -11   1    3.02    1.00
  -4 -11  -1    4.67    0.93
  -4  11  -1    3.31    1.57
   4  11   1    4.50    1.03
   4 -12  -1    1.59    0.93
  -4 -12   1    1.79    0.78
   4  12  -1    1.01    0.94
  -4  12   1    2.41    1.46
   3 -12  -1    2.58    0.79
  -3 -12   1    2.61    0.72
   3  12  -1    2.65    1.18
  -3  12   1    2.76    1.27
  -2 -12   1    6.61    0.92
  -2 -12   1    7.07    0.89
   2 -12  -1    6.62    0.93
  -2  12   1   10.05    1.56
   2  12  -1    9.22    1.33
  -2  12   1    8.67    1.14
  -1 -12   1   11.07    1.06
   1 -12  -1   10.37    1.07
   1 -12  -1   11.68    1.10
  -1 -12   1    9.75    1.09
   1  12  -1    7.84    1.31
  -1  12   1   11.19    1.31
   1  12  -1   12.17    1.42
  -1  12   1   10.80    1.43
   0 -12   1   20.62    1.57
   0 -12  -1   24.82    1.58
   0 -12   1   20.90    1.56
   0 -12   1   20.06    1.57
   0  12   1   29.09    1.88
   0  12  -1   22.31    2.04
   0  12  -1   23.48    1.87
   1 -12   1    2.97    0.70
  -1 -12  -1    3.30    0.71
   1 -12   1    3.19    0.68
   1 -12   1    2.26    0.80
  -1 -12  -1    2.29    0.68
  -1  12  -1    3.26    0.92
   1  12   1    2.95    0.94
  -1  12  -1    2.44    1.13
   2 -12   1    0.23    0.61
  -2 -12  -1    0.30    0.55
  -2  12  -1    0.54    1.09
   2  12   1    0.82    0.90
  -2  12  -1   -0.02    0.73
  -3 -12  -1   21.55    1.65
   3 -12   1   20.00    1.74
  -3  12  -1   22.10    2.44
   3  12   1   22.58    1.83
  -4 -12  -1    0.65    0.76
   4 -12   1    0.42    0.88
   4  12   1    0.50    0.95
  -4  12  -1    1.33    1.41
   4 -13  -1    8.67    1.29
  -4 -13   1    9.63    1.18
  -4  13   1    9.89    2.08
   4  13  -1    7.61    1.35
   3 -13  -1   17.09    1.70
  -3 -13   1   19.95    1.58
   3  13  -1   27.26    2.22
  -3  13   1   20.58    2.35
   2 -13  -1    7.53    0.98
  -2 -13   1    8.46    1.02
  -2 -13   1    7.11    0.91
  -2  13   1    7.06    1.45
   2  13  -1    9.46    1.35
  -2  13   1    7.25    1.16
  -1 -13   1   71.19    3.76
   1 -13  -1   61.66    3.78
   1 -13  -1   70.95    3.77
  -1 -13   1   68.37    3.78
  -1  13   1   67.88    4.14
   1  13  -1   73.24    4.02
  -1  13   1   69.83    3.98
   0 -13  -1    1.41    0.69
   0 -13  -1    0.94    0.61
   0 -13  -1   -0.23    0.63
   0  13   1    1.80    0.90
  -1 -13  -1    1.32    0.68
   1 -13   1    1.80    0.80
  -1 -13  -1    1.03    0.66
   1 -13   1    2.13    0.69
   1 -13   1    0.96    0.64
  -1  13  -1    2.29    0.95
  -1  13  -1    0.68    1.13
   1  13   1    3.25    0.98
  -2 -13  -1    0.63    0.63
   2 -13   1    1.23    0.70
   2  13   1    1.70    1.02
  -2  13  -1    1.45    1.23
  -2  13  -1   -0.11    0.83
   3 -13   1    2.64    0.86
  -3 -13  -1    3.29    0.81
   3  13   1    3.49    1.01
  -3  13  -1    3.52    1.48
  -4 -13  -1    2.02    0.88
   4 -13   1    2.54    1.10
   4  13   1    3.40    1.10
  -4  13  -1    2.09    1.54
   3 -14  -1    0.36    0.80
  -3 -14   1    0.07    0.66
  -3  14   1    0.35    1.17
   3  14  -1   -0.06    1.15
  -2 -14   1    2.89    0.73
   2 -14  -1    3.54    0.80
  -2 -14   1    3.31    0.90
  -2  14   1    3.09    1.19
  -2  14   1    4.28    1.07
   2  14  -1    3.12    1.18
  -1 -14   1   12.86    1.22
   1 -14  -1    9.87    1.20
  -1 -14   1   12.89    1.28
   1 -14  -1   12.04    1.35
  -1  14   1   14.07    1.61
   1  14  -1   13.24    1.66
  -1  14   1   11.60    1.60
   0 -14  -1   18.38    1.52
   0 -14  -1   20.12    1.49
   0 -14   1   16.30    1.47
   0 -14   1   21.22    1.50
   0 -14   1   18.89    1.56
   0 -14  -1   16.75    1.48
   0  14   1   19.73    1.80
   0  14  -1   18.58    1.83
   0  14  -1   18.04    1.95
  -1 -14  -1   10.28    1.25
   1 -14   1   11.45    1.22
  -1 -14  -1   12.98    1.30
   1 -14   1   12.36    1.28
   1 -14   1   11.54    1.25
   1  14   1   14.03    1.69
  -1  14  -1   12.16    1.52
  -1  14  -1   11.71    1.81
  -2 -14  -1   18.23    1.59
   2 -14   1   17.59    1.59
  -2  14  -1   18.95    2.29
  -2  14  -1   19.66    1.85
   2  14   1   24.50    2.04
  -3 -14  -1   -0.86    0.67
   3 -14   1   -0.27    0.77
  -3  14  -1   -0.01    1.19
   3  14   1    0.68    1.00
  -3 -15   1    5.31    0.94
   3 -15  -1    5.45    1.13
   3  15  -1    9.66    1.66
  -3  15   1    6.48    1.64
  -2 -15   1   14.93    1.34
   2 -15  -1   10.03    1.23
  -2  15   1   11.46    1.55
  -2  15   1    9.03    1.69
   2  15  -1   17.38    1.95
  -1 -15   1    3.43    0.86
   1 -15  -1    4.78    0.99
   1 -15  -1    3.53    0.81
  -1 -15   1    2.41    0.79
   1  15  -1    2.42    1.18
  -1  15   1    3.08    1.15
   0 -15   1    8.27    1.05
   0 -15   1    8.89    1.11
   0 -15  -1    7.96    1.09
   0 -15  -1    7.85    1.09
   0 -15  -1    8.69    1.08
   0 -15   1    8.43    1.06
   0  15  -1    9.32    1.48
   0  15   1    7.30    1.37
   1 -15   1    0.37    0.74
  -1 -15  -1   -0.73    0.66
  -1 -15  -1   -0.63    0.75
   1 -15   1    0.73    0.72
   1 -15   1   -0.47    0.85
   1  15   1    0.28    1.07
  -1  15  -1    0.50    1.09
  -1  15  -1   -0.51    1.09
   2 -15   1    0.34    0.70
  -2 -15  -1    0.10    0.67
   2  15   1    0.25    1.18
  -2  15  -1    0.17    1.23
  -2  15  -1    0.07    1.05
   3 -15   1    1.78    0.91
  -3 -15  -1    0.25    0.74
   3  15   1    0.92    1.02
  -3  15  -1    0.14    1.31
   3 -16  -1    0.59    0.85
  -3 -16   1   -0.37    0.73
   3  16  -1    0.64    1.46
  -3  16   1    1.29    1.36
   2 -16  -1    2.26    0.86
  -2 -16   1    1.92    0.94
  -2 -16   1    3.30    0.85
  -2  16   1    3.26    1.20
   2  16  -1    5.44    1.50
   1 -16  -1   15.11    1.40
  -1 -16   1   11.72    1.35
  -1 -16   1    9.92    1.30
   1 -16  -1   15.18    1.55
   1 -16  -1   13.30    1.37
   1  16  -1   12.06    1.76
  -1  16   1   18.36    1.87
   0 -16  -1   10.90    1.22
   0 -16  -1    8.95    1.17
   0 -16   1   10.74    1.24
   0 -16   1   10.17    1.21
   0 -16  -1    9.40    1.22
   0 -16   1   12.52    1.27
   0  16   1   12.71    1.64
   0  16  -1   11.31    1.66
  -1 -16  -1    3.29    0.84
   1 -16   1    0.86    0.94
   1 -16   1   -0.56    0.84
  -1 -16  -1    4.14    0.98
   1 -16   1    0.13    0.73
  -1 -16  -1    2.09    0.83
  -1  16  -1   -0.65    1.16
  -1  16  -1    0.85    1.17
   1  16   1    3.66    1.26
   2 -16   1   17.41    1.70
  -2 -16  -1   18.14    1.69
   2  16   1   26.23    2.35
  -2  16  -1   20.35    2.48
  -2  16  -1   20.60    2.13
  -3 -16  -1    2.07    0.89
   3 -16   1    1.64    0.94
   3  16   1    2.29    1.15
  -3  16  -1    1.37    1.55
  -2 -17   1    2.25    0.85
  -2 -17   1    4.65    1.11
   2 -17  -1    3.00    0.91
   2  17  -1    5.18    1.59
  -2  17   1    3.73    1.32
   1 -17  -1    1.52    0.78
  -1 -17   1    1.53    0.97
   1 -17  -1    0.74    0.96
  -1 -17   1    3.66    0.92
   1 -17  -1    0.85    0.86
  -1  17   1    2.46    1.24
   1  17  -1    4.29    1.47
   0 -17  -1   14.22    1.52
   0 -17   1   14.26    1.54
   0 -17   1   12.11    1.48
   0 -17  -1   14.69    1.49
   0 -17  -1   12.74    1.47
   0 -17   1   14.11    1.55
   0  17   1   14.85    1.98
   0  17  -1   15.60    1.96
   1 -17   1    1.21    1.00
   1 -17   1    0.43    0.76
  -1 -17  -1   -1.51    0.88
  -1 -17  -1   -0.31    0.80
   1 -17   1   -0.06    0.86
  -1 -17  -1   -0.10    0.83
  -1  17  -1    0.28    1.23
   1  17   1   -0.03    1.24
  -2 -17  -1   -0.69    0.75
   2 -17   1    0.76    0.80
  -2  17  -1   -0.56    1.36
   2  17   1   -1.82    1.29
  -2  17  -1   -0.31    1.19
  -2 -18   1    8.44    1.23
  -2 -18   1   12.21    1.43
   2 -18  -1    8.92    1.25
   2  18  -1   11.87    1.91
  -2  18   1   10.20    1.69
  -1 -18   1    1.92    0.93
   1 -18  -1    3.83    1.02
  -1 -18   1    3.68    0.97
  -1 -18   1    4.03    1.14
   1  18  -1    3.18    1.59
  -1  18   1    5.35    1.48
   0 -18   1   35.96    2.40
   0 -18  -1   28.32    2.34
   0 -18   1   31.55    2.31
   0 -18   1   28.26    2.32
   0 -18  -1   34.71    2.39
   0 -18  -1   34.63    2.32
   0  18  -1   37.83    2.91
   0  18   1   37.79    2.90
  -1 -18  -1    7.25    1.19
  -1 -18  -1    9.33    1.31
   1 -18   1    5.90    1.17
   1 -18   1    7.82    1.51
   1 -18   1    6.59    1.14
   1  18   1    8.20    1.76
  -1  18  -1    7.94    1.66
   2 -18   1    5.62    1.07
  -2 -18  -1    5.82    1.14
   2  18   1    4.97    1.60
  -2  18  -1    5.93    1.53
  -1 -19   1    2.43    1.12
  -1 -19   1   -0.97    0.82
  -1 -19   1    2.66    1.03
   1 -19  -1    1.20    0.87
  -1  19   1   -0.09    1.28
   1  19  -1    1.21    1.52
   0 -19  -1    0.36    0.95
   0 -19   1    0.20    0.88
   0 -19  -1   -0.20    0.81
   0 -19   1   -0.13    1.00
   0 -19   1    0.52    1.01
   0 -19  -1    1.36    1.07
   0  19   1    0.89    1.40
   0  19  -1    0.50    1.42
   1 -19   1    2.50    1.04
   1 -19   1    3.25    1.03
  -1 -19  -1    1.38    0.96
  -1 -19  -1    1.87    0.90
  -1 -19  -1    0.52    1.03
   1  19   1    2.12    1.55
  -1  19  -1    2.12    1.42
   0 -20  -1    7.40    1.30
   0 -20   1    7.81    1.36
   0 -20   1    6.58    1.19
   0 -20   1    6.91    1.31
   0 -20  -1    6.12    1.33
   0 -20  -1    8.72    1.29
  -5   0   2   -0.56    1.18
   5   0  -2   -0.42    0.75
   5   0  -2   -3.60    2.08
  -4   0   2    0.20    0.94
   4   0  -2    0.39    1.81
   4   0  -2    0.61    0.57
   3   0  -2   -0.53    0.39
  -3   0   2   -0.08    0.66
   2   0  -2    0.98    0.31
  -2   0   2    1.34    0.59
   1   0  -2   -0.54    0.69
  -1   0   2   -0.51    0.26
  -1   0   2   -0.46    0.33
   0   0  -2  679.39   29.50
   0   0   2  619.23   29.38
   0   0  -2  539.82   29.38
   0   0   2  604.05   29.39
   0   0   2  553.77   29.39
  -1   0  -2    0.25    0.42
   1   0   2   -0.25    0.22
  -1   0  -2   -0.05    0.33
  -1   0  -2   -0.02    0.18
   1   0   2   -0.09    0.19
  -2   0  -2   24.29    1.75
  -2   0  -2   24.26    1.79
   2   0   2   24.72    1.49
   3   0   2    0.18    0.50
  -3   0  -2    0.47    0.78
  -3   0  -2    0.16    0.86
  -4   0  -2   32.32    2.83
  -4   0  -2   34.42    2.83
   4   0   2   33.39    2.23
   5   0   2    0.87    0.81
  -5   0  -2    0.64    1.29
  -5   0  -2   -0.87    1.38
   5  -1  -2    4.12    0.95
  -5  -1   2    4.93    1.61
   5  -1  -2    0.91    2.21
   5   1  -2    0.07    2.11
   5   1  -2    4.29    0.93
  -5   1   2    5.70    1.66
   4  -1  -2   17.82    1.41
  -4  -1   2   17.27    2.03
   4  -1  -2   16.80    2.61
   4   1  -2   18.00    1.41
  -4   1   2   17.94    2.09
  -3  -1   2   -0.24    0.82
   3  -1  -2    0.16    0.41
  -3  -1   2    0.07    0.71
   3   1  -2    0.49    0.41
  -3   1   2    0.78    0.76
   2  -1  -2   16.77    1.05
   2  -1  -2   20.65    1.76
  -2  -1   2   14.13    1.35
  -2  -1   2   15.13    1.37
  -2   1   2   17.95    1.42
   2   1  -2   16.06    1.02
  -1  -1   2  856.36   44.84
  -1  -1   2  928.19   45.01
   1  -1  -2 1000.00   44.83
  -1   1   2  776.86   44.79
   1   1  -2  943.65   44.81
  -1   1   2  963.52   45.03
  -1   1   2  909.18   44.85
  -1   1   2  945.20   44.81
   0  -1  -2   54.72    2.55
   0  -1  -2   51.05    2.36
   0  -1   2   47.35    2.38
   0  -1   2   50.32    2.37
   0  -1  -2   39.48    2.35
   0   1   2   45.15    2.39
   0   1   2   47.99    2.37
   0   1   2   45.92    2.37
   0   1  -2   43.09    2.35
   1  -1   2   65.98    3.34
  -1  -1  -2   66.97    3.33
  -1  -1  -2   67.03    3.54
   1  -1   2   62.97    3.31
   1  -1   2   64.14    3.31
  -1  -1  -2   69.04    3.45
   1   1   2   64.36    3.31
  -1   1  -2   68.40    3.54
  -1   1  -2   59.74    3.28
  -1   1  -2   66.35    3.51
  -2  -1  -2   28.46    1.87
   2  -1   2   28.32    1.65
  -2  -1  -2   28.24    1.95
  -2   1  -2   27.37    1.52
   2   1   2   26.64    1.62
  -2   1  -2   26.86    1.92
  -2   1  -2   28.38    1.94
   3  -1   2    8.78    0.97
  -3  -1  -2    8.54    1.31
  -3  -1  -2    8.97    1.42
  -3   1  -2    9.88    1.47
  -3   1  -2    8.29    1.38
  -3   1  -2    7.52    0.82
   3   1   2    9.84    0.98
  -4  -1  -2   12.24    1.92
   4  -1   2   13.03    1.30
  -4  -1  -2   11.74    1.78
   4   1   2   11.58    1.27
  -4   1  -2   12.20    1.88
  -4   1  -2   13.19    1.96
   5  -1   2    3.36    1.01
  -5  -1  -2    6.74    1.88
  -5  -1  -2    5.05    1.66
   5   1   2    3.46    0.99
  -5   1  -2    5.34    1.69
  -5   1  -2    7.28    1.93
   5  -2  -2    0.31    0.79
  -5  -2   2   -0.85    1.12
   5  -2  -2    0.58    2.05
   5   2  -2    0.30    0.74
   5   2  -2    0.82    2.23
  -5   2   2    1.38    1.29
   4  -2  -2    2.54    0.70
   4  -2  -2    4.51    2.07
  -4  -2   2    3.83    1.25
   4   2  -2    3.91    0.76
  -4   2   2    3.27    1.23
  -3  -2   2    2.19    0.87
   3  -2  -2    0.79    0.46
  -3  -2   2    1.27    0.92
   3  -2  -2   -0.76    1.48
   3  -2  -2   -0.68    1.49
   3   2  -2    1.46    0.47
  -3   2   2    1.52    0.83
  -2  -2   2   55.23    3.22
   2  -2  -2   56.11    2.98
  -2  -2   2   56.79    3.30
  -2   2   2   58.15    3.36
   2   2  -2   58.30    2.95
  -2   2   2   55.63    2.91
  -1  -2   2   52.05    2.81
   1  -2  -2   51.75    2.76
  -1  -2   2   54.78    2.99
   1  -2  -2   59.23    2.79
  -1  -2   2   54.46    2.75
  -1   2   2   57.39    2.77
  -1   2   2   54.02    2.83
   1   2  -2   51.63    3.05
  -1   2   2   57.60    3.01
   0  -2  -2    6.54    0.51
   0  -2   2    6.93    0.53
   0  -2  -2    8.91    0.54
   0  -2  -2    8.40    0.85
   0  -2   2    6.24    0.62
   0  -2   2    8.65    0.56
   0   2   2    7.18    0.53
   0   2   2    7.04    0.61
   0   2  -2    7.08    0.51
   0   2   2    7.86    0.52
   0   2  -2    8.31    0.99
   0   2  -2    8.43    0.64
  -1  -2  -2  131.61    6.34
  -1  -2  -2  128.11    6.40
   1  -2   2  131.59    6.35
   1  -2   2  125.62    6.31
   1  -2   2  123.67    6.32
  -1  -2  -2  131.22    6.55
   1   2   2  122.97    6.32
  -1   2  -2  116.94    6.30
  -1   2  -2  131.47    6.57
  -1   2  -2  128.41    6.50
  -2  -2  -2   66.98    3.85
  -2  -2  -2   67.11    3.75
   2  -2   2   69.57    3.56
   2   2   2   66.53    3.47
  -2   2  -2   65.45    3.45
  -2   2  -2   68.38    3.89
  -2   2  -2   67.66    3.82
  -3  -2  -2    1.22    0.90
   3  -2   2    0.88    0.54
  -3  -2  -2    0.41    0.72
   3   2   2    0.45    0.50
  -3   2  -2   -0.17    0.87
  -3   2  -2   -0.01    0.74
  -3   2  -2    0.24    0.45
  -4  -2  -2    9.59    1.63
   4  -2   2    8.78    1.09
  -4  -2  -2   10.81    1.82
  -4   2  -2    9.03    1.00
   4   2   2    9.03    1.12
  -4   2  -2    9.66    1.74
  -4   2  -2   11.42    1.90
   5  -2   2    2.69    0.97
  -5  -2  -2    4.72    1.80
  -5  -2  -2    4.50    1.62
   5   2   2    5.16    1.11
  -5   2  -2    5.56    1.86
  -5   2  -2    5.26    1.70
  -5   2  -2    5.93    1.03
  -5  -3   2   15.93    2.26
   5  -3  -2   13.03    1.49
   5   3  -2   14.62    1.51
  -5   3   2   13.42    2.33
  -4  -3   2    6.78    1.52
   4  -3  -2    5.42    0.86
   4  -3  -2    3.43    2.06
  -4   3   2    6.02    0.78
   4   3  -2    4.77    0.78
  -4   3   2    4.70    1.36
  -3  -3   2   72.86    4.26
   3  -3  -2   69.18    3.90
   3  -3  -2   80.82    4.72
  -3  -3   2   73.89    4.39
  -3   3   2   70.69    4.44
  -3   3   2   69.13    3.79
   3   3  -2   76.86    3.89
  -2  -3   2   74.46    4.19
   2  -3  -2   83.47    4.40
   2  -3  -2   74.43    3.88
  -2  -3   2   72.45    4.09
  -2   3   2   71.54    3.81
  -2   3   2   74.45    4.26
   1  -3  -2  121.19    6.14
  -1  -3   2  126.25    6.36
   1  -3  -2  131.30    6.17
  -1  -3   2  121.27    6.11
   1  -3  -2  141.73    6.38
  -1  -3   2  119.75    6.19
  -1   3   2  126.23    6.36
   1   3  -2  107.83    6.34
  -1   3   2  122.89    6.14
  -1   3   2  117.53    6.19
   0  -3   2  446.00   22.03
   0  -3  -2  426.71   22.15
   0  -3   2  422.88   22.04
   0  -3   2  424.59   22.07
   0  -3  -2  438.51   22.04
   0  -3   2  486.24   22.04
   0  -3  -2  507.44   22.06
   0   3   2  440.48   22.04
   0   3  -2  445.02   22.02
   0   3   2  452.78   22.08
   0   3   2  452.20   22.03
  -1  -3  -2  179.87    8.53
   1  -3   2  175.26    8.53
  -1  -3  -2  172.99    8.73
   1  -3   2  169.88    8.51
   1  -3   2  162.63    8.48
  -1   3  -2  172.80    8.65
  -1   3  -2  162.88    8.49
  -1   3  -2  177.23    8.78
   1   3   2  170.70    8.51
  -2  -3  -2  117.74    6.10
   2  -3   2  105.74    5.82
   2  -3   2  117.71    5.92
  -2  -3  -2  121.25    5.90
  -2  -3  -2  118.91    6.23
  -2   3  -2  116.52    5.83
   2   3   2  114.84    5.84
  -2   3  -2  116.16    6.17
  -2   3  -2  115.30    6.27
  -3  -3  -2    4.82    1.03
  -3  -3  -2    5.75    1.21
   3  -3   2    2.75    0.67
   3   3   2    3.36    0.64
  -3   3  -2    4.73    1.17
  -3   3  -2    4.54    1.15
  -3   3  -2    5.01    0.65
  -4  -3  -2    2.13    1.23
  -4  -3  -2    1.35    1.02
   4  -3   2    2.30    0.81
  -4   3  -2    4.17    1.46
  -4   3  -2    1.98    1.12
   4   3   2    0.74    0.69
  -4   3  -2    2.23    0.75
   5  -3   2   -0.62    0.84
  -5  -3  -2    0.16    1.38
  -5   3  -2   -0.15    1.29
  -5   3  -2    1.50    0.87
   5   3   2    0.41    0.82
  -5   3  -2   -0.25    1.45
   5  -4  -2    3.10    0.97
  -5  -4   2    4.54    1.61
   5  -4  -2    1.14    2.24
   5   4  -2    3.54    0.95
  -5   4   2    4.86    1.64
   5   4  -2    2.80    2.64
  -5   4   2    5.12    0.94
  -4  -4   2   -0.61    0.94
   4  -4  -2   -3.45    1.63
   4  -4  -2    0.51    0.67
   4   4  -2   -0.20    0.54
  -4   4   2    0.35    1.04
  -4   4   2   -0.41    0.58
   3  -4  -2   -1.15    1.39
   3  -4  -2    0.14    0.48
  -3  -4   2   -0.27    0.85
  -3  -4   2   -0.75    0.73
  -3   4   2    0.17    0.77
   3   4  -2    0.08    0.42
  -3   4   2    0.64    0.46
   2  -4  -2    2.66    1.03
   2  -4  -2    2.41    0.46
   2  -4  -2    2.04    0.37
  -2  -4   2    3.35    0.74
  -2  -4   2    2.49    0.74
  -2  -4   2    2.62    0.40
  -2  -4   2    3.48    0.56
  -2   4   2    1.98    0.75
  -2   4   2    2.88    0.46
  -1  -4   2   19.77    1.11
  -1  -4   2   19.02    1.25
  -1  -4   2   18.70    1.14
   1  -4  -2   19.27    1.16
   1  -4  -2   21.82    1.39
   1  -4  -2   21.62    1.20
  -1   4   2   20.97    1.41
   1   4  -2   24.13    1.50
   1   4  -2   18.45    1.47
  -1   4   2   20.47    1.24
  -1   4   2   19.74    1.15
   0  -4   2   98.24    5.30
   0  -4  -2  117.56    5.34
   0  -4  -2  101.38    5.30
   0  -4   2  104.22    5.30
   0  -4  -2  109.29    5.44
   0  -4   2  114.00    5.31
   0  -4   2   98.56    5.34
   0   4  -2  123.31    5.56
   0   4   2  100.17    5.28
   0   4   2   98.93    5.35
   1  -4   2   -0.01    0.27
   1  -4   2   -0.34    0.34
   1  -4   2    0.50    0.27
  -1  -4  -2    0.02    0.25
  -1  -4  -2    0.05    0.51
   1   4   2   -0.05    0.29
  -1   4  -2    0.16    0.49
  -1   4  -2    0.19    0.43
  -1   4  -2   -0.36    0.27
   2  -4   2    6.68    0.81
  -2  -4  -2   10.08    0.81
  -2  -4  -2    9.60    1.19
  -2  -4  -2    9.84    0.96
   2  -4   2   10.86    0.87
   2   4   2    9.34    0.81
  -2   4  -2   10.25    1.17
  -2   4  -2   10.96    1.27
  -2   4  -2    9.99    0.81
   3  -4   2   56.93    3.10
  -3  -4  -2   53.43    3.52
  -3  -4  -2   53.70    3.36
  -3   4  -2   54.42    2.96
  -3   4  -2   50.50    3.57
  -3   4  -2   57.61    3.52
   3   4   2   53.76    3.03
   4  -4   2   -0.11    0.69
  -4  -4  -2    0.33    1.17
  -4  -4  -2   -0.48    0.82
  -4   4  -2    0.92    0.71
  -4   4  -2    0.34    1.10
   4   4   2   -0.11    0.64
  -4   4  -2   -0.55    1.18
  -5  -4  -2   19.70    2.51
   5  -4   2   17.96    1.83
  -5   4  -2   21.96    2.58
   5   4   2   18.72    1.78
  -5   4  -2   20.13    2.64
  -5   4  -2   23.61    1.83
   5  -5  -2   21.45    1.92
  -5  -5   2   26.61    2.72
  -5   5   2   22.54    2.79
  -5   5   2   25.18    1.88
   5   5  -2   24.98    1.95
   4  -5  -2   -0.75    1.85
  -4  -5   2    3.64    1.29
   4  -5  -2    3.58    0.83
   4   5  -2    3.17    0.74
  -4   5   2    2.80    1.35
  -4   5   2    3.63    0.76
   3  -5  -2  138.51    7.45
  -3  -5   2  147.52    7.91
  -3  -5   2  148.63    7.78
   3   5  -2  149.64    7.41
  -3   5   2  145.12    8.02
  -3   5   2  143.15    7.34
  -2  -5   2   34.50    2.26
  -2  -5   2   33.23    1.85
   2  -5  -2   36.51    2.37
  -2  -5   2   33.26    1.85
   2  -5  -2   31.60    1.84
  -2  -5   2   34.46    2.15
  -2  -5   2   34.41    1.98
   2  -5  -2   33.73    1.93
  -2   5   2   33.39    1.88
  -2   5   2   33.49    2.32
  -1  -5   2  151.69    8.06
   1  -5  -2  168.56    8.17
   1  -5  -2  159.54    8.00
  -1  -5   2  155.00    7.96
  -1  -5   2  156.69    7.99
   1  -5  -2  167.01    8.03
  -1   5   2  159.29    7.98
  -1   5   2  151.09    8.05
  -1   5   2  157.78    8.20
   1   5  -2  181.22    8.39
   0  -5  -2   18.49    1.25
   0  -5  -2   17.71    1.07
   0  -5   2   18.31    1.08
   0  -5   2   19.62    1.08
   0  -5  -2   20.86    1.12
   0  -5  -2   17.52    1.07
   0  -5   2   17.23    1.08
   0   5   2   17.73    1.04
   0   5  -2   17.21    1.19
   0   5  -2   21.29    1.43
   0   5   2   17.94    1.17
  -1  -5  -2   25.19    1.66
   1  -5   2   21.90    1.35
  -1  -5  -2   24.74    1.39
   1  -5   2   23.79    1.43
   1  -5   2   25.26    1.41
  -1   5  -2   24.16    1.76
   1   5   2   24.35    1.41
  -1   5  -2   24.81    1.37
  -1   5  -2   23.19    1.49
  -2  -5  -2    0.36    0.34
   2  -5   2    0.00    0.38
  -2  -5  -2   -0.11    0.44
   2  -5   2   -0.13    0.37
  -2  -5  -2    0.10    0.66
  -2   5  -2    0.02    0.66
   2   5   2   -0.15    0.39
  -2   5  -2    0.06    0.39
  -2   5  -2    0.14    0.65
  -3  -5  -2   26.87    2.29
  -3  -5  -2   28.43    2.09
  -3  -5  -2   27.03    1.81
   3  -5   2   28.19    1.87
   3   5   2   28.11    1.72
  -3   5  -2   27.34    1.75
  -3   5  -2   26.83    2.35
  -3   5  -2   29.11    2.28
   4  -5   2    1.24    0.78
  -4  -5  -2    2.59    1.33
  -4   5  -2    2.36    1.46
  -4   5  -2    1.76    0.74
  -4   5  -2    1.40    1.17
   4   5   2    2.71    0.76
  -5  -5  -2    5.13    1.73
   5  -5   2    2.77    1.05
   5   5   2    4.20    1.04
  -5   5  -2    4.21    1.03
  -5   5  -2    5.10    1.71
  -5  -6   2   -0.38    1.36
   5  -6  -2    0.19    0.82
   5  -6  -2    2.08    2.18
  -5   6   2   -0.27    1.37
   5   6  -2   -0.80    0.68
  -5   6   2    1.14    0.87
   5   6  -2    2.89    2.60
   4  -6  -2    2.63    1.95
  -4  -6   2    5.75    1.43
   4  -6  -2    5.82    0.93
  -4   6   2    5.90    0.89
   4   6  -2    5.97    0.88
  -4   6   2    3.86    1.43
   3  -6  -2   34.84    3.15
  -3  -6   2   47.57    3.08
   3  -6  -2   44.38    2.57
  -3  -6   2   47.75    2.95
  -3   6   2   43.57    3.14
  -3   6   2   44.58    2.48
  -2  -6   2    4.23    0.82
  -2  -6   2    3.28    0.89
   2  -6  -2    2.44    0.46
   2  -6  -2    2.75    0.52
  -2  -6   2    2.74    0.43
  -2  -6   2    2.64    0.46
  -2  -6   2    2.21    0.65
   2  -6  -2    3.10    0.98
  -2   6   2    2.44    0.52
  -2   6   2    3.04    0.85
   1  -6  -2   26.62    1.64
  -1  -6   2   23.51    1.37
  -1  -6   2   23.69    1.42
   1  -6  -2   24.94    1.45
  -1  -6   2   24.74    1.56
   1  -6  -2   25.64    1.47
  -1   6   2   24.82    1.65
  -1   6   2   25.70    1.42
  -1   6   2   23.10    1.50
   0  -6   2   81.02    4.21
   0  -6   2   89.31    4.25
   0  -6  -2   93.58    4.29
   0  -6  -2   83.21    4.22
   0  -6  -2   83.79    4.21
   0  -6   2   81.90    4.23
   0  -6  -2   77.31    4.38
   0   6   2   80.07    4.18
   0   6  -2   75.04    4.31
   0   6   2   79.95    4.30
   0   6  -2   92.80    4.54
  -1  -6  -2    5.63    0.61
  -1  -6  -2    6.57    0.89
   1  -6   2    5.32    0.58
   1  -6   2    6.38    0.65
   1  -6   2    5.71    0.64
  -1   6  -2    6.13    0.59
   1   6   2    5.81    0.72
  -1   6  -2    6.71    1.05
  -2  -6  -2    0.88    0.39
  -2  -6  -2    1.07    0.75
   2  -6   2    0.69    0.46
   2  -6   2    0.78    0.45
  -2   6  -2    0.91    0.77
  -2   6  -2    0.70    0.74
   2   6   2    1.36    0.44
  -2   6  -2    1.00    0.45
  -3  -6  -2   47.17    2.74
  -3  -6  -2   48.79    3.04
  -3  -6  -2   46.41    3.24
   3  -6   2   48.47    2.81
  -3   6  -2   46.99    3.36
  -3   6  -2   47.89    2.69
  -3   6  -2   49.21    3.19
   3   6   2   46.98    2.69
  -4  -6  -2    4.49    1.53
   4  -6   2    3.65    0.91
  -4   6  -2    3.26    1.38
  -4   6  -2    3.69    0.88
  -4   6  -2    4.80    1.58
   4   6   2    4.43    0.88
   5  -6   2    7.81    1.76
  -5  -6  -2   12.82    2.21
  -5   6  -2    9.59    1.27
  -5   6  -2    7.96    2.10
   5   6   2    9.34    1.34
   5  -7  -2    4.62    1.06
  -5   7   2    6.82    1.94
  -5   7   2    6.51    1.10
   5   7  -2    7.05    1.11
   4  -7  -2   20.22    3.10
   4  -7  -2   29.92    2.06
  -4  -7   2   32.32    2.74
  -4   7   2   29.94    1.99
   4   7  -2   30.25    2.01
  -4   7   2   28.88    2.77
   3  -7  -2   47.95    3.78
   3  -7  -2   60.44    3.36
  -3  -7   2   64.46    3.86
  -3  -7   2   64.54    3.68
  -3  -7   2   60.00    3.24
  -3   7   2   60.56    3.93
  -3   7   2   59.27    3.25
  -2  -7   2   13.06    1.27
  -2  -7   2   13.63    1.04
  -2  -7   2   14.29    0.98
   2  -7  -2   14.19    1.03
   2  -7  -2   13.30    1.07
   2  -7  -2   13.67    1.51
  -2  -7   2   14.05    1.21
  -2   7   2   13.09    1.11
  -2   7   2   14.92    1.48
   2   7  -2   15.07    1.53
  -2   7   2   14.86    1.07
  -1  -7   2  122.57    6.10
   1  -7  -2  115.75    6.12
   1  -7  -2  129.02    6.32
  -1  -7   2  114.88    6.11
   1  -7  -2  126.10    6.17
  -1   7   2  116.98    6.34
   1   7  -2  137.54    6.60
  -1   7   2  112.54    6.19
  -1   7   2  118.70    6.10
   0  -7  -2    0.90    0.38
   0  -7   2    1.00    0.37
   0  -7   2    0.85    0.33
   0  -7  -2    0.88    0.52
   0  -7  -2    0.76    0.35
   0  -7   2    0.87    0.37
   0  -7  -2    0.81    0.37
   0   7  -2    1.25    0.71
   0   7  -2    0.50    0.47
   0   7   2    0.44    0.30
   0   7   2    1.21    0.48
  -1  -7  -2  125.95    6.49
   1  -7   2  132.08    6.51
  -1  -7  -2  125.26    6.67
   1  -7   2  135.93    6.50
  -1   7  -2  127.47    6.44
  -1   7  -2  131.70    6.86
   1   7   2  120.58    6.52
   2  -7   2    3.14    0.61
  -2  -7  -2    3.68    0.96
   2  -7   2    2.35    0.61
  -2  -7  -2    2.34    0.53
  -2   7  -2    3.38    1.00
  -2   7  -2    4.50    0.95
   2   7   2    3.50    0.60
  -2   7  -2    4.37    0.63
  -3  -7  -2    8.69    1.04
   3  -7   2    9.74    1.14
  -3  -7  -2   11.16    1.63
  -3   7  -2   10.13    1.56
  -3   7  -2    8.62    1.55
   3   7   2   10.18    1.02
  -3   7  -2   10.97    1.12
  -4  -7  -2    3.61    1.50
   4  -7   2    3.09    0.88
  -4   7  -2    2.28    1.34
   4   7   2    2.87    0.79
  -4   7  -2    5.07    1.53
  -4   7  -2    3.06    0.88
   5  -8  -2    1.33    0.90
  -5   8   2    0.68    0.90
  -4  -8   2    0.39    1.22
   4  -8  -2    0.44    1.63
   4  -8  -2   -0.54    0.69
  -4   8   2   -0.47    1.11
   4   8  -2    1.21    0.67
  -4   8   2    0.50    0.72
  -3  -8   2   19.12    1.72
  -3  -8   2   14.84    1.86
   3  -8  -2   12.23    1.89
   3  -8  -2   15.07    1.34
  -3  -8   2   15.60    1.23
  -3   8   2   17.77    1.33
  -3   8   2   15.71    1.90
  -2  -8   2   12.86    1.05
  -2  -8   2   12.56    0.97
  -2  -8   2   13.74    1.27
   2  -8  -2   13.51    1.09
   2  -8  -2   12.79    1.42
  -2   8   2   12.23    1.07
  -2   8   2   13.05    1.16
  -2   8   2   12.09    1.47
   1  -8  -2    1.04    0.39
  -1  -8   2    0.89    0.34
   1  -8  -2    2.06    0.73
   1  -8  -2    0.92    0.44
  -1  -8   2    0.65    0.39
   1   8  -2    1.10    0.59
  -1   8   2    0.91    0.54
   1   8  -2    2.05    0.96
  -1   8   2    0.95    0.49
  -1   8   2    0.30    0.38
   0  -8   2   35.17    1.98
   0  -8  -2   35.52    1.95
   0  -8   2   39.38    2.01
   0  -8   2   35.86    1.96
   0  -8  -2   36.01    2.02
   0  -8  -2   34.50    1.96
   0   8   2   34.23    2.10
   0   8  -2   38.05    2.38
   0   8  -2   32.71    2.09
   1  -8   2   76.12    3.84
  -1  -8  -2   72.67    4.01
   1  -8   2   76.70    3.86
  -1  -8  -2   72.94    3.79
   1  -8   2   72.55    3.77
  -1  -8  -2   71.71    3.83
  -1   8  -2   74.08    4.24
  -1   8  -2   70.38    3.87
  -1   8  -2   73.45    3.78
   1   8   2   71.33    3.89
   2  -8   2   33.55    2.30
  -2  -8  -2   31.83    1.95
  -2  -8  -2   32.73    2.33
   2  -8   2   31.68    2.02
  -2   8  -2   33.44    2.53
   2   8   2   31.77    1.98
  -2   8  -2   34.27    2.20
  -2   8  -2   32.45    1.96
  -3  -8  -2    6.30    0.85
  -3  -8  -2    5.98    1.44
   3  -8   2    4.43    0.83
   3   8   2    4.51    0.83
  -3   8  -2    5.23    1.35
  -3   8  -2    7.24    1.41
  -3   8  -2    5.23    0.84
   4  -8   2    0.18    0.78
  -4  -8  -2    0.61    1.29
   4   8   2   -0.40    0.69
  -4   8  -2   -0.99    1.10
   4   8   2    0.23    0.64
  -4   8  -2    1.06    0.81
   4  -9  -2   15.15    2.54
   4  -9  -2   21.92    1.74
  -4   9   2   22.37    2.50
  -4   9   2   20.17    1.69
   4   9  -2   21.61    1.64
   3  -9  -2    1.00    0.64
   3  -9  -2    1.77    1.28
  -3  -9   2    1.64    0.98
  -3  -9   2    1.44    0.59
  -3  -9   2    1.17    0.56
  -3   9   2    1.36    0.67
   3   9  -2    1.84    1.21
  -3   9   2    0.11    0.90
  -2  -9   2    6.21    0.79
   2  -9  -2    7.59    0.89
  -2  -9   2    6.23    0.75
  -2   9   2    9.64    0.94
   2   9  -2    3.88    1.36
  -2   9   2    7.98    1.01
   2   9  -2    6.87    1.07
  -2   9   2    7.20    1.21
   1  -9  -2   27.51    1.64
  -1  -9   2   26.77    1.56
  -1  -9   2   24.07    1.57
   1  -9  -2   27.41    1.62
   1  -9  -2   27.74    1.86
   1  -9  -2   27.46    1.88
  -1   9   2   24.50    1.70
   1   9  -2   26.02    1.81
  -1   9   2   26.35    1.54
  -1   9   2   26.68    1.84
   1   9  -2   23.45    2.06
   0  -9   2   30.33    1.80
   0  -9   2   31.53    1.80
   0  -9   2   33.62    1.85
   0  -9  -2   32.78    1.80
   0  -9  -2   30.57    1.84
   0  -9  -2   30.71    1.79
   0   9   2   30.54    1.95
   0   9  -2   33.84    2.28
   0   9  -2   28.89    1.94
   1  -9   2    6.85    0.81
  -1  -9  -2    6.69    0.78
  -1  -9  -2    6.09    1.00
  -1  -9  -2    7.05    0.75
   1  -9   2    7.77    0.83
   1  -9   2    7.60    0.81
   1   9   2    8.15    0.95
  -1   9  -2    6.63    0.75
  -1   9  -2    7.92    1.31
  -1   9  -2    7.92    0.96
   2  -9   2   36.32    2.21
  -2  -9  -2   36.39    2.51
  -2  -9  -2   34.21    2.13
  -2   9  -2   34.73    2.75
  -2   9  -2   38.35    2.16
   2   9   2   37.14    2.19
   3  -9   2   -0.87    0.62
  -3  -9  -2    0.21    0.55
  -3  -9  -2    0.06    1.03
  -3   9  -2   -0.07    0.64
   3   9   2    0.20    0.66
  -3   9  -2    1.26    1.08
  -4  -9  -2    8.88    1.78
   4  -9   2    6.64    1.13
  -4   9  -2    4.94    1.60
   4   9   2    7.07    0.99
   4 -10  -2    3.20    1.76
   4 -10  -2    3.09    0.92
   4  10  -2    3.43    0.79
  -4  10   2    2.60    1.39
  -3 -10   2    5.80    0.83
  -3 -10   2    5.45    0.77
   3 -10  -2    4.34    0.84
   3 -10  -2    1.90    1.36
   3  10  -2    4.45    1.57
  -3  10   2    6.10    1.38
  -3  10   2    6.24    0.87
   3  10  -2    5.65    1.18
   2 -10  -2    3.37    0.95
   2 -10  -2    2.23    0.62
  -2 -10   2    2.45    0.55
  -2 -10   2    1.86    0.66
   2  10  -2    2.19    1.31
  -2  10   2    3.35    0.98
   2  10  -2    2.94    0.97
  -1 -10   2    1.05    0.45
  -1 -10   2    1.85    0.56
   1 -10  -2    0.70    0.63
   1 -10  -2    1.09    0.50
   1  10  -2    1.68    0.92
  -1  10   2    1.41    0.62
   1  10  -2    1.91    0.76
  -1  10   2    2.22    0.72
   0 -10   2    6.33    0.70
   0 -10   2    6.42    0.72
   0 -10  -2    7.16    0.73
   0 -10  -2    7.21    0.76
   0 -10   2    5.03    0.73
   0 -10  -2    5.75    0.71
   0  10   2    5.83    0.87
   0  10  -2    6.00    0.92
   0  10  -2    6.13    1.20
  -1 -10  -2   16.55    1.20
  -1 -10  -2   16.51    1.20
   1 -10   2   14.44    1.21
  -1 -10  -2   13.56    1.37
   1 -10   2   15.04    1.28
   1 -10   2   14.89    1.19
   1  10   2   16.27    1.43
  -1  10  -2   15.13    1.72
  -1  10  -2   14.01    1.36
  -2 -10  -2   14.26    1.19
  -2 -10  -2   13.78    1.56
   2 -10   2   12.63    1.24
   2  10   2   14.18    1.29
  -2  10  -2   13.49    1.85
   2  10   2   15.36    1.42
   3 -10   2    1.64    0.75
  -3 -10  -2    1.59    1.15
  -3 -10  -2    1.83    0.62
  -3  10  -2    1.29    1.13
   3  10   2    0.52    0.75
   4 -10   2   20.13    1.88
  -4 -10  -2   23.44    2.49
  -4 -10  -2   20.34    1.77
  -4  10  -2   18.23    2.54
   4  10   2   25.57    1.83
   4 -11  -2    7.68    1.22
  -4  11   2    9.15    1.91
   4  11  -2   11.43    1.31
  -3 -11   2    0.92    0.68
   3 -11  -2    1.92    0.69
  -3 -11   2    0.52    0.56
   3 -11  -2   -0.44    1.18
  -3  11   2    2.63    1.16
   3  11  -2    2.19    1.08
   2 -11  -2   40.39    2.63
   2 -11  -2   45.38    2.93
  -2 -11   2   44.61    2.57
  -2 -11   2   44.41    2.60
  -2  11   2   47.99    3.13
  -2  11   2   46.75    2.75
   2  11  -2   47.15    2.89
  -1 -11   2    0.98    0.57
   1 -11  -2   -0.56    0.62
  -1 -11   2    0.95    0.51
   1 -11  -2    0.44    0.51
   1  11  -2    1.30    0.97
   1  11  -2    0.07    0.76
  -1  11   2    0.06    0.64
  -1  11   2    0.53    0.67
   0 -11   2   34.99    2.12
   0 -11  -2   34.30    2.14
   0 -11  -2   37.37    2.11
   0 -11  -2   38.78    2.11
   0 -11   2   36.12    2.12
   0 -11   2   36.05    2.11
   0  11   2   36.11    2.30
   0  11  -2   33.46    2.31
   0  11  -2   37.75    2.70
  -1 -11  -2    3.01    0.63
  -1 -11  -2    2.22    0.65
   1 -11   2    2.88    0.64
   1 -11   2    1.78    0.76
   1 -11   2    2.40    0.64
  -1  11  -2    2.09    1.12
  -1  11  -2    2.46    0.81
   1  11   2    3.29    0.89
   2 -11   2   29.42    2.01
  -2 -11  -2   29.53    1.97
  -2 -11  -2   29.11    2.26
   2  11   2   34.03    2.18
  -2  11  -2   29.55    2.63
   2  11   2   32.82    2.05
  -3 -11  -2    0.79    0.63
   3 -11   2    0.11    0.72
  -3 -11  -2   -0.50    1.05
   3  11   2    1.09    0.80
  -3  11  -2    0.04    1.13
  -4 -11  -2   10.84    1.29
  -4 -11  -2   10.76    2.37
   4 -11   2    9.22    1.31
  -4  11  -2    9.07    2.01
   4  11   2   10.72    1.29
   4 -12  -2    0.23    0.83
   4  12  -2   -0.60    0.88
  -4  12   2   -0.50    1.25
   3 -12  -2    1.50    0.75
  -3 -12   2    1.27    0.62
  -3 -12   2    1.81    0.78
  -3  12   2    1.55    0.87
  -3  12   2    2.79    1.26
   3  12  -2    2.07    1.23
  -2 -12   2   -0.20    0.48
  -2 -12   2   -0.96    0.61
   2 -12  -2    1.04    0.62
   2  12  -2   -0.49    1.25
  -2  12   2    1.01    0.92
  -2  12   2    0.60    0.78
   2  12  -2   -0.40    0.95
   1 -12  -2    0.43    0.66
   1 -12  -2    0.29    0.53
  -1 -12   2    0.41    0.57
  -1 -12   2    0.49    0.53
  -1  12   2    1.56    0.77
  -1  12   2    0.70    0.72
   1  12  -2   -0.33    0.81
   1  12  -2   -0.42    0.97
   0 -12  -2   31.55    1.92
   0 -12  -2   30.53    1.93
   0 -12   2   31.64    1.94
   0 -12  -2   27.80    1.94
   0 -12   2   32.91    1.95
   0 -12   2   31.47    1.95
   0  12  -2   32.71    2.55
   0  12   2   32.48    2.16
   0  12  -2   28.99    2.17
   1 -12   2   -0.46    0.59
  -1 -12  -2    0.32    0.60
   1 -12   2   -0.11    0.71
  -1 -12  -2    0.68    0.59
   1 -12   2    0.30    0.55
   1  12   2    0.51    0.86
  -1  12  -2    0.09    0.83
  -1  12  -2    0.07    1.02
   2 -12   2   10.11    1.10
  -2 -12  -2    9.48    1.10
   2  12   2    9.41    1.29
  -2  12  -2    9.06    1.74
  -2  12  -2    9.04    1.16
   2  12   2    8.30    1.10
  -3 -12  -2    0.50    0.64
   3 -12   2    0.91    0.78
  -3  12  -2   -0.26    1.14
   3  12   2    0.27    0.87
   4 -12   2    2.49    0.93
  -4 -12  -2    2.82    0.90
  -4  12  -2    3.50    1.63
   4  12   2    3.41    1.04
   4 -13  -2    9.44    1.31
  -4  13   2   11.37    2.20
   4  13  -2   10.87    1.44
  -3 -13   2   11.96    1.30
  -3 -13   2    8.11    1.02
   3 -13  -2    9.25    1.23
   3  13  -2   11.75    1.70
  -3  13   2   13.76    1.98
  -3  13   2   11.67    1.49
   2 -13  -2   12.92    1.32
  -2 -13   2   13.78    1.26
  -2 -13   2   14.57    1.39
  -2  13   2   15.66    1.63
  -2  13   2   17.26    1.86
   2  13  -2   17.43    1.82
   1 -13  -2   59.65    3.59
  -1 -13   2   63.54    3.55
   1 -13  -2   69.37    3.58
  -1 -13   2   58.81    3.54
  -1  13   2   68.81    3.79
  -1  13   2   69.58    3.91
   1  13  -2   63.85    3.83
   0 -13   2  109.07    5.39
   0 -13  -2   94.27    5.44
   0 -13   2  102.43    5.37
   0 -13   2  102.02    5.45
   0 -13  -2  102.94    5.36
   0 -13  -2  107.18    5.37
   0  13  -2  104.68    5.94
   0  13   2  104.08    5.61
   0  13  -2  101.82    5.61
  -1 -13  -2    3.85    0.81
   1 -13   2    4.34    0.81
  -1 -13  -2    5.18    0.85
   1 -13   2    5.15    0.82
   1 -13   2    5.04    0.92
  -1  13  -2    4.75    1.10
   1  13   2    5.45    1.13
  -1  13  -2    5.13    1.45
  -2 -13  -2    8.02    1.07
   2 -13   2    8.33    1.10
   2  13   2   10.80    1.20
   2  13   2   11.35    1.45
  -2  13  -2    9.46    1.80
  -3 -13  -2    1.43    0.79
   3 -13   2    2.66    0.86
   3  13   2    1.69    0.97
  -3  13  -2    2.28    1.39
   3 -14  -2   -0.46    0.75
  -3 -14   2   -0.05    0.60
  -3 -14   2    0.87    0.81
  -3  14   2    0.55    0.89
   3  14  -2   -1.36    1.26
  -3  14   2   -0.07    1.12
  -2 -14   2    1.62    0.76
  -2 -14   2    1.68    0.64
   2 -14  -2    1.15    0.73
  -2  14   2    1.03    0.98
  -2  14   2    1.12    0.98
   2  14  -2    2.46    1.19
   1 -14  -2   11.38    1.22
  -1 -14   2   10.68    1.18
  -1 -14   2   12.70    1.28
   1 -14  -2   13.80    1.36
   1  14  -2   14.85    1.67
  -1  14   2   12.83    1.56
   0 -14   2    1.04    0.79
   0 -14   2    2.21    0.74
   0 -14  -2    0.88    0.70
   0 -14   2    2.05    0.72
   0 -14  -2    2.40    0.77
   0 -14  -2    2.53    0.78
   0  14   2    2.55    0.99
   0  14  -2    0.56    1.04
   0  14  -2    2.45    1.26
   1 -14   2    9.96    1.08
  -1 -14  -2    9.90    1.18
  -1 -14  -2   10.90    1.21
   1 -14   2    7.89    1.09
   1 -14   2   10.10    1.18
  -1  14  -2    7.44    1.71
  -1  14  -2    8.87    1.41
   1  14   2   11.59    1.54
   2 -14   2    8.78    1.16
  -2 -14  -2    9.66    1.18
  -2  14  -2   10.35    1.93
   2  14   2   10.65    1.27
  -2  14  -2    9.36    1.35
   2  14   2   10.71    1.49
   3 -14   2    2.32    0.90
  -3 -14  -2    2.20    0.84
   3  14   2    2.31    1.08
  -3  14  -2    3.18    1.56
   3 -15  -2   16.74    1.69
  -3 -15   2   20.82    1.72
  -3 -15   2   14.84    1.57
  -3  15   2   18.67    2.35
   3  15  -2   24.72    2.33
  -3  15   2   19.63    1.95
  -2 -15   2   46.29    2.70
  -2 -15   2   41.26    2.61
   2 -15  -2   35.76    2.65
  -2  15   2   44.93    2.97
   2  15  -2   48.70    3.14
  -1 -15   2    0.70    0.76
   1 -15  -2   -0.28    0.77
   1 -15  -2   -0.15    0.60
  -1 -15   2    1.54    0.69
  -1  15   2    1.16    1.04
   1  15  -2    1.48    1.15
   0 -15  -2    1.52    0.82
   0 -15   2    1.81    0.74
   0 -15  -2    3.04    0.79
   0 -15  -2    1.59    0.82
   0 -15   2    2.58    0.88
   0 -15   2    1.87    0.85
   0  15  -2    1.94    1.29
   0  15   2    1.89    1.03
   0  15  -2    2.81    1.18
   1 -15   2    4.98    0.91
   1 -15   2    4.01    1.04
   1 -15   2    6.62    0.98
  -1 -15  -2    6.05    0.97
  -1 -15  -2    4.56    0.94
  -1  15  -2    6.54    1.36
   1  15   2    5.26    1.28
  -1  15  -2    4.12    1.52
  -2 -15  -2   14.46    1.49
   2 -15   2   13.69    1.46
   2  15   2   18.54    1.69
  -2  15  -2   13.99    2.26
  -2  15  -2   14.32    1.79
   2  15   2   17.84    1.94
  -3 -15  -2    0.11    0.78
   3 -15   2    1.82    0.93
   3  15   2    0.75    1.06
  -3  15  -2    0.18    1.43
   3 -16  -2   -0.16    0.83
  -3 -16   2   -0.17    0.81
   3  16  -2    1.11    1.37
  -2 -16   2    6.64    0.97
  -2 -16   2    5.84    1.09
   2 -16  -2    6.28    1.02
   2  16  -2    5.76    1.51
  -2  16   2    6.58    1.41
   1 -16  -2   15.52    1.44
   1 -16  -2   17.85    1.60
   1 -16  -2   14.79    1.45
  -1 -16   2   12.93    1.46
  -1 -16   2   15.44    1.54
   1  16  -2   19.87    2.07
  -1  16   2   16.94    1.90
   0 -16  -2    0.84    0.75
   0 -16  -2   -0.08    0.80
   0 -16   2    0.37    0.87
   0 -16  -2    0.75    0.85
   0 -16   2   -0.01    0.71
   0 -16   2   -0.35    0.87
   0  16  -2    1.69    1.20
   0  16   2    0.82    1.11
   1 -16   2   -0.30    0.74
   1 -16   2    0.92    0.94
  -1 -16  -2   -0.90    0.74
  -1 -16  -2   -0.93    0.84
   1 -16   2   -0.68    0.81
  -1 -16  -2   -0.25    0.70
   1  16   2    0.71    1.20
  -1  16  -2   -0.77    1.10
  -1  16  -2   -0.42    1.30
   2 -16   2   -0.12    0.73
  -2 -16  -2   -0.64    0.73
   2  16   2    2.93    0.98
  -2  16  -2    0.04    1.15
   2  16   2    1.00    1.25
  -2  16  -2   -0.46    1.42
  -3 -16  -2   18.06    1.72
   3 -16   2   14.93    1.69
  -3  16  -2   17.13    2.58
   3  16   2   20.27    1.99
   2 -17  -2    0.97    0.79
  -2 -17   2    0.23    0.71
  -2 -17   2    0.57    0.95
  -2  17   2    0.52    1.21
   2  17  -2    0.38    1.39
   1 -17  -2   24.82    2.14
   1 -17  -2   16.78    1.72
   1 -17  -2   26.12    1.95
  -1 -17   2   15.87    1.71
  -1 -17   2   21.76    1.80
  -1  17   2   23.97    2.26
   1  17  -2   22.21    2.38
   0 -17   2    3.67    1.00
   0 -17  -2    5.64    1.04
   0 -17  -2    3.34    0.96
   0 -17   2    3.65    0.93
   0 -17  -2    3.45    0.93
   0 -17   2    4.24    1.03
   0  17  -2    2.85    1.43
   0  17   2    5.41    1.41
  -1 -17  -2   10.13    1.17
   1 -17   2    8.52    1.17
  -1 -17  -2    8.56    1.23
   1 -17   2    9.53    1.34
   1 -17   2    8.52    1.20
  -1  17  -2    7.02    2.12
  -1  17  -2    8.86    1.65
   1  17   2    9.55    1.69
  -2 -17  -2    7.45    1.19
   2 -17   2    7.82    1.18
  -2  17  -2    7.20    1.96
  -2  17  -2    8.16    1.57
   2  17   2    7.48    1.35
   2  17   2   10.50    1.76
   2 -18  -2    0.79    0.84
  -2 -18   2    0.74    0.86
  -2 -18   2    0.64    1.02
   2  18  -2    0.59    1.49
  -2  18   2   -0.11    1.26
  -1 -18   2    0.17    0.82
   1 -18  -2    1.67    0.84
  -1 -18   2    0.99    1.01
   1  18  -2    1.64    1.46
  -1  18   2    2.67    1.39
   0 -18  -2    6.09    1.14
   0 -18   2    5.17    1.16
   0 -18   2    3.75    1.02
   0 -18  -2    6.80    1.24
   0 -18  -2    5.43    1.09
   0 -18   2    5.26    1.15
   0  18  -2    5.38    1.64
   0  18   2    7.53    1.65
   1 -18   2   12.66    1.40
   1 -18   2   13.32    1.96
   1 -18   2    8.91    1.27
  -1 -18  -2   10.01    1.36
  -1 -18  -2   11.85    1.33
  -1  18  -2   11.75    1.85
   1  18   2   12.63    1.87
   2 -18   2    1.66    0.92
  -2 -18  -2    2.32    0.92
  -2  18  -2    1.21    1.61
   2  18   2    2.26    1.47
  -2  18  -2    0.06    1.34
   2  18   2    0.31    1.10
  -1 -19   2    4.96    1.20
  -1 -19   2    6.33    1.11
  -1 -19   2    3.97    1.05
   1 -19  -2    3.51    1.01
   1  19  -2    6.78    1.78
  -1  19   2    6.02    1.60
   0 -19   2    0.71    1.07
   0 -19   2    1.62    0.96
   0 -19   2    0.71    1.01
   0 -19  -2    2.37    0.99
   0 -19  -2    1.35    0.99
   0 -19  -2    0.48    0.86
   0  19  -2    1.12    1.44
   0  19   2    0.24    1.45
   1 -19   2   11.26    1.41
   1 -19   2    8.64    1.34
  -1 -19  -2   13.87    1.45
  -1 -19  -2    9.12    1.30
  -1  19  -2   10.44    1.90
   1  19   2   13.11    1.97
   5   0  -3   17.09    1.58
  -5   0   3   17.25    2.38
   4   0  -3   -0.23    1.81
   4   0  -3   -0.02    0.52
  -4   0   3   -0.12    0.93
  -3   0   3   26.39    2.17
   3   0  -3   24.71    1.58
   3   0  -3   25.88    2.51
  -2   0   3   -0.18    0.46
   2   0  -3    1.27    1.07
  -2   0   3   -0.11    0.33
   2   0  -3    0.19    0.25
  -1   0   3   22.32    1.50
  -1   0   3   21.82    1.33
   1   0  -3   24.69    1.59
   0   0  -3   -0.05    0.53
   0   0   3    0.04    0.23
   0   0  -3   -0.10    0.21
   0   0   3   -0.05    0.22
   0   0  -3   -1.39    0.58
   0   0   3   -0.34    0.25
   1   0   3   -0.15    0.22
  -1   0  -3    0.13    0.52
   1   0   3   -0.29    0.29
  -1   0  -3   -0.07    0.37
   1   0   3   -0.30    0.25
  -2   0  -3   -0.07    0.63
   2   0   3   -0.69    0.34
  -2   0  -3   -0.15    0.49
  -2   0  -3    0.30    0.42
  -2   0  -3   -0.20    0.29
  -3   0  -3    1.98    1.03
  -3   0  -3    2.24    0.88
   3   0   3    1.21    0.59
  -4   0  -3    1.06    1.06
   4   0   3    0.32    0.66
  -4   0  -3   -1.15    1.17
  -5   0  -3    5.61    1.84
  -5   0  -3    1.55    1.51
   5   0   3    2.00    0.94
  -5  -1   3   -1.05    1.19
   5  -1  -3   -1.14    2.00
   5  -1  -3    0.16    0.74
   5   1  -3   -0.80    2.09
   5   1  -3    0.88    0.74
  -5   1   3   -0.43    1.16
   4  -1  -3    2.10    1.89
  -4  -1   3    7.85    1.56
   4  -1  -3    7.59    0.92
  -4   1   3    7.94    1.58
   4   1  -3    6.22    2.44
   4   1  -3    7.34    0.88
  -3  -1   3   18.41    1.81
   3  -1  -3   17.96    1.29
  -3   1   3   19.41    1.85
   3   1  -3   17.78    1.27
   3   1  -3   21.78    2.40
  -2  -1   3   26.91    1.71
  -2  -1   3   29.25    2.05
   2  -1  -3   32.26    1.68
   2  -1  -3   33.94    2.30
  -2   1   3   28.60    1.74
  -2   1   3   31.57    2.10
   2   1  -3   31.18    1.66
   1  -1  -3  211.56   10.02
   1  -1  -3  211.70   10.02
   1  -1  -3  205.34    9.78
  -1  -1   3  186.86    9.83
  -1  -1   3  196.66   10.01
  -1   1   3  186.07    9.99
  -1   1   3  191.07    9.84
  -1   1   3  198.21    9.77
   0  -1  -3   -0.02    0.20
   0  -1   3   -0.09    0.25
   0  -1   3    0.39    0.23
   0  -1  -3    0.69    0.55
   0  -1  -3    0.12    0.16
   0  -1  -3   -0.75    0.65
   0  -1   3    0.18    0.22
   0   1  -3    0.02    0.19
   0   1   3    0.15    0.22
   0   1  -3   -1.17    0.62
   0   1   3    0.39    0.27
   0   1   3    0.02    0.23
   0   1  -3    0.05    0.47
  -1  -1  -3  123.24    5.88
   1  -1   3  119.00    5.89
  -1  -1  -3  122.91    6.02
  -1  -1  -3  108.90    5.83
  -1  -1  -3  120.37    6.14
   1  -1   3  118.37    5.87
   1  -1   3  115.34    5.87
  -1   1  -3  119.99    6.10
  -1   1  -3  110.28    5.84
   1   1   3  116.18    5.87
  -1   1  -3  117.14    6.11
  -2  -1  -3   38.54    2.40
   2  -1   3   41.21    2.19
  -2  -1  -3   38.60    2.53
  -2   1  -3   38.57    2.49
   2   1   3   39.11    2.11
  -2   1  -3   35.86    2.05
   2   1   3   37.76    2.15
  -2   1  -3   38.86    2.52
  -3  -1  -3   45.51    3.05
   3  -1   3   45.99    2.68
  -3  -1  -3   46.11    3.16
  -3   1  -3   46.49    3.16
  -3   1  -3   47.22    3.15
   3   1   3   46.85    2.69
  -3   1  -3   44.71    2.52
  -4  -1  -3    0.17    1.22
   4  -1   3    0.62    0.70
  -4  -1  -3    0.78    0.93
   4   1   3    0.87    0.66
  -4   1  -3   -0.01    0.98
  -4   1  -3   -0.59    0.60
  -4   1  -3   -0.01    1.25
  -5  -1  -3    6.34    1.93
   5  -1   3    4.07    1.05
  -5  -1  -3    4.74    1.70
  -5   1  -3    4.30    1.84
  -5   1  -3    6.38    1.13
   5   1   3    3.67    1.02
  -5   1  -3    5.46    1.66
   5  -2  -3    2.09    2.16
  -5  -2   3    2.28    1.41
   5  -2  -3    1.86    0.84
  -5   2   3    3.22    1.53
   5   2  -3   -0.25    2.10
   5   2  -3    4.19    0.89
   4  -2  -3    2.10    1.87
  -4  -2   3    4.94    1.41
   4  -2  -3    4.26    0.79
  -4   2   3    3.91    1.28
   4   2  -3    2.12    0.65
   4   2  -3    0.93    2.17
  -3  -2   3   40.16    2.83
   3  -2  -3   40.45    2.29
   3   2  -3   34.94    3.14
  -3   2   3   39.27    2.84
   3   2  -3   43.36    2.27
   2  -2  -3    0.68    0.31
  -2  -2   3    0.38    0.39
  -2  -2   3    0.18    0.52
   2  -2  -3    1.17    1.02
  -2   2   3    1.11    0.42
   2   2  -3   -0.09    1.04
  -2   2   3   -0.14    0.24
  -2   2   3    0.49    0.54
  -2   2   3    0.56    0.32
   2   2  -3    0.60    0.26
  -1  -2   3   15.38    1.19
   1  -2  -3   18.38    1.25
   1  -2  -3   13.83    0.87
  -1  -2   3   14.19    0.96
   1  -2  -3   16.68    0.89
  -1   2   3   14.73    1.14
  -1   2   3   14.80    0.89
  -1   2   3   14.90    0.97
   0  -2   3   29.48    1.76
   0  -2  -3   33.42    1.96
   0  -2   3   33.77    1.74
   0  -2  -3   29.49    1.71
   0  -2   3   31.71    1.74
   0  -2  -3   36.37    1.73
   0   2   3   32.56    1.77
   0   2   3   33.33    1.74
   0   2  -3   32.35    1.71
   0   2   3   34.13    1.73
   0   2  -3   39.04    1.88
   1  -2   3    5.98    0.56
  -1  -2  -3    5.81    0.49
  -1  -2  -3    5.05    0.47
   1  -2   3    5.38    0.57
   1  -2   3    5.67    0.61
  -1  -2  -3    6.75    0.56
  -1  -2  -3    5.86    0.90
  -1   2  -3    5.89    0.88
  -1   2  -3    6.65    0.88
  -1   2  -3    5.54    0.51
   1   2   3    6.38    0.57
   2  -2   3    1.54    0.46
  -2  -2  -3    1.95    0.78
  -2  -2  -3    1.52    0.55
  -2  -2  -3    1.34    0.44
  -2   2  -3    1.73    0.71
   2   2   3    1.61    0.43
  -2   2  -3    1.80    0.40
  -2   2  -3    2.49    0.83
   3  -2   3    0.25    0.54
  -3  -2  -3    0.71    0.91
  -3  -2  -3    0.37    0.69
  -3   2  -3    1.61    0.91
  -3   2  -3    1.22    0.97
   3   2   3    0.33    0.53
  -3   2  -3    1.34    0.50
   4  -2   3   10.98    1.29
  -4  -2  -3   10.40    1.72
  -4  -2  -3   11.90    1.95
  -4   2  -3   12.67    2.03
  -4   2  -3   13.00    1.24
   4   2   3   12.47    1.30
  -4   2  -3   13.55    1.96
  -5  -2  -3   -0.02    1.45
   5  -2   3    1.45    0.95
  -5   2  -3    2.30    0.94
   5   2   3    1.50    0.88
  -5   2  -3    0.92    1.58
  -5   2  -3    1.01    1.42
   5  -3  -3    0.71    0.81
   5  -3  -3    0.65    2.07
  -5  -3   3    0.41    1.29
  -5   3   3   -0.66    1.18
   5   3  -3   -1.76    2.14
   5   3  -3   -0.24    0.71
  -4  -3   3   10.71    1.82
   4  -3  -3    8.05    2.18
   4  -3  -3   10.43    1.14
   4   3  -3    9.63    2.59
  -4   3   3   11.29    1.79
   4   3  -3    9.49    1.09
   3  -3  -3    1.45    1.50
  -3  -3   3    1.14    0.87
   3  -3  -3    1.55    0.49
   3   3  -3    0.54    1.67
   3   3  -3    0.87    1.66
   3   3  -3    1.78    0.47
  -3   3   3    1.37    0.89
  -3   3   3    0.58    0.44
   2  -3  -3  358.93   17.00
  -2  -3   3  343.80   17.33
  -2  -3   3  328.60   17.01
   2   3  -3  356.64   16.95
  -2   3   3  336.35   16.93
   2   3  -3  320.97   17.38
  -2   3   3  359.16   17.40
  -2   3   3  344.39   17.02
   1  -3  -3   -0.39    0.66
   1  -3  -3   -0.05    0.23
  -1  -3   3    0.12    0.23
   1  -3  -3    0.08    0.23
  -1  -3   3    0.13    0.35
   1   3  -3    0.14    0.68
  -1   3   3    0.32    0.39
  -1   3   3    0.35    0.33
  -1   3   3   -0.14    0.24
   0  -3   3  107.30    5.55
   0  -3  -3  109.19    5.54
   0  -3  -3  113.72    5.76
   0  -3  -3  126.74    5.57
   0  -3   3  105.58    5.58
   0  -3   3  114.54    5.55
   0   3  -3  112.15    5.53
   0   3   3  111.55    5.54
   0   3   3  111.49    5.55
   0   3   3  110.13    5.59
   0   3  -3  104.02    5.64
  -1  -3  -3  144.70    7.59
   1  -3   3  150.80    7.34
  -1  -3  -3  144.97    7.28
   1  -3   3  146.06    7.33
   1  -3   3  146.35    7.31
  -1  -3  -3  157.23    7.34
  -1   3  -3  140.63    7.30
  -1   3  -3  148.75    7.52
   1   3   3  142.77    7.32
  -1   3  -3  146.86    7.62
   2  -3   3  141.52    7.80
  -2  -3  -3  158.29    8.05
  -2  -3  -3  161.11    7.87
   2  -3   3  161.24    7.91
  -2  -3  -3  153.03    8.23
   2   3   3  156.07    7.83
  -2   3  -3  160.06    8.29
  -2   3  -3  157.28    7.81
  -2   3  -3  157.73    8.18
   3  -3   3   26.85    1.58
   3  -3   3   25.46    1.71
  -3  -3  -3   22.77    2.17
  -3  -3  -3   22.06    1.98
  -3   3  -3   26.04    1.61
   3   3   3   25.62    1.69
  -3   3  -3   24.34    2.22
   3   3   3   25.68    1.62
  -3   3  -3   27.39    2.26
  -4  -3  -3    9.47    1.61
   4  -3   3    9.14    1.18
  -4  -3  -3   11.17    1.94
  -4   3  -3   11.99    2.04
  -4   3  -3   10.36    1.10
  -4   3  -3   11.25    1.91
   4   3   3   10.24    1.20
  -5  -3  -3    4.25    1.72
   5  -3   3    3.10    1.01
   5   3   3    3.85    0.98
  -5   3  -3    3.60    1.59
  -5   3  -3    4.07    1.81
  -5   3  -3    3.98    0.99
  -5  -4   3   21.53    2.53
   5  -4  -3   19.08    1.76
  -5   4   3   17.34    2.56
   5   4  -3   20.42    1.75
  -5   4   3   20.75    1.66
   4  -4  -3   11.75    2.40
  -4  -4   3   15.32    1.94
   4  -4  -3   12.31    1.29
   4   4  -3   13.46    1.23
   4   4  -3    7.60    2.48
  -4   4   3   12.46    1.95
  -4   4   3   14.57    1.22
   3  -4  -3   25.65    2.52
   3  -4  -3   26.35    1.75
  -3  -4   3   27.21    2.25
  -3   4   3   26.73    1.66
  -3   4   3   27.44    2.34
   3   4  -3   31.71    1.72
   2  -4  -3  104.45    5.62
  -2  -4   3  111.60    6.06
   2  -4  -3  114.95    5.71
  -2  -4   3  114.66    5.76
   2  -4  -3  129.66    6.14
   2   4  -3   92.81    6.08
  -2   4   3  117.08    6.12
  -2   4   3  110.19    5.74
  -2   4   3  115.47    5.66
   1  -4  -3   77.17    4.01
  -1  -4   3   76.77    4.09
   1  -4  -3   86.73    4.28
  -1  -4   3   75.43    4.00
   1  -4  -3   83.93    4.04
  -1   4   3   80.17    4.24
  -1   4   3   75.79    4.08
  -1   4   3   77.87    4.00
   1   4  -3   78.65    4.39
   0  -4   3    4.04    0.51
   0  -4   3    4.38    0.44
   0  -4  -3    4.02    0.41
   0  -4   3    3.50    0.41
   0  -4  -3    4.61    0.74
   0  -4  -3    3.88    0.46
   0   4  -3    3.65    0.41
   0   4   3    4.17    0.50
   0   4  -3    5.32    0.89
   0   4   3    3.61    0.42
   0   4   3    3.89    0.41
  -1  -4  -3   20.13    1.54
   1  -4   3   20.56    1.23
   1  -4   3   20.08    1.21
  -1  -4  -3   20.61    1.22
   1  -4   3   20.53    1.27
  -1   4  -3   20.05    1.42
   1   4   3   20.12    1.23
  -1   4  -3   19.55    1.59
  -1   4  -3   21.05    1.20
  -2  -4  -3    5.19    1.07
  -2  -4  -3    5.75    0.65
   2  -4   3    4.77    0.59
   2  -4   3    5.54    0.68
  -2  -4  -3    4.87    0.78
  -2   4  -3    6.01    1.06
  -2   4  -3    6.16    0.63
  -2   4  -3    4.91    1.04
   2   4   3    5.10    0.61
  -3  -4  -3    0.52    0.97
   3  -4   3    0.14    0.55
  -3  -4  -3    0.05    0.68
  -3   4  -3    0.76    1.01
   3   4   3   -0.04    0.50
  -3   4  -3    1.66    0.57
   3   4   3   -0.04    0.44
  -3   4  -3    1.19    0.92
  -4  -4  -3   10.07    1.88
   4  -4   3    9.08    1.20
  -4   4  -3   11.86    1.19
  -4   4  -3   10.03    1.90
  -4   4  -3   13.70    2.06
   4   4   3    9.80    1.18
   5  -4   3    5.32    1.20
  -5  -4  -3    6.81    1.91
  -5   4  -3    5.48    1.80
  -5   4  -3    8.81    2.07
  -5   4  -3    7.19    1.14
   5   4   3    5.76    1.09
  -5  -5   3    5.95    1.78
   5  -5  -3    0.78    2.01
   5  -5  -3    4.33    0.99
   5   5  -3    2.17    2.42
  -5   5   3    5.20    1.78
  -5   5   3    5.75    1.00
   4  -5  -3   68.90    3.95
  -4  -5   3   72.64    4.65
   4   5  -3   62.82    5.15
   4   5  -3   77.44    3.94
  -4   5   3   72.24    4.74
  -4   5   3   69.14    3.83
   3  -5  -3   23.42    2.37
  -3  -5   3   27.64    2.28
   3  -5  -3   26.64    1.74
   3   5  -3   25.25    2.78
  -3   5   3   27.79    2.33
   3   5  -3   29.50    1.69
  -3   5   3   28.14    1.69
  -2  -5   3   88.52    5.12
   2  -5  -3   88.73    4.71
   2  -5  -3  101.27    5.18
  -2  -5   3   92.42    4.83
   2  -5  -3   95.77    4.79
  -2  -5   3   89.27    4.69
  -2   5   3   96.81    5.20
  -2   5   3   93.29    4.73
   2   5  -3   90.28    5.25
  -2   5   3   91.95    4.82
  -1  -5   3   10.74    0.98
  -1  -5   3   10.90    0.81
   1  -5  -3   12.12    1.19
   1  -5  -3   11.59    0.83
   1  -5  -3   12.00    0.84
  -1   5   3   10.47    0.91
   1   5  -3   13.00    1.50
  -1   5   3   10.25    1.03
  -1   5   3   12.17    0.80
   0  -5   3  410.45   21.92
   0  -5  -3  472.31   22.16
   0  -5  -3  429.67   21.92
   0  -5   3  470.92   21.93
   0  -5   3  435.48   21.91
   0  -5   3  421.01   21.98
   0  -5  -3  487.75   21.97
   0   5  -3  441.00   21.90
   0   5   3  423.75   21.92
   0   5  -3  509.97   22.27
   0   5   3  423.76   21.90
   0   5   3  427.91   21.99
   1  -5   3   66.05    3.26
   1  -5   3   60.43    3.21
   1  -5   3   61.54    3.25
  -1  -5  -3   60.55    3.51
  -1  -5  -3   63.26    3.24
   1   5   3   62.32    3.24
  -1   5  -3   63.92    3.63
  -1   5  -3   62.63    3.22
  -1   5  -3   60.59    3.37
   2  -5   3    0.17    0.43
  -2  -5  -3    0.29    0.37
  -2  -5  -3   -0.67    0.67
   2  -5   3   -0.40    0.40
  -2   5  -3    0.16    0.44
  -2   5  -3   -0.84    0.66
   2   5   3    0.40    0.40
  -2   5  -3    0.18    0.68
   3  -5   3   11.81    1.19
  -3  -5  -3   11.66    1.13
  -3  -5  -3   10.38    1.63
  -3  -5  -3   11.14    1.36
  -3   5  -3   11.54    1.67
  -3   5  -3   10.90    1.65
   3   5   3   12.81    1.11
  -3   5  -3   11.93    1.13
  -4  -5  -3   29.06    2.74
   4  -5   3   30.12    2.15
  -4   5  -3   30.41    2.82
  -4   5  -3   28.94    2.78
   4   5   3   29.21    1.98
  -4   5  -3   29.48    2.03
   4   5   3   30.22    2.10
  -5  -5  -3   -0.09    1.57
  -5   5  -3   -0.05    1.37
   5   5   3    0.18    1.31
  -5   5  -3    2.10    1.62
  -5   5  -3    0.65    0.92
   5  -6  -3    3.49    1.00
   5  -6  -3    1.22    2.05
  -5  -6   3    6.26    1.80
   5   6  -3    2.04    2.56
  -5   6   3    3.47    0.94
  -5   6   3    4.46    1.66
  -4  -6   3   19.50    2.19
   4  -6  -3   12.46    2.42
   4  -6  -3   16.99    1.47
  -4   6   3   17.45    2.18
   4   6  -3    9.17    2.74
  -4   6   3   17.20    1.44
   4   6  -3   17.53    1.41
  -3  -6   3   19.35    1.93
   3  -6  -3   15.27    2.03
  -3  -6   3   18.55    1.58
   3  -6  -3   19.41    1.40
   3   6  -3   15.04    2.36
  -3   6   3   18.36    1.94
   3   6  -3   20.78    1.31
   3   6  -3   15.12    2.38
  -3   6   3   19.53    1.35
   2  -6  -3   36.18    2.33
  -2  -6   3   29.75    1.78
   2  -6  -3   31.53    1.84
  -2  -6   3   31.60    2.00
   2  -6  -3   33.29    1.91
  -2   6   3   34.43    2.32
  -2   6   3   33.70    1.87
  -2   6   3   31.72    1.96
   1  -6  -3    0.27    0.67
  -1  -6   3    0.01    0.31
   1  -6  -3   -0.32    0.30
  -1  -6   3    0.13    0.22
   1  -6  -3    0.32    0.33
  -1  -6   3   -0.63    0.45
  -1   6   3   -0.08    0.41
  -1   6   3    0.22    0.30
   1   6  -3   -1.24    0.89
  -1   6   3   -0.38    0.42
   0  -6  -3   46.12    2.44
   0  -6  -3   45.33    2.71
   0  -6   3   47.43    2.43
   0  -6  -3   50.14    2.48
   0  -6   3   42.90    2.43
   0  -6   3   45.24    2.44
   0   6   3   44.81    2.40
   0   6   3   44.32    2.53
   0   6   3   43.68    2.43
   0   6  -3   52.73    2.87
   1  -6   3    7.90    0.81
   1  -6   3    8.71    0.75
  -1  -6  -3    9.98    1.09
  -1  -6  -3    9.83    0.76
   1  -6   3    9.08    0.77
   1   6   3    9.83    0.84
   1   6   3    7.64    0.79
  -1   6  -3    7.54    0.76
  -1   6  -3   10.65    1.25
  -2  -6  -3   -0.11    0.37
   2  -6   3    0.01    0.45
  -2  -6  -3    0.10    0.76
   2  -6   3    0.69    0.50
   2   6   3    0.44    0.43
  -2   6  -3    0.05    0.72
  -2   6  -3    0.24    0.76
  -2   6  -3    0.63    0.47
  -3  -6  -3    2.55    0.69
  -3  -6  -3    3.13    1.18
   3  -6   3    2.29    0.72
  -3   6  -3    2.85    1.23
  -3   6  -3    3.25    1.13
  -3   6  -3    3.65    0.72
   3   6   3    2.91    0.68
   4  -6   3    8.91    1.19
  -4  -6  -3   10.48    1.89
  -4   6  -3   10.57    1.90
   4   6   3    8.51    1.05
  -4   6  -3    7.09    1.74
  -4   6  -3    9.24    1.12
   4   6   3    7.27    1.06
   5  -7  -3    1.48    0.89
  -5  -7   3   -0.10    1.41
  -5   7   3    1.19    0.87
  -5   7   3    1.07    1.47
   4  -7  -3    1.95    1.82
  -4  -7   3    5.75    1.57
   4  -7  -3    5.99    0.96
  -4   7   3    6.45    1.59
   4   7  -3    4.78    0.83
   4   7  -3    7.90    2.64
  -4   7   3    6.83    0.94
   3  -7  -3    1.17    1.32
  -3  -7   3    1.17    0.81
  -3  -7   3    0.66    1.02
   3  -7  -3    1.62    0.62
   3   7  -3    0.86    1.66
  -3   7   3    0.63    0.93
  -3   7   3    1.04    0.59
  -2  -7   3   38.04    2.12
   2  -7  -3   39.51    2.54
   2  -7  -3   39.40    2.53
  -2  -7   3   37.08    2.31
  -2  -7   3   36.39    2.07
   2  -7  -3   38.46    2.19
  -2   7   3   37.63    2.14
  -2   7   3   39.10    2.59
  -2   7   3   35.97    2.23
   2   7  -3   38.27    2.74
  -1  -7   3    7.91    0.74
  -1  -7   3    8.16    0.96
   1  -7  -3    8.94    0.77
   1  -7  -3    8.86    0.78
   1  -7  -3    9.62    1.14
  -1  -7   3    7.97    0.64
   1   7  -3   10.02    1.48
  -1   7   3    7.66    0.91
  -1   7   3    7.98    0.72
  -1   7   3    8.22    0.87
   0  -7  -3   56.65    2.86
   0  -7   3   52.61    2.80
   0  -7   3   52.70    2.81
   0  -7   3   56.79    2.82
   0  -7  -3   53.50    3.10
   0  -7  -3   53.28    2.80
   0   7  -3   58.58    3.23
   0   7   3   51.14    2.90
   0   7   3   50.71    2.76
   0   7  -3   49.38    2.92
   1  -7   3  101.79    5.36
  -1  -7  -3  105.36    5.67
   1  -7   3  106.87    5.41
   1  -7   3  109.38    5.44
  -1  -7  -3  109.35    5.43
   1   7   3  106.74    5.41
  -1   7  -3  105.14    5.85
   1   7   3  106.06    5.46
  -1   7  -3  104.57    5.37
  -2  -7  -3   53.79    3.07
   2  -7   3   56.64    3.13
  -2  -7  -3   57.77    3.50
  -2   7  -3   56.47    3.04
   2   7   3   56.32    3.07
  -2   7  -3   58.02    3.34
  -2   7  -3   55.33    3.64
   3  -7   3   33.20    2.17
  -3  -7  -3   33.72    2.66
  -3  -7  -3   33.22    2.08
  -3   7  -3   33.27    2.51
  -3   7  -3   30.32    2.71
   3   7   3   32.05    2.06
  -3   7  -3   34.80    2.08
   4  -7   3    8.34    1.22
  -4  -7  -3   12.34    2.03
  -4   7  -3   11.90    1.98
  -4   7  -3    9.22    1.87
   4   7   3    6.95    1.10
  -4   7  -3    9.25    1.15
   4   7   3    9.75    1.14
  -4  -8   3    6.17    1.76
   4  -8  -3    2.79    1.94
   4  -8  -3    6.93    1.03
  -4   8   3    7.72    1.01
   4   8  -3    5.71    0.89
  -4   8   3    7.84    1.72
   4   8  -3    6.10    2.39
   3  -8  -3   -0.38    1.21
  -3  -8   3   -0.18    0.55
   3  -8  -3    0.63    0.59
  -3  -8   3   -0.05    0.78
  -3  -8   3    0.13    0.48
  -3   8   3   -0.58    0.58
   3   8  -3    2.31    1.67
  -3   8   3    0.93    0.96
  -2  -8   3    7.08    0.73
  -2  -8   3    9.05    1.07
  -2  -8   3    7.78    0.87
   2  -8  -3    7.83    1.25
   2  -8  -3    7.47    0.85
  -2   8   3    8.00    1.25
   2   8  -3    3.88    1.39
  -2   8   3    8.11    0.98
  -2   8   3    8.14    0.82
   1  -8  -3    1.55    0.85
  -1  -8   3    0.49    0.39
  -1  -8   3    0.62    0.32
   1  -8  -3    0.12    0.42
   1  -8  -3    0.56    0.41
  -1   8   3    0.84    0.50
  -1   8   3    1.10    0.50
   1   8  -3    1.06    1.07
  -1   8   3    0.88    0.39
   0  -8   3    0.35    0.35
   0  -8  -3    0.58    0.63
   0  -8   3   -0.01    0.41
   0  -8  -3    0.19    0.37
   0  -8  -3   -0.17    0.33
   0  -8   3    0.39    0.38
   0   8   3    0.06    0.31
   0   8   3    0.28    0.47
   0   8  -3    0.22    0.78
   0   8  -3    0.14    0.52
  -1  -8  -3   -0.32    0.66
  -1  -8  -3    0.57    0.38
   1  -8   3    0.15    0.40
   1  -8   3    0.42    0.41
   1  -8   3   -0.66    0.49
  -1   8  -3   -0.32    0.38
  -1   8  -3   -0.25    0.69
   1   8   3    0.21    0.54
   1   8   3   -0.06    0.40
  -2  -8  -3    5.03    1.14
  -2  -8  -3    3.83    0.64
   2  -8   3    4.70    0.72
  -2   8  -3    3.18    0.68
  -2   8  -3    3.68    1.14
  -2   8  -3    2.91    0.92
   2   8   3    2.18    0.64
  -3  -8  -3    0.46    1.12
  -3  -8  -3    0.04    0.53
   3  -8   3   -0.89    0.61
  -3   8  -3    0.41    0.68
  -3   8  -3   -0.16    0.96
   3   8   3   -0.18    0.64
  -3   8  -3   -0.46    0.96
  -4  -8  -3    1.07    1.34
   4  -8   3    0.51    0.82
   4   8   3    1.00    0.71
   4   8   3   -0.55    0.71
  -4   8  -3    1.29    0.85
  -4   8  -3    1.03    1.27
  -4   8  -3    3.20    1.48
   4  -9  -3   -0.04    1.63
   4  -9  -3    0.00    0.72
  -4   9   3    1.30    0.78
   4   9  -3    2.73    2.14
  -4   9   3    1.69    1.22
   4   9  -3   -0.77    0.64
   4   9  -3    2.97    2.37
   3  -9  -3    0.44    1.21
   3  -9  -3    0.82    0.65
  -3  -9   3    1.57    0.59
  -3  -9   3    1.61    0.65
  -3   9   3    0.26    0.69
   3   9  -3    0.75    1.77
   3   9  -3    0.86    1.28
  -3   9   3    1.59    1.00
  -3   9   3    0.88    0.64
  -2  -9   3    6.15    0.71
   2  -9  -3    6.16    0.80
   2  -9  -3    8.52    1.27
  -2  -9   3    7.47    0.81
   2   9  -3    3.08    1.43
  -2   9   3    6.38    0.80
  -2   9   3    6.02    1.13
  -2   9   3    6.97    0.91
   1  -9  -3   46.51    2.63
  -1  -9   3   48.02    2.60
  -1  -9   3   46.97    2.53
   1  -9  -3   48.32    2.95
   1  -9  -3   49.09    2.59
  -1   9   3   48.38    2.55
  -1   9   3   46.91    2.71
  -1   9   3   47.42    2.81
   1   9  -3   48.25    2.80
   1   9  -3   41.91    3.11
   0  -9  -3   21.50    1.35
   0  -9   3   21.60    1.36
   0  -9  -3   20.65    1.67
   0  -9  -3   21.84    1.40
   0  -9   3   21.54    1.39
   0  -9   3   21.35    1.37
   0  -9  -3   22.60    1.37
   0   9  -3   22.50    1.92
   0   9  -3   21.30    1.55
   0   9   3   20.21    1.50
  -1  -9  -3   15.44    1.16
   1  -9   3   15.80    1.28
   1  -9   3   16.36    1.19
  -1  -9  -3   15.47    1.49
   1  -9   3   16.51    1.17
  -1   9  -3   14.77    1.29
   1   9   3   16.72    1.20
   1   9   3   15.62    1.34
  -1   9  -3   16.82    1.77
   2  -9   3   41.79    2.58
  -2  -9  -3   42.34    2.53
  -2  -9  -3   47.09    2.99
   2   9   3   45.82    2.58
  -2   9  -3   44.79    2.70
  -2   9  -3   42.04    3.17
  -2   9  -3   43.94    2.75
   3  -9   3    6.31    0.94
  -3  -9  -3    4.82    0.80
  -3  -9  -3    5.29    1.40
   3   9   3    4.33    0.87
  -3   9  -3    3.47    1.36
  -3   9  -3    8.19    1.49
  -4  -9  -3    3.71    1.58
   4  -9   3    3.32    1.00
   4   9   3    4.74    0.97
  -4   9  -3    2.24    1.41
   4 -10  -3   -0.84    1.57
   4 -10  -3    1.42    0.81
  -4  10   3    1.71    1.32
   3 -10  -3   21.93    2.23
  -3 -10   3   22.84    1.62
   3 -10  -3   22.66    1.75
  -3 -10   3   25.91    1.71
  -3  10   3   26.83    1.73
  -3  10   3   24.50    2.34
   3  10  -3   29.12    2.18
  -3  10   3   24.63    1.84
   2 -10  -3    0.54    0.55
  -2 -10   3   -0.12    0.40
   2 -10  -3    0.60    0.92
  -2 -10   3   -0.03    0.55
   2  10  -3   -0.05    1.23
  -2  10   3    0.05    0.62
  -2  10   3   -0.10    0.70
   2  10  -3    0.16    0.86
  -2  10   3   -0.79    0.54
   1 -10  -3    5.66    0.73
  -1 -10   3    3.52    0.65
   1 -10  -3    3.39    0.66
   1 -10  -3    5.02    1.19
  -1 -10   3    4.32    0.57
   1  10  -3    5.06    0.95
  -1  10   3    4.28    0.81
   1  10  -3    4.13    1.20
  -1  10   3    4.66    0.82
   0 -10   3    5.40    0.69
   0 -10  -3    4.31    0.67
   0 -10  -3    6.40    0.71
   0 -10  -3    6.10    0.72
   0 -10  -3    5.66    1.01
   0 -10   3    5.50    0.69
   0 -10   3    4.77    0.71
   0  10   3    6.12    0.86
   0  10  -3    6.29    1.32
   0  10  -3    6.35    0.95
   1 -10   3    2.07    0.71
   1 -10   3    0.67    0.57
  -1 -10  -3    1.23    0.52
  -1 -10  -3    0.88    0.81
   1 -10   3    0.93    0.56
   1  10   3    1.39    0.72
  -1  10  -3    0.89    1.01
   1  10   3    0.82    0.56
  -1  10  -3    0.82    0.69
   2 -10   3    2.27    0.67
  -2 -10  -3    0.69    0.95
  -2 -10  -3    1.84    0.59
   2  10   3    1.43    0.66
  -2  10  -3    1.32    1.12
   3 -10   3    0.53    0.76
  -3 -10  -3    1.19    0.63
  -3 -10  -3    2.42    1.26
  -3  10  -3    0.88    1.16
   3  10   3    1.72    0.79
   4 -10   3    2.07    0.94
  -4 -10  -3    1.93    1.49
  -4 -10  -3    2.83    0.91
   4  10   3    2.27    0.85
  -4  10  -3    1.48    1.47
   4 -11  -3    2.15    2.07
   4 -11  -3    6.25    1.06
  -4  11   3    7.10    1.74
   3 -11  -3   17.23    1.94
  -3 -11   3   16.59    1.45
  -3 -11   3   15.86    1.31
   3 -11  -3   14.34    1.44
   3  11  -3   21.41    1.98
  -3  11   3   19.72    2.10
  -3  11   3   19.43    1.63
   2 -11  -3    3.85    0.74
  -2 -11   3    3.05    0.74
   2 -11  -3    5.47    1.23
  -2 -11   3    3.38    0.60
   2  11  -3    4.79    1.14
   2  11  -3    2.44    1.35
  -2  11   3    4.68    0.92
  -2  11   3    4.50    1.00
  -1 -11   3   56.65    3.04
  -1 -11   3   55.96    3.01
   1 -11  -3   55.38    3.10
   1 -11  -3   60.81    3.07
   1  11  -3   46.59    3.50
  -1  11   3   55.37    3.28
   1  11  -3   56.47    3.28
  -1  11   3   56.40    3.21
   0 -11  -3   16.29    1.27
   0 -11   3   16.02    1.24
   0 -11  -3   16.65    1.22
   0 -11   3   15.84    1.20
   0 -11   3   15.45    1.25
   0 -11  -3   15.27    1.22
   0  11  -3   15.14    1.52
   0  11  -3   16.29    1.95
   0  11   3   13.30    1.40
   1 -11   3   49.77    2.91
  -1 -11  -3   48.52    3.13
   1 -11   3   53.55    2.94
   1 -11   3   54.26    2.88
  -1 -11  -3   48.60    2.90
  -1  11  -3   50.67    3.04
  -1  11  -3   54.25    3.54
   1  11   3   51.34    3.04
   1  11   3   51.86    2.91
   2 -11   3    2.45    0.75
  -2 -11  -3    2.21    1.04
  -2 -11  -3    2.09    0.65
  -2  11  -3    2.73    1.27
   2  11   3    3.17    0.92
   2  11   3    1.00    0.70
  -3 -11  -3   34.03    2.30
   3 -11   3   34.70    2.40
  -3 -11  -3   39.06    2.95
  -3  11  -3   33.84    3.12
   3  11   3   37.75    2.39
  -4 -11  -3    5.63    1.01
  -4 -11  -3    3.64    1.68
   4 -11   3    4.22    1.07
  -4  11  -3    2.50    1.59
   4  11   3    2.59    0.95
   4 -12  -3   -0.42    0.76
  -4  12   3   -0.30    1.20
   4  12  -3    1.28    1.39
  -3 -12   3    6.02    0.84
  -3 -12   3    7.05    1.04
   3 -12  -3    7.43    1.08
  -3  12   3    8.82    1.63
   3  12  -3    9.18    1.50
  -3  12   3    7.25    1.14
  -2 -12   3    0.81    0.66
   2 -12  -3    0.38    0.59
  -2 -12   3   -0.05    0.47
  -2  12   3    0.20    0.79
   2  12  -3    0.71    0.99
   2  12  -3    1.60    1.33
  -2  12   3    1.17    0.81
   1 -12  -3    0.75    0.57
  -1 -12   3    0.85    0.62
  -1 -12   3    0.12    0.48
   1 -12  -3    0.93    0.63
  -1  12   3    0.77    0.77
   1  12  -3    0.11    1.09
   1  12  -3    1.47    0.91
  -1  12   3    0.44    0.67
   0 -12  -3    7.13    0.84
   0 -12   3    5.72    0.86
   0 -12   3    6.60    0.81
   0 -12   3    5.43    0.80
   0 -12  -3    7.13    0.85
   0 -12  -3    5.43    0.79
   0  12  -3    5.82    1.11
   0  12  -3    5.86    1.47
   1 -12   3    0.66    0.63
   1 -12   3    0.18    0.59
  -1 -12  -3   -0.34    0.52
  -1 -12  -3    0.47    0.56
   1 -12   3    0.28    0.74
  -1  12  -3    0.24    0.81
  -1  12  -3   -0.16    1.08
   1  12   3    0.40    0.81
   2 -12   3    0.32    0.62
  -2 -12  -3   -0.36    0.57
   2  12   3    0.44    0.85
   2  12   3   -0.34    0.69
  -2  12  -3    0.68    1.20
   3 -12   3   12.61    1.48
  -3 -12  -3   15.67    1.40
   3  12   3   14.72    1.58
  -3  12  -3   13.38    2.23
   4 -12   3    4.72    1.13
  -4 -12  -3    6.60    1.07
  -4  12  -3    3.21    1.65
   4  12   3    7.15    1.15
   4 -13  -3    6.80    1.19
  -4  13   3    7.02    1.80
   4  13  -3    7.59    1.28
   3 -13  -3   10.89    1.32
  -3 -13   3   12.69    1.40
  -3  13   3   13.79    1.95
   3  13  -3   15.79    1.99
  -3  13   3   11.21    1.46
  -2 -13   3    7.59    0.89
   2 -13  -3    8.63    1.04
  -2 -13   3   10.18    1.07
  -2  13   3   11.06    1.42
  -2  13   3   10.28    1.50
   2  13  -3    8.86    1.43
   2  13  -3    4.55    1.58
   1 -13  -3   31.02    2.07
   1 -13  -3   36.17    2.08
  -1 -13   3   32.39    2.02
  -1 -13   3   31.45    2.07
   1  13  -3   33.00    2.38
   1  13  -3   26.92    2.55
  -1  13   3   38.06    2.36
   0 -13  -3    0.46    0.65
   0 -13  -3    0.69    0.64
   0 -13   3    0.33    0.73
   0 -13   3    0.17    0.66
   0 -13   3    0.00    0.60
   0 -13  -3    0.17    0.55
   0  13   3    0.29    0.76
   0  13  -3   -0.18    0.88
   0  13  -3   -0.56    1.25
  -1 -13  -3   63.74    3.85
  -1 -13  -3   69.66    3.72
   1 -13   3   71.28    3.86
   1 -13   3   63.70    3.83
   1 -13   3   71.93    3.79
   1  13   3   74.47    4.05
  -1  13  -3   71.21    4.06
  -1  13  -3   70.43    4.54
   2 -13   3   13.22    1.37
  -2 -13  -3   13.45    1.37
   2  13   3   14.26    1.63
  -2  13  -3   13.99    2.14
   2  13   3   15.52    1.48
   3 -13   3   25.33    2.03
  -3 -13  -3   27.87    1.98
  -3  13  -3   24.24    2.83
   3  13   3   28.54    2.14
  -3 -14   3    1.62    0.93
   3 -14  -3    1.95    0.84
   3  14  -3    5.11    1.54
  -3  14   3    3.94    1.11
  -3  14   3    1.98    1.25
   2 -14  -3   13.36    1.35
  -2 -14   3   15.75    1.37
  -2 -14   3   11.25    1.17
  -2  14   3   11.54    1.61
   2  14  -3   15.16    1.89
   1 -14  -3    9.46    0.98
  -1 -14   3    6.96    0.90
   1 -14  -3    6.84    0.96
   1 -14  -3    9.42    1.08
  -1 -14   3   10.30    1.08
   1  14  -3    6.65    1.56
  -1  14   3    8.88    1.31
   1  14  -3    9.17    1.43
   0 -14   3    6.70    0.96
   0 -14  -3    9.07    1.01
   0 -14   3    8.23    1.04
   0 -14   3    7.89    1.06
   0 -14  -3    6.67    0.97
   0 -14  -3    9.61    1.04
   0  14  -3   10.22    1.40
   0  14  -3    8.32    1.70
   0  14   3    8.49    1.28
   1 -14   3    0.82    0.70
   1 -14   3    0.21    0.84
  -1 -14  -3    0.00    0.66
   1 -14   3   -0.58    0.75
  -1 -14  -3    0.68    0.66
   1  14   3    0.25    0.98
  -1  14  -3   -0.52    1.27
  -1  14  -3    0.46    1.05
  -2 -14  -3    0.74    0.74
   2 -14   3    0.38    0.73
  -2  14  -3    0.67    1.35
   2  14   3    1.43    1.13
   2  14   3    0.18    0.84
   3 -14   3    0.98    0.79
  -3 -14  -3    0.95    0.75
  -3  14  -3    0.06    1.42
   3  14   3    1.21    1.02
   3 -15  -3    4.02    0.97
  -3 -15   3    3.76    1.04
   3  15  -3    4.93    1.54
  -3  15   3    4.59    1.21
   2 -15  -3   38.81    2.68
  -2 -15   3   45.72    2.71
  -2 -15   3   37.30    2.54
   2  15  -3   47.88    3.19
  -2  15   3   46.07    2.99
  -1 -15   3    3.04    0.76
   1 -15  -3    5.78    0.90
   1 -15  -3    5.99    0.90
   1 -15  -3    5.62    0.96
  -1 -15   3    4.62    0.94
   1  15  -3   -0.12    2.12
  -1  15   3    4.30    1.20
   1  15  -3    6.11    1.37
   0 -15   3   24.07    1.78
   0 -15   3   23.26    1.72
   0 -15  -3   25.71    1.69
   0 -15   3   19.56    1.68
   0 -15  -3   20.06    1.69
   0 -15  -3   21.85    1.70
   0  15   3   24.80    2.05
   0  15  -3   23.98    2.19
   0  15  -3   21.03    2.46
   1 -15   3    2.77    0.89
   1 -15   3    3.36    0.83
   1 -15   3    3.61    0.99
  -1 -15  -3    3.64    0.85
  -1 -15  -3    2.78    0.81
   1  15   3    2.24    1.16
   1  15   3    2.13    0.87
  -1  15  -3    2.82    1.23
  -1  15  -3    1.70    1.48
  -2 -15  -3    1.50    0.80
   2 -15   3   -0.31    0.71
   2  15   3    0.64    1.16
  -2  15  -3    1.15    1.56
   2  15   3    0.55    0.91
  -2  15  -3    2.20    1.13
  -3 -15  -3    1.50    0.85
   3 -15   3    0.82    0.88
   3  15   3    0.49    1.06
  -3  15  -3   -1.56    1.39
   3 -16  -3    1.00    0.83
  -3 -16   3    0.55    0.88
   3  16  -3    2.46    1.49
  -3  16   3    1.06    1.08
  -2 -16   3   10.17    1.26
   2 -16  -3    7.63    1.16
  -2  16   3    9.70    1.54
   2  16  -3    9.80    1.72
  -1 -16   3   13.87    1.47
   1 -16  -3   15.21    1.49
   1 -16  -3   19.17    1.75
   1 -16  -3   17.48    1.60
  -1 -16   3   15.24    1.56
  -1  16   3   19.19    1.93
   1  16  -3   18.46    2.08
   0 -16   3    0.01    0.71
   0 -16   3   -0.35    0.83
   0 -16  -3    0.16    0.72
   0 -16   3   -0.08    0.85
   0 -16  -3   -0.95    0.77
   0  16   3   -0.45    1.05
   0  16  -3   -0.39    1.13
   0  16  -3    0.18    1.39
  -1 -16  -3   -0.22    0.72
  -1 -16  -3    0.00    0.79
   1 -16   3    0.61    0.76
   1 -16   3    0.85    0.89
   1 -16   3    0.96    0.99
   1  16   3   -0.65    0.82
  -1  16  -3   -1.31    1.18
  -1  16  -3   -1.45    1.41
   1  16   3    0.71    1.12
  -2 -16  -3   -0.24    0.75
   2 -16   3   -0.27    0.77
   2  16   3   -0.51    0.91
  -2  16  -3    0.24    1.48
   2  16   3    0.05    1.14
  -2  16  -3    0.17    1.50
  -3  16  -3    0.44    1.53
   2 -17  -3    0.61    0.80
  -2 -17   3   -0.84    0.89
   2  17  -3    1.13    1.41
  -2  17   3   -1.14    1.10
  -1 -17   3    2.13    0.97
   1 -17  -3    1.65    0.81
  -1 -17   3    0.22    0.77
  -1  17   3    1.73    1.19
   1  17  -3    1.29    1.39
   0 -17  -3   25.32    1.89
   0 -17   3   24.00    1.91
   0 -17   3   20.55    1.85
   0 -17  -3   18.29    1.83
   0 -17   3   27.11    1.94
   0  17   3   26.02    2.35
   0  17  -3   23.00    2.36
  -1 -17  -3   -1.09    0.73
   1 -17   3    1.09    0.91
   1 -17   3    0.77    1.06
  -1 -17  -3   -0.80    0.84
   1 -17   3    1.67    0.86
   1  17   3   -0.47    0.87
   1  17   3    0.44    1.25
  -1  17  -3   -0.79    1.49
  -1  17  -3    0.40    1.29
  -2 -17  -3    8.17    1.21
   2 -17   3    7.32    1.17
   2  17   3    8.10    1.66
  -2  17  -3    6.46    1.98
   2  17   3    9.46    1.44
  -2 -18   3   -0.85    0.88
   2 -18  -3   -1.35    0.71
   2  18  -3   -0.33    1.50
  -2  18   3   -0.46    1.16
  -1 -18   3    0.75    0.97
   1 -18  -3    0.73    0.78
  -1 -18   3    2.75    0.99
  -1 -18   3    1.19    0.86
   1  18  -3    1.67    1.52
  -1  18   3    0.95    1.25
   0 -18  -3    2.14    1.04
   0 -18   3    3.16    1.09
   0 -18   3    2.66    1.07
   0 -18   3    1.83    0.90
   0 -18  -3    1.26    0.85
   0  18   3    0.99    1.34
   0  18  -3    2.29    1.53
  -1 -18  -3   -0.53    0.90
   1 -18   3    0.36    0.97
  -1 -18  -3    1.19    0.90
   1 -18   3    0.56    0.86
   1  18   3    0.95    1.29
  -1  18  -3    0.07    1.38
   1  18   3    1.58    1.00
  -2 -18  -3    1.43    0.95
   2 -18   3    0.95    0.92
  -2  18  -3   -0.30    1.65
   2  18   3    0.00    1.42
   1 -19  -3    4.76    1.04
  -1 -19   3    7.32    1.28
  -1  19   3    7.23    1.59
   1  19  -3    7.69    1.83
   0 -19   3    2.47    0.94
   0 -19  -3    0.89    0.84
   0 -19   3    2.42    1.10
   0 -19  -3    1.92    1.01
   0 -19   3    1.06    1.04
   0  19   3    0.28    1.43
   0  19  -3    1.61    1.54
  -1 -19  -3   10.03    1.46
   1 -19   3   10.92    1.46
  -1 -19  -3   13.98    1.43
   1 -19   3   12.18    1.54
   1  19   3   15.04    2.09
   1  19   3   17.52    1.82
  -1  19  -3   13.43    2.07
   5   0  -4    0.02    0.74
   5   0  -4    2.90    2.00
  -5   0   4   -0.06    1.24
   4   0  -4   30.88    1.99
  -4   0   4   32.11    2.77
   3   0  -4   -0.56    1.33
  -3   0   4    0.58    0.77
   3   0  -4    0.00    0.42
  -2   0   4   93.06    5.20
  -2   0   4  103.75    5.58
   2   0  -4  108.92    5.14
  -1   0   4    0.36    0.46
   1   0  -4   -0.83    0.71
  -1   0   4   -0.21    0.33
  -1   0   4   -0.03    0.22
   0   0   4  697.44   33.37
   0   0   4  692.17   33.36
   0   0  -4  684.86   33.36
   0   0  -4  655.90   33.56
   0   0   4  672.85   33.39
   1   0   4   -0.05    0.25
  -1   0  -4    0.08    0.56
   1   0   4    0.12    0.30
  -1   0  -4    0.10    0.45
   1   0   4   -0.35    0.31
   2   0   4   16.59    1.20
   2   0   4   17.36    1.14
  -2   0  -4   18.23    1.09
  -2   0  -4   15.96    1.60
  -2   0  -4   15.85    1.45
   3   0   4    0.44    0.53
  -3   0  -4   -0.12    0.77
  -3   0  -4   -0.16    0.94
   3   0   4    0.08    0.52
  -3   0  -4    0.21    0.46
  -4   0  -4   59.19    4.15
  -4   0  -4   63.69    3.37
  -4   0  -4   58.64    4.21
   4   0   4   58.80    3.53
  -5   0  -4    3.23    1.77
   5   0   4    1.78    1.00
  -5   0  -4    3.73    0.97
  -5   0  -4    1.54    1.85
   5  -1  -4    1.24    1.99
   5  -1  -4    1.40    0.78
  -5  -1   4   -0.11    1.23
  -5   1   4   -0.11    1.26
   5   1  -4    1.13    2.00
   5   1  -4    0.22    0.96
   4  -1  -4   -0.14    0.55
  -4  -1   4    1.92    1.15
   4  -1  -4    0.86    1.78
   4   1  -4    0.84    0.59
  -4   1   4    1.63    1.11
   4   1  -4   -0.83    1.77
  -3  -1   4   15.59    1.33
   3  -1  -4   14.69    2.07
  -3  -1   4   16.75    1.80
   3  -1  -4   18.44    1.23
   3   1  -4   18.41    1.20
  -3   1   4   18.55    1.83
   2  -1  -4    0.66    0.31
   2  -1  -4    1.98    1.01
  -2  -1   4    1.20    0.62
  -2  -1   4    1.97    0.50
  -2   1   4    0.79    0.48
   2   1  -4    0.97    1.02
  -2   1   4    0.65    0.59
   1  -1  -4    5.39    1.03
  -1  -1   4    7.93    0.94
  -1  -1   4    7.21    0.68
  -1   1   4    7.31    0.69
  -1   1   4    8.08    0.57
  -1   1   4    8.01    0.84
   0  -1  -4  225.91   11.89
   0  -1   4  246.47   11.92
   0  -1  -4  233.33   12.13
   0  -1   4  249.99   11.91
   0  -1  -4  259.51   12.14
   0  -1   4  231.18   11.93
   0   1  -4  238.34   11.89
   0   1   4  246.26   11.91
   0   1  -4  245.83   12.10
   0   1   4  246.81   11.91
   0   1   4  235.19   11.94
   1  -1   4   16.52    1.08
  -1  -1  -4   16.36    1.00
  -1  -1  -4   16.37    1.04
   1  -1   4   16.59    1.05
  -1  -1  -4   16.64    1.44
   1  -1   4   17.29    1.07
  -1  -1  -4   18.73    1.26
   1   1   4   16.37    1.05
  -1   1  -4   18.21    1.37
  -1   1  -4   16.99    1.02
  -1   1  -4   17.97    1.43
   1   1   4   16.40    1.06
   2  -1   4   74.58    3.82
   2  -1   4   76.30    3.90
  -2  -1  -4   75.45    4.29
  -2  -1  -4   73.95    4.12
  -2  -1  -4   69.47    3.75
  -2   1  -4   71.33    3.78
  -2   1  -4   73.79    4.22
   2   1   4   72.50    3.87
  -2   1  -4   74.48    4.27
   2   1   4   74.10    3.82
   3  -1   4    0.48    0.52
  -3  -1  -4    0.21    0.76
   3  -1   4    1.45    0.58
  -3  -1  -4    0.15    0.94
  -3   1  -4    0.58    0.49
  -3   1  -4    0.04    0.82
   3   1   4    0.14    0.51
  -3   1  -4    0.22    1.04
  -4  -1  -4   15.97    2.31
  -4  -1  -4   18.11    2.12
   4  -1   4   24.79    1.72
  -4   1  -4   22.38    2.46
   4   1   4   15.55    1.57
   5  -1   4   16.35    1.82
  -5  -1  -4   15.95    2.70
  -5   1  -4   20.62    1.76
  -5   1  -4   19.43    2.73
   5   1   4   17.78    1.83
  -5   1  -4   16.58    2.53
   5  -2  -4    4.99    1.01
   5  -2  -4    1.53    2.01
  -5  -2   4    7.97    1.85
   5   2  -4    0.14    2.01
  -5   2   4    5.51    1.68
  -4  -2   4   21.28    2.26
   4  -2  -4   20.82    1.51
   4  -2  -4   13.77    2.43
   4   2  -4   21.02    1.48
  -4   2   4   21.68    2.26
   3  -2  -4   22.32    1.41
   3  -2  -4   16.90    2.13
  -3  -2   4   21.74    2.00
  -3  -2   4   20.59    1.51
  -3   2   4   21.70    2.00
  -3   2   4   19.36    1.29
  -3   2   4   21.44    1.50
   3   2  -4   21.65    1.35
   2  -2  -4   29.65    1.58
  -2  -2   4   27.84    1.99
  -2  -2   4   25.49    1.67
   2  -2  -4   30.18    2.15
  -2   2   4   29.59    2.04
   2   2  -4   28.10    1.52
  -2   2   4   26.97    1.55
  -2   2   4   26.51    1.68
   1  -2  -4    1.18    0.27
   1  -2  -4    1.36    0.26
  -1  -2   4    0.83    0.41
   1  -2  -4    1.29    0.82
  -1   2   4    0.76    0.46
  -1   2   4    1.14    0.30
   1   2  -4    0.01    0.76
  -1   2   4    0.43    0.36
   0  -2   4    6.94    0.65
   0  -2   4    9.20    0.66
   0  -2  -4    8.41    0.98
   0  -2   4    8.83    0.64
   0  -2  -4    9.92    0.59
   0  -2  -4    8.08    0.59
   0   2   4    8.65    0.61
   0   2   4    8.17    0.67
   0   2  -4   10.66    1.13
   0   2  -4    8.15    0.58
   0   2  -4   10.79    0.89
   0   2   4    7.53    0.61
  -1  -2  -4   18.45    1.51
  -1  -2  -4   19.05    1.12
   1  -2   4   18.15    1.17
  -1  -2  -4   16.98    1.07
   1  -2   4   18.30    1.14
   1  -2   4   18.76    1.13
   1   2   4   18.32    1.10
  -1   2  -4   17.27    1.09
   1   2   4   18.51    1.13
  -1   2  -4   19.35    1.51
  -1   2  -4   19.70    1.51
  -2  -2  -4   31.50    2.31
   2  -2   4   32.55    1.92
  -2  -2  -4   29.75    2.06
   2  -2   4   33.25    1.85
  -2   2  -4   33.02    2.31
  -2   2  -4   33.10    1.82
  -2   2  -4   32.79    2.35
   2   2   4   32.76    1.87
  -3  -2  -4    0.61    0.70
  -3  -2  -4    0.01    0.88
   3  -2   4    0.10    0.54
   3  -2   4    0.19    0.54
   3   2   4    0.52    0.54
  -3   2  -4    0.24    0.86
  -3   2  -4    0.46    1.01
   3   2   4    1.74    0.56
  -3   2  -4   -0.26    0.53
  -4  -2  -4    1.84    1.08
   4  -2   4    2.80    0.83
  -4  -2  -4    2.37    1.36
  -4   2  -4    2.65    1.43
  -4   2  -4    1.61    1.16
   4   2   4    2.91    0.86
  -4   2  -4    2.04    0.77
  -5  -2  -4    6.45    2.54
   5  -2   4    6.30    1.38
   5   2   4    6.93    1.47
  -5   2  -4    9.98    2.18
  -5   2  -4    9.06    1.29
  -5   2  -4    8.37    2.02
   5  -3  -4    1.61    1.87
   5  -3  -4    1.88    0.84
  -5  -3   4    2.94    1.42
  -5   3   4    3.58    1.56
   5   3  -4    1.40    2.14
  -4  -3   4   -0.24    0.95
   4  -3  -4    0.97    1.63
   4  -3  -4   -0.16    0.57
   4   3  -4   -1.11    1.77
   4   3  -4    0.38    0.52
  -4   3   4    0.19    1.08
   3  -3  -4   21.09    1.43
  -3  -3   4   21.73    2.00
   3  -3  -4   21.86    2.23
  -3  -3   4   21.97    1.57
  -3   3   4   20.18    1.34
  -3   3   4   20.43    2.00
   3   3  -4   21.52    1.36
  -2  -3   4   11.47    1.03
   2  -3  -4   12.76    0.87
  -2  -3   4   12.18    1.30
   2  -3  -4   13.10    1.46
  -2   3   4   12.63    1.01
  -2   3   4   12.33    1.31
  -2   3   4   11.10    0.87
  -1  -3   4   16.40    0.99
   1  -3  -4   15.67    0.99
   1  -3  -4   17.99    1.02
  -1  -3   4   15.46    1.13
   1  -3  -4   16.93    1.46
   1   3  -4   18.72    1.55
  -1   3   4   17.24    1.13
  -1   3   4   16.21    1.24
  -1   3   4   18.30    1.03
   0  -3  -4    1.02    0.27
   0  -3  -4    0.20    0.53
   0  -3   4    0.90    0.34
   0  -3   4    1.12    0.31
   0  -3  -4    0.90    0.28
   0  -3   4    1.13    0.39
   0   3  -4    0.48    0.25
   0   3  -4    0.93    0.50
   0   3   4    1.09    0.37
   0   3   4    0.96    0.28
   0   3   4    0.62    0.27
   0   3  -4    0.57    0.66
   1  -3   4    6.68    0.66
   1  -3   4    6.50    0.71
   1  -3   4    5.99    0.61
  -1  -3  -4    6.96    0.63
  -1  -3  -4    7.01    1.04
  -1  -3  -4    5.56    0.55
  -1   3  -4    6.60    0.62
   1   3   4    6.35    0.64
  -1   3  -4    7.46    1.00
  -1   3  -4    6.86    1.07
   2  -3   4   76.35    3.91
  -2  -3  -4   78.78    3.96
   2  -3   4   76.20    3.98
  -2  -3  -4   72.06    4.37
  -2  -3  -4   75.30    4.11
  -2   3  -4   73.65    3.89
   2   3   4   74.14    3.93
  -2   3  -4   77.88    4.36
  -2   3  -4   73.75    4.40
  -3  -3  -4   27.51    2.47
  -3  -3  -4   28.12    2.22
   3  -3   4   29.23    1.96
   3  -3   4   32.78    1.87
  -3   3  -4   29.55    2.51
  -3   3  -4   32.04    1.88
   3   3   4   29.81    1.91
  -3   3  -4   30.43    2.54
   3   3   4   30.80    1.90
  -4  -3  -4   28.83    2.71
   4  -3   4   24.89    1.97
   4   3   4   25.72    1.95
  -4   3  -4   27.91    1.90
  -4   3  -4   26.76    2.67
  -4   3  -4   25.31    2.73
  -5   3  -4    2.44    1.54
  -5   3  -4    5.95    1.14
  -5   3  -4    5.18    1.97
   5  -4  -4    8.01    1.18
   5  -4  -4    5.03    2.08
  -5  -4   4   13.70    2.26
  -5   4   4    9.59    2.06
  -5   4   4   10.09    1.13
  -4  -4   4   15.47    1.98
   4  -4  -4   12.65    2.31
   4  -4  -4   13.74    1.30
   4   4  -4   15.10    1.24
  -4   4   4   13.09    2.02
  -4   4   4   14.27    1.25
  -3  -4   4   18.55    1.49
   3  -4  -4   18.44    2.06
  -3  -4   4   17.46    1.85
   3  -4  -4   17.11    1.27
  -3   4   4   17.00    1.86
   3   4  -4   17.72    1.22
  -3   4   4   16.56    1.24
  -3   4   4   18.02    1.40
  -2  -4   4   25.51    1.65
   2  -4  -4   27.38    1.53
   2  -4  -4   28.11    2.03
  -2  -4   4   24.22    1.94
   2  -4  -4   22.92    1.47
  -2   4   4   26.58    1.52
  -2   4   4   26.16    1.96
  -2   4   4   26.29    1.64
   1  -4  -4  238.42   11.36
  -1  -4   4  213.39   11.02
   1  -4  -4  216.67   11.02
  -1  -4   4  214.97   11.11
   1  -4  -4  245.06   11.06
  -1   4   4  214.46   11.10
  -1   4   4  226.04   11.25
   1   4  -4  205.35   11.44
  -1   4   4  230.72   11.03
   0  -4   4    3.92    0.50
   0  -4   4    3.39    0.43
   0  -4  -4    4.76    0.50
   0  -4  -4    5.60    0.92
   0  -4  -4    3.50    0.43
   0  -4   4    2.68    0.53
   0   4   4    3.37    0.41
   0   4  -4    3.79    0.64
   0   4  -4    3.63    0.84
   0   4   4    4.56    0.55
   0   4   4    3.00    0.41
   0   4  -4    3.53    0.39
   1  -4   4  103.52    5.09
   1  -4   4  100.04    5.09
  -1  -4  -4  101.09    5.43
   1  -4   4  100.90    5.07
  -1  -4  -4  107.11    5.10
  -1  -4  -4   90.75    5.00
  -1   4  -4  100.58    5.48
  -1   4  -4  101.85    5.31
   1   4   4   97.66    5.07
  -1   4  -4   99.12    5.05
  -2  -4  -4    4.54    0.63
   2  -4   4    5.50    0.64
   2  -4   4    4.40    0.65
  -2  -4  -4    4.93    1.11
  -2   4  -4    4.06    1.03
  -2   4  -4    4.47    0.61
  -2   4  -4    5.78    1.09
   2   4   4    4.68    0.64
  -3  -4  -4    0.43    1.01
  -3  -4  -4   -0.32    0.64
   3  -4   4   -0.11    0.60
   3  -4   4    0.11    0.57
  -3   4  -4    0.83    1.08
   3   4   4   -0.32    0.46
  -3   4  -4    0.56    0.58
   3   4   4   -0.07    0.56
  -3   4  -4    0.43    0.89
   4  -4   4    1.45    0.79
  -4  -4  -4    2.03    1.36
   4   4   4    1.67    0.74
  -4   4  -4    2.19    1.47
  -4   4  -4    1.97    1.31
  -4   4  -4    1.55    0.80
   4   4   4    0.44    0.70
   5  -5  -4    2.27    2.04
   5  -5  -4    4.90    1.01
  -5  -5   4    5.38    1.77
  -5   5   4    5.64    1.82
  -5   5   4    5.20    0.99
   5   5  -4    1.54    2.21
  -4  -5   4    8.58    1.80
   4  -5  -4    7.88    2.08
   4  -5  -4    7.32    0.97
   4   5  -4    7.18    0.88
  -4   5   4    8.81    1.72
  -4   5   4    8.29    0.97
   3  -5  -4   20.49    2.17
  -3  -5   4   20.43    1.63
  -3  -5   4   19.90    2.03
   3  -5  -4   18.37    1.42
  -3   5   4   18.99    1.39
  -3   5   4   21.22    1.54
   3   5  -4   20.85    1.34
  -3   5   4   21.19    2.02
  -2  -5   4   11.13    1.42
   2  -5  -4   12.90    1.43
  -2  -5   4   11.53    1.15
   2  -5  -4   13.06    0.95
  -2   5   4   11.70    1.06
  -2   5   4   12.85    1.38
  -2   5   4   12.56    0.95
   1  -5  -4  144.92    6.84
  -1  -5   4  130.61    6.80
   1  -5  -4  137.36    6.80
  -1  -5   4  126.70    6.89
  -1   5   4  137.85    7.02
  -1   5   4  135.82    6.90
  -1   5   4  137.32    6.80
   1   5  -4  136.73    7.35
   0  -5  -4    0.30    0.34
   0  -5   4    1.49    0.41
   0  -5  -4    1.61    0.36
   0  -5   4    0.70    0.34
   0  -5  -4    1.44    0.69
   0  -5   4    0.48    0.49
   0   5   4    1.20    0.46
   0   5  -4    0.07    0.74
   0   5  -4    0.96    0.30
   0   5   4    0.94    0.32
   0   5   4    0.86    0.32
   1  -5   4  131.86    6.57
  -1  -5  -4  128.17    6.90
  -1  -5  -4  140.21    6.58
   1  -5   4  127.57    6.54
   1  -5   4  136.85    6.57
  -1  -5  -4  117.48    6.48
  -1   5  -4  131.16    6.53
   1   5   4  126.92    6.56
  -1   5  -4  133.02    7.00
  -1   5  -4  129.35    6.73
  -2  -5  -4    0.01    0.78
  -2  -5  -4    0.02    0.38
   2  -5   4    0.35    0.45
   2  -5   4   -0.19    0.44
  -2   5  -4   -0.14    0.77
  -2   5  -4   -0.47    0.46
  -2   5  -4    0.06    0.80
   2   5   4   -0.15    0.41
   3  -5   4   10.55    1.16
  -3  -5  -4   10.14    1.70
  -3  -5  -4   10.01    1.11
   3  -5   4   11.29    1.06
  -3   5  -4   10.97    1.72
  -3   5  -4   10.65    1.14
   3   5   4   10.10    1.12
  -3   5  -4    9.83    1.68
   4  -5   4    0.91    0.79
  -4  -5  -4    0.19    1.22
  -4   5  -4   -1.32    1.28
   4   5   4   -0.27    0.65
  -4   5  -4   -0.17    0.78
  -4   5  -4   -0.34    1.16
   5  -6  -4   -0.38    0.80
  -5  -6   4    0.21    1.46
  -5   6   4    0.79    1.33
  -5   6   4    1.03    0.82
   4  -6  -4    8.37    2.15
  -4  -6   4    9.94    1.87
   4  -6  -4    7.38    1.04
   4   6  -4    8.75    1.35
  -4   6   4    8.36    1.68
  -4   6   4    8.53    1.03
  -3  -6   4   78.21    4.17
   3  -6  -4   69.27    4.57
   3  -6  -4   73.72    4.04
  -3  -6   4   73.99    4.63
  -3   6   4   75.01    4.64
  -3   6   4   73.03    3.96
   3   6  -4   80.58    3.96
  -3   6   4   74.25    4.11
   2  -6  -4   -0.07    0.37
  -2  -6   4    0.26    0.38
  -2  -6   4   -0.32    0.60
   2  -6  -4    0.21    0.96
  -2   6   4    0.44    0.50
  -2   6   4    0.06    0.43
   2   6  -4    0.30    1.07
  -2   6   4    0.17    0.63
   2   6  -4    0.78    0.94
   1  -6  -4   51.42    2.62
  -1  -6   4   45.58    2.70
  -1  -6   4   48.59    2.58
   1  -6  -4   49.85    2.59
  -1   6   4   47.10    2.67
  -1   6   4   48.27    2.80
   1   6  -4   49.40    3.25
  -1   6   4   48.65    2.57
   0  -6   4    7.88    0.74
   0  -6   4    7.07    0.60
   0  -6   4    6.61    0.88
   0  -6  -4    7.64    0.69
   0  -6  -4    6.41    0.66
   0  -6   4    7.37    0.67
   0  -6  -4    6.57    1.09
   0   6   4    7.06    0.78
   0   6   4    7.34    0.64
   0   6  -4    7.78    1.24
   0   6   4    6.35    0.60
  -1  -6  -4   28.19    2.04
   1  -6   4   27.68    1.64
  -1  -6  -4   28.80    1.66
  -1  -6  -4   24.95    1.57
   1  -6   4   28.25    1.70
   1  -6   4   30.95    1.67
  -1   6  -4   29.81    1.64
  -1   6  -4   28.26    2.16
   1   6   4   29.74    1.67
  -1   6  -4   29.33    1.82
  -2  -6  -4    2.10    0.99
   2  -6   4    1.00    0.53
  -2  -6  -4    1.33    0.47
   2  -6   4    0.61    0.53
  -2   6  -4    1.16    0.96
  -2   6  -4    1.58    0.55
   2   6   4    1.47    0.53
  -2   6  -4    1.20    0.88
   3  -6   4    4.15    0.73
  -3  -6  -4    4.28    1.31
  -3  -6  -4    3.26    0.74
   3  -6   4    2.48    0.75
  -3   6  -4    4.66    1.34
   3   6   4    2.15    0.70
  -3   6  -4    3.53    0.76
  -3   6  -4    3.63    1.27
   4  -6   4    4.29    0.96
  -4  -6  -4    4.44    1.57
  -4   6  -4    4.17    1.55
   4   6   4    4.18    0.89
   4   6   4    5.05    0.93
  -4   6  -4    5.58    0.98
  -4   6  -4    6.01    1.70
   5  -7  -4    0.88    0.85
  -5  -7   4   -0.23    1.62
  -5   7   4    0.44    1.47
  -5   7   4    0.99    0.87
   4  -7  -4   28.22    3.03
   4  -7  -4   31.40    2.20
  -4  -7   4   35.92    3.07
  -4   7   4   35.11    2.16
  -4   7   4   34.21    3.01
  -3  -7   4    0.77    0.87
  -3  -7   4    2.17    1.20
   3  -7  -4    1.41    1.32
   3  -7  -4    1.71    0.62
  -3   7   4    0.49    0.91
  -3   7   4    0.86    0.58
   3   7  -4   -0.31    1.57
  -3   7   4    0.93    0.72
  -2  -7   4    4.40    0.53
  -2  -7   4    8.36    1.02
   2  -7  -4    6.16    0.72
  -2  -7   4    6.53    0.71
   2  -7  -4    8.45    1.41
  -2   7   4    5.66    0.72
   2   7  -4    3.91    1.38
  -2   7   4    7.17    1.15
  -2   7   4    7.20    0.90
  -1  -7   4   38.76    2.41
   1  -7  -4   43.62    2.30
   1  -7  -4   40.78    2.31
   1  -7  -4   49.25    2.75
  -1  -7   4   40.11    2.27
   1   7  -4   43.06    2.97
  -1   7   4   40.53    2.48
  -1   7   4   39.22    2.38
  -1   7   4   40.98    2.26
   0  -7  -4   22.58    1.30
   0  -7  -4   20.60    1.70
   0  -7   4   21.29    1.25
   0  -7   4   18.78    1.34
   0  -7   4   20.64    1.29
   0  -7  -4   23.26    1.34
   0   7  -4   22.34    1.84
   0   7   4   18.86    1.27
   0   7   4   19.84    1.22
   0   7   4   21.69    1.41
   1  -7   4   12.43    0.97
  -1  -7  -4   14.14    0.97
   1  -7   4   13.27    1.06
   1  -7   4   11.56    0.98
  -1  -7  -4   12.34    0.89
  -1  -7  -4   11.77    1.37
   1   7   4   13.16    1.07
  -1   7  -4   13.49    1.58
  -1   7  -4   13.03    0.94
   1   7   4   11.03    0.97
  -2  -7  -4    5.11    1.22
   2  -7   4    5.18    0.75
  -2  -7  -4    4.07    0.66
   2  -7   4    4.62    0.69
  -2   7  -4    4.16    1.20
  -2   7  -4    6.14    1.11
  -2   7  -4    3.77    0.71
   2   7   4    4.07    0.68
  -3  -7  -4   42.66    3.17
   3  -7   4   43.69    2.67
  -3  -7  -4   42.59    2.58
  -3   7  -4   43.82    3.07
  -3   7  -4   41.35    3.29
   3   7   4   42.51    2.56
  -3   7  -4   45.61    2.57
   4  -7   4    4.78    1.09
  -4  -7  -4    6.32    1.72
  -4   7  -4    5.73    1.67
  -4   7  -4    7.22    1.78
   4   7   4    5.10    0.96
   4   7   4    4.10    0.92
  -4   7  -4    6.80    1.04
   4  -8  -4    5.55    1.80
   4  -8  -4    8.46    1.09
  -4   8   4   12.14    1.18
  -4   8   4    9.35    1.83
   4   8  -4    4.24    2.15
   3  -8  -4   17.69    2.07
   3  -8  -4   20.42    1.52
  -3  -8   4   21.49    1.81
   3   8  -4   22.76    2.32
  -3   8   4   20.06    1.64
  -3   8   4   19.37    2.06
  -3   8   4   20.70    1.50
  -2  -8   4   32.93    2.18
  -2  -8   4   32.72    1.94
   2  -8  -4   32.88    1.98
   2  -8  -4   32.89    2.40
  -2  -8   4   29.44    1.81
  -2   8   4   34.71    1.95
  -2   8   4   31.66    2.07
  -2   8   4   34.31    2.39
  -1  -8   4   43.65    2.57
  -1  -8   4   48.40    2.67
   1  -8  -4   50.45    3.12
  -1  -8   4   47.98    2.82
   1  -8  -4   52.55    2.70
   1  -8  -4   51.47    2.72
   1   8  -4   53.71    3.44
  -1   8   4   47.16    2.78
  -1   8   4   51.21    2.66
  -1   8   4   48.79    2.87
   0  -8  -4    0.34    0.76
   0  -8  -4    0.72    0.43
   0  -8  -4    0.93    0.46
   0  -8   4    1.01    0.42
   0  -8   4    1.17    0.47
   0  -8   4    0.45    0.34
   0   8   4    0.76    0.52
   0   8  -4    0.05    0.58
   0   8   4    0.65    0.39
   0   8   4    0.06    0.33
   0   8  -4    1.11    0.92
  -1  -8  -4   16.51    1.14
   1  -8   4   17.10    1.32
  -1  -8  -4   16.77    1.63
   1  -8   4   18.63    1.26
  -1  -8  -4   18.96    1.25
   1  -8   4   18.34    1.25
  -1   8  -4   19.17    1.87
   1   8   4   18.59    1.37
   1   8   4   17.18    1.25
  -1   8  -4   18.49    1.20
  -2  -8  -4   47.01    2.72
  -2  -8  -4   50.56    3.23
   2  -8   4   44.66    2.74
  -2   8  -4   47.39    3.39
  -2   8  -4   49.14    2.69
  -2   8  -4   47.75    2.95
   2   8   4   47.85    2.73
  -3  -8  -4    8.41    1.01
  -3  -8  -4    9.29    1.71
   3  -8   4    7.54    1.06
   3   8   4    7.93    1.00
  -3   8  -4    8.18    1.49
  -3   8  -4    8.08    0.98
  -3   8  -4    7.10    1.60
  -4  -8  -4    4.30    1.69
   4  -8   4    2.83    0.99
  -4   8  -4    3.79    1.51
  -4   8  -4    5.07    1.64
   4   8   4    3.85    0.93
   4   8   4    4.79    0.93
   4  -9  -4    2.44    0.85
   4  -9  -4    2.74    1.70
  -4   9   4    3.86    1.44
  -4   9   4    3.65    0.88
   4   9  -4    4.08    1.73
   3  -9  -4    0.46    0.58
  -3  -9   4    0.67    0.53
  -3  -9   4    0.84    0.93
  -3  -9   4   -0.43    0.56
   3  -9  -4    0.68    1.19
  -3   9   4    0.36    0.90
   3   9  -4   -0.68    1.54
  -3   9   4   -0.36    0.71
   3   9  -4   -0.01    1.39
  -3   9   4    0.86    0.63
  -2  -9   4    2.27    0.62
  -2  -9   4    2.20    0.90
   2  -9  -4    1.42    0.58
   2  -9  -4    2.36    1.09
  -2  -9   4    0.66    0.40
  -2   9   4    2.28    0.73
  -2   9   4    2.20    0.59
   2   9  -4    0.77    1.42
  -2   9   4    1.05    0.81
   2   9  -4   -0.30    1.14
  -1  -9   4    6.64    0.65
  -1  -9   4    5.58    0.73
   1  -9  -4    5.59    0.76
   1  -9  -4    6.94    1.32
   1  -9  -4    8.06    0.81
  -1   9   4    6.24    0.92
  -1   9   4    7.00    0.73
  -1   9   4    7.43    1.00
   1   9  -4    5.65    1.51
   0  -9   4   64.83    3.49
   0  -9   4   65.59    3.49
   0  -9   4   65.86    3.52
   0  -9  -4   68.99    3.51
   0  -9  -4   69.18    3.56
   0  -9  -4   67.13    3.91
   0   9   4   63.75    3.61
   0   9   4   62.24    3.48
   0   9  -4   69.06    4.07
   0   9  -4   66.42    3.68
  -1  -9  -4    4.90    1.09
  -1  -9  -4    4.42    0.62
  -1  -9  -4    4.33    0.65
   1  -9   4    4.83    0.69
   1  -9   4    4.18    0.78
   1  -9   4    4.47    0.67
  -1   9  -4    5.08    1.21
  -1   9  -4    4.85    0.83
   1   9   4    4.89    0.82
   1   9   4    4.02    0.69
  -2  -9  -4   47.15    2.77
   2  -9   4   48.82    2.83
  -2  -9  -4   48.60    3.27
   2  -9   4   53.04    2.74
  -2   9  -4   46.20    3.47
   2   9   4   47.44    2.79
  -3  -9  -4    5.93    0.88
  -3  -9  -4    6.10    1.55
   3  -9   4    5.24    0.95
  -3   9  -4    5.23    1.49
   3   9   4    6.67    0.97
   4  -9   4    7.26    1.19
  -4  -9  -4    9.06    2.00
  -4   9  -4    6.35    1.79
   4   9   4    7.09    1.11
   4 -10  -4    4.42    0.93
   4 -10  -4    1.37    1.55
   4  10  -4    1.91    1.90
  -4  10   4    4.32    1.52
   3 -10  -4    7.12    1.59
  -3 -10   4    6.83    0.92
   3 -10  -4    6.70    0.96
  -3  10   4    9.41    1.03
  -3  10   4   10.79    1.32
  -3  10   4    6.50    1.42
  -2 -10   4    4.17    0.59
   2 -10  -4    5.80    0.79
  -2 -10   4    5.29    0.78
   2 -10  -4    7.17    1.41
  -2  10   4    6.55    0.97
  -2  10   4    6.38    1.14
   2  10  -4    4.12    1.59
   1 -10  -4    1.41    0.63
  -1 -10   4    0.97    0.43
  -1 -10   4    1.34    0.53
   1 -10  -4    0.20    1.11
   1 -10  -4    1.39    0.55
   1  10  -4    1.95    0.85
  -1  10   4    0.85    0.58
  -1  10   4    1.47    0.68
   1  10  -4    0.85    1.17
   0 -10   4   57.86    3.11
   0 -10  -4   60.47    3.13
   0 -10   4   57.77    3.10
   0 -10  -4   57.55    3.17
   0 -10  -4   57.42    3.53
   0 -10   4   56.67    3.13
   0  10  -4   55.07    3.30
   0  10   4   54.57    3.24
   0  10  -4   61.23    3.76
   0  10   4   57.33    3.10
   1 -10   4    3.27    0.66
   1 -10   4    2.84    0.84
   1 -10   4    3.53    0.68
  -1 -10  -4    4.19    1.09
  -1 -10  -4    3.50    0.63
  -1 -10  -4    3.34    0.65
  -1  10  -4    3.30    1.25
   1  10   4    2.34    0.64
   1  10   4    4.91    0.87
  -1  10  -4    2.76    0.80
   2 -10   4    1.48    0.67
  -2 -10  -4    0.97    1.04
  -2 -10  -4    0.77    0.53
  -2  10  -4    0.69    1.17
   2  10   4    1.25    0.66
   2  10   4    0.36    0.75
   3 -10   4    5.63    1.03
  -3 -10  -4    7.11    1.58
  -3 -10  -4    7.22    0.97
   3  10   4    7.94    1.07
  -3  10  -4    5.37    1.60
  -4 -10  -4    0.57    1.47
   4 -10   4   -0.41    0.86
  -4  10  -4    1.20    1.45
   4  10   4    0.06    0.87
   4 -11  -4    0.73    0.75
   4 -11  -4   -0.97    1.65
  -4  11   4    2.13    1.34
   3 -11  -4    2.53    0.79
   3 -11  -4    1.74    1.35
  -3 -11   4    3.09    0.80
  -3  11   4    2.43    0.86
   3  11  -4    2.62    1.28
  -3  11   4    3.99    1.25
   3  11  -4    1.69    1.67
  -2 -11   4    2.86    0.75
  -2 -11   4    3.22    0.57
   2 -11  -4    3.03    0.70
   2 -11  -4    4.44    1.27
   2  11  -4    5.42    1.21
  -2  11   4    3.86    0.89
   2  11  -4    2.02    1.57
  -2  11   4    4.04    1.02
   1 -11  -4    4.92    0.78
   1 -11  -4    1.27    0.99
  -1 -11   4    4.17    0.72
  -1 -11   4    3.75    0.58
   1 -11  -4    3.45    0.66
  -1  11   4    4.34    0.86
   1  11  -4    5.95    1.09
   1  11  -4    3.76    1.31
   0 -11   4   47.96    2.64
   0 -11  -4   47.24    3.05
   0 -11  -4   45.28    2.69
   0 -11   4   46.70    2.63
   0 -11  -4   47.33    2.65
   0 -11   4   46.28    2.67
   0  11  -4   45.00    3.33
   0  11   4   46.82    2.63
   0  11  -4   47.01    2.89
   0  11   4   48.19    2.81
  -1 -11  -4    6.43    0.79
  -1 -11  -4    4.79    0.80
   1 -11   4    5.16    0.84
  -1 -11  -4    5.81    1.25
   1 -11   4    6.16    0.97
   1 -11   4    5.05    0.80
   1  11   4    5.44    0.82
   1  11   4    6.39    1.00
  -1  11  -4    5.82    1.00
  -1  11  -4    6.14    1.47
   2 -11   4   42.56    2.25
   2 -11   4   34.40    2.32
  -2 -11  -4   35.39    2.28
  -2 -11  -4   34.70    2.74
   2  11   4   38.85    2.35
  -2  11  -4   32.67    3.02
   2  11   4   38.68    2.41
  -3 -11  -4    1.24    0.71
  -3 -11  -4    0.50    1.30
   3  11   4    0.04    0.78
  -3  11  -4    0.35    1.35
  -4 -11  -4    9.68    2.05
  -4 -11  -4   11.46    1.34
   4 -11   4    8.17    1.33
   4  11   4    9.95    1.33
  -4  11  -4   11.38    2.25
   4 -12  -4   14.57    1.57
  -4  12   4   14.54    2.28
   3 -12  -4    7.38    1.07
  -3 -12   4    7.45    1.05
   3  12  -4   12.16    1.71
   3  12  -4    2.81    1.89
  -3  12   4   10.99    1.40
  -3  12   4    8.95    1.68
  -2 -12   4   33.45    2.05
   2 -12  -4   27.04    2.01
  -2 -12   4   28.57    1.88
  -2  12   4   32.79    2.43
   2  12  -4   34.74    2.49
  -2  12   4   34.13    2.23
   1 -12  -4    0.21    0.54
  -1 -12   4    0.93    0.48
  -1 -12   4    0.25    0.60
   1 -12  -4    0.52    0.68
   1  12  -4    0.41    0.88
  -1  12   4    0.68    0.73
   1  12  -4   -0.69    1.16
   0 -12   4   16.09    1.30
   0 -12   4   15.44    1.29
   0 -12  -4   14.46    1.28
   0 -12  -4   13.51    1.25
   0 -12   4   13.26    1.16
   0  12  -4   13.62    1.59
   0  12  -4   13.67    2.03
   0  12   4   15.07    1.23
  -1 -12  -4   -0.46    0.61
   1 -12   4   -0.46    0.57
   1 -12   4    0.00    0.77
  -1 -12  -4   -1.27    0.95
   1 -12   4   -0.39    0.67
  -1 -12  -4   -0.56    0.52
  -1  12  -4   -0.10    0.84
  -1  12  -4   -0.49    1.18
   1  12   4   -0.15    0.60
   1  12   4   -0.33    0.76
  -2 -12  -4    1.49    0.69
  -2 -12  -4    0.73    1.13
   2 -12   4    0.54    0.66
   2  12   4    0.71    0.76
   2  12   4    1.25    0.91
  -2  12  -4    0.55    1.29
  -3 -12  -4   -0.85    1.97
   3 -12   4    0.89    0.81
  -3 -12  -4    0.31    0.68
   3  12   4    0.54    0.88
  -3  12  -4    0.78    1.41
   4 -13  -4    1.76    0.91
  -4  13   4    2.68    1.47
  -3 -13   4   16.86    1.50
   3 -13  -4   14.17    1.47
  -3  13   4   14.04    2.00
   3  13  -4   15.85    2.09
  -3  13   4   16.30    1.71
  -2 -13   4    0.61    0.72
  -2 -13   4   -0.27    0.79
   2 -13  -4    0.15    0.63
   2  13  -4    1.25    1.10
  -2  13   4   -0.18    0.79
   2  13  -4    1.59    1.37
  -1 -13   4   21.02    1.47
   1 -13  -4   17.04    1.42
  -1 -13   4   14.52    1.30
   1 -13  -4   20.84    1.54
   1  13  -4   19.85    1.86
   1  13  -4   15.72    2.11
  -1  13   4   21.17    1.70
   0 -13  -4   10.99    1.24
   0 -13   4   12.44    1.32
   0 -13   4   11.33    1.15
   0 -13   4   10.39    1.12
   0 -13  -4   12.00    1.21
   0  13   4   11.45    1.17
   0  13   4   12.53    1.46
   0  13  -4   13.28    1.55
   0  13  -4   12.39    2.03
   1 -13   4    4.88    0.85
   1 -13   4    5.35    0.98
   1 -13   4    6.10    0.95
  -1 -13  -4    5.27    0.89
  -1 -13  -4    6.94    0.89
   1  13   4    5.57    0.91
  -1  13  -4    4.22    1.10
  -1  13  -4    5.95    1.58
   1  13   4    5.92    1.15
  -2 -13  -4   11.44    1.28
   2 -13   4   10.76    1.23
  -2  13  -4    9.27    2.02
   2  13   4   13.39    1.54
   2  13   4   12.71    1.38
  -3 -13  -4   -0.29    0.65
   3 -13   4    1.03    0.87
  -3  13  -4   -0.33    1.40
   3  13   4   -0.52    0.94
  -3 -14   4   -0.89    0.78
   3 -14  -4    0.56    0.79
  -3  14   4    0.46    1.29
   3  14  -4    0.99    1.39
  -3  14   4    0.06    0.94
   2 -14  -4    2.45    0.80
  -2 -14   4    4.19    0.91
   2  14  -4    1.40    1.44
  -2  14   4    3.51    1.08
   2  14  -4    4.76    1.38
   1 -14  -4   37.61    2.28
   1 -14  -4   34.24    2.25
  -1 -14   4   33.20    2.13
  -1 -14   4   38.96    2.27
   1  14  -4   36.75    2.62
   1  14  -4   27.94    2.87
  -1  14   4   37.73    2.49
   0 -14   4    0.49    0.73
   0 -14  -4    1.05    0.69
   0 -14   4    0.48    0.81
   0 -14  -4    0.30    0.77
   0 -14   4    1.28    0.67
   0  14  -4    0.11    1.43
   0  14   4    1.08    0.93
   0  14   4    0.45    0.66
   0  14  -4    1.23    1.04
   1 -14   4    3.56    0.98
  -1 -14  -4    2.68    0.81
   1 -14   4    2.06    0.86
  -1 -14  -4    2.65    0.78
   1 -14   4    2.69    0.74
  -1  14  -4    3.57    1.13
  -1  14  -4    2.94    1.48
   1  14   4    3.09    1.09
   1  14   4    2.56    0.84
  -2 -14  -4    0.53    0.73
   2 -14   4    1.65    0.88
   2 -14   4    0.67    0.77
   2  14   4    1.28    1.01
   2  14   4    1.89    0.91
  -2  14  -4    0.18    1.47
   3 -14   4    2.43    0.91
  -3 -14  -4    0.99    0.80
  -3  14  -4    2.72    1.64
   3  14   4    3.19    1.08
   3 -15  -4    2.61    0.91
  -3 -15   4    2.09    0.95
  -3  15   4    2.48    1.11
   3  15  -4    3.78    1.65
   2 -15  -4   21.17    1.83
  -2 -15   4   23.77    1.86
   2  15  -4   24.37    2.41
  -2  15   4   27.75    2.18
   1 -15  -4    1.62    0.77
  -1 -15   4    1.46    0.65
  -1 -15   4    2.35    0.87
   1 -15  -4    3.14    0.92
   1  15  -4    3.40    1.28
  -1  15   4    1.98    1.01
   1  15  -4    1.93    1.45
   0 -15  -4    0.55    0.81
   0 -15   4   -0.78    0.77
   0 -15  -4    1.09    0.69
   0 -15   4   -0.18    0.86
   0 -15   4    0.12    0.66
   0  15  -4   -0.57    1.47
   0  15   4    0.40    0.99
   0  15   4    0.17    0.73
   0  15  -4    1.05    1.13
   1 -15   4   15.67    1.63
   1 -15   4   13.79    1.47
  -1 -15  -4   13.07    1.43
   1 -15   4   12.89    1.41
  -1 -15  -4   14.59    1.40
  -1  15  -4   18.23    1.92
   1  15   4   15.24    1.50
  -1  15  -4   13.78    2.33
   1  15   4   15.17    1.76
   2 -15   4    7.69    1.19
   2 -15   4   10.86    1.26
  -2 -15  -4   10.46    1.30
   2  15   4   10.84    1.34
   2  15   4   12.96    1.72
  -2  15  -4    8.06    2.01
  -3 -15  -4    3.30    0.96
   3 -15   4    3.03    1.01
  -3  15  -4    2.71    1.70
   3  15   4    3.18    1.16
   3 -16  -4   19.67    1.83
  -3 -16   4   20.67    1.83
   3  16  -4   24.08    2.61
  -3  16   4   19.91    2.09
  -2 -16   4    7.66    1.15
   2 -16  -4    6.84    1.06
   2  16  -4    5.84    1.66
  -2  16   4    8.11    1.42
   1 -16  -4   17.25    1.64
  -1 -16   4   20.30    1.75
  -1  16   4   21.94    2.05
   1  16  -4   20.98    2.20
   0 -16   4    2.44    0.93
   0 -16   4    1.77    0.79
   0 -16  -4    2.17    0.80
   0 -16  -4    1.85    0.93
   0 -16   4    1.94    0.96
   0  16  -4    2.30    1.30
   0  16   4    2.37    0.87
   0  16  -4    2.42    1.64
   0  16   4    2.59    1.20
   1 -16   4   36.14    2.29
   1 -16   4   25.69    2.22
  -1 -16  -4   30.23    2.16
   1 -16   4   33.45    2.36
  -1 -16  -4   28.45    2.25
   1  16   4   34.79    2.57
  -1  16  -4   35.49    2.73
  -1  16  -4   33.32    3.24
   1  16   4   36.23    2.31
   2 -16   4   -0.96    0.74
  -2 -16  -4   -0.12    0.83
   2  16   4   -1.59    1.15
  -2  16  -4    0.44    1.57
   2  16   4    0.65    0.95
   2 -17  -4    2.85    0.92
  -2 -17   4    2.32    1.00
   2  17  -4    2.69    1.52
  -2  17   4    2.07    1.21
  -1 -17   4    5.06    1.09
   1 -17  -4    5.14    1.00
   1  17  -4    4.84    1.55
  -1  17   4    6.16    1.41
   0 -17  -4    1.68    0.93
   0 -17   4    1.63    1.00
   0 -17   4    0.24    0.79
   0 -17  -4   -0.19    0.71
   0 -17   4    0.61    0.91
   0  17   4    0.62    1.20
   0  17   4    1.47    0.87
   0  17  -4   -0.61    1.57
   0  17  -4    0.80    1.31
   1 -17   4    5.86    1.15
   1 -17   4    3.11    0.97
   1 -17   4    5.49    1.22
  -1 -17  -4    2.78    0.95
  -1 -17  -4    5.67    1.05
  -1  17  -4    3.12    1.86
  -1  17  -4    6.12    1.64
   1  17   4    3.93    1.43
   1  17   4    5.48    1.13
  -2 -17  -4    3.96    1.08
   2 -17   4    5.13    1.07
   2  17   4    6.28    1.55
  -2  17  -4    4.50    1.97
   2  17   4    5.54    1.21
   2 -18  -4    0.38    0.80
  -2 -18   4    0.10    1.06
   2  18  -4    2.62    1.61
  -2  18   4    0.17    1.14
   1 -18  -4    2.87    0.94
  -1 -18   4    4.10    1.11
   1  18  -4    4.29    1.60
  -1  18   4    3.64    1.36
   0 -18   4    1.47    1.15
   0 -18  -4    0.47    0.99
   0 -18   4    1.54    1.01
   0 -18   4    2.34    1.04
   0 -18  -4    1.32    0.84
   0  18   4    2.40    1.44
   0  18  -4    2.55    1.48
   0  18   4    2.22    1.00
   1 -18   4    0.55    0.83
  -1 -18  -4    0.54    0.91
   1 -18   4    0.71    0.96
  -1 -18  -4    0.04    0.83
  -1  18  -4   -1.32    1.64
  -1  18  -4    0.81    1.46
   1  18   4    0.80    0.97
   1  18   4   -0.48    1.28
   1 -19  -4    1.20    0.99
  -1 -19   4    1.19    1.26
  -1 -19   4    0.97    1.08
   1  19  -4    1.74    1.78
  -1  19   4    1.36    1.58
   0 -19   4    6.27    1.23
   0 -19  -4    5.57    1.14
   0 -19  -4    6.94    1.25
   0 -19   4    7.95    1.36
   0  19   4    7.06    1.72
   0  19  -4    8.04    1.76
   0  19   4    7.13    1.26
   1  19   4    2.06    1.52
   1  19   4    2.62    1.17
  -1  19  -4    1.70    1.56
  -4   0   5    0.24    1.06
   4   0  -5    1.52    1.76
   4   0  -5   -0.10    0.52
   3   0  -5    4.76    0.63
   3   0  -5    3.62    1.55
  -3   0   5    5.54    0.83
  -3   0   5    4.18    1.13
  -2   0   5   -0.59    0.39
   2   0  -5   -0.16    0.93
  -2   0   5   -0.43    0.50
  -1   0   5   10.31    1.08
  -1   0   5    9.78    0.67
  -1   0   5    9.01    0.85
   1   0  -5    6.49    1.26
   0   0   5    0.15    0.28
   0   0   5   -0.44    0.28
   0   0   5   -0.13    0.34
   0   0  -5   -0.28    0.25
   0   0  -5   -0.42    0.73
   1   0   5  283.39   14.29
  -1   0  -5  301.04   14.57
   1   0   5  287.10   14.28
   1   0   5  287.94   14.30
  -1   0  -5  286.27   14.66
   2   0   5    0.19    0.39
  -2   0  -5    0.38    0.81
   2   0   5    0.02    0.40
  -2   0  -5   -0.07    0.62
  -2   0  -5   -0.18    0.38
  -3   0  -5   56.10    3.03
   3   0   5   50.63    3.18
  -3   0  -5   60.73    3.69
   3   0   5   55.04    3.11
  -3   0  -5   55.33    3.79
  -4   0  -5   -0.92    1.32
  -4   0  -5    0.68    1.05
   4   0   5    0.54    0.73
  -4   0  -5    0.01    0.70
  -5  -1   5   13.20    2.32
  -5   1   5    9.45    2.05
  -4  -1   5    2.10    1.20
   4  -1  -5    1.02    0.55
   4  -1  -5    3.12    1.81
   4   1  -5    0.76    0.51
   4   1  -5    2.18    1.86
  -4   1   5    0.40    1.10
  -4   1   5    1.16    0.73
  -3  -1   5   12.87    1.24
  -3  -1   5   15.12    1.71
   3  -1  -5   12.13    1.05
   3  -1  -5   13.91    1.96
  -3   1   5   15.90    1.74
  -3   1   5   14.14    1.22
   3   1  -5    9.64    1.93
   3   1  -5   12.84    1.00
  -2  -1   5    9.91    1.21
   2  -1  -5   11.42    1.36
   2  -1  -5    9.80    0.73
  -2  -1   5    9.19    0.92
  -2   1   5    9.92    0.94
   2   1  -5    9.32    1.48
  -2   1   5   10.95    1.22
   1  -1  -5    9.68    1.32
  -1  -1   5    8.79    0.62
  -1  -1   5    6.80    0.55
   1  -1  -5    9.90    0.62
  -1  -1   5    7.62    0.79
  -1   1   5    8.48    0.83
  -1   1   5    8.54    0.99
  -1   1   5    9.36    0.67
   0  -1   5    3.80    0.45
   0  -1  -5    4.00    0.86
   0  -1   5    3.33    0.47
   0  -1  -5    1.65    0.67
   0  -1  -5    2.68    0.38
   0  -1   5    3.42    0.43
   0   1  -5    2.11    0.82
   0   1  -5    3.12    0.38
   0   1   5    3.06    0.41
   0   1   5    3.41    0.41
   0   1  -5    3.83    0.74
   0   1   5    3.11    0.47
  -1  -1  -5   25.89    1.52
   1  -1   5   28.10    1.58
  -1  -1  -5   26.14    1.99
  -1  -1  -5   26.04    1.56
  -1  -1  -5   27.95    1.79
   1  -1   5   29.72    1.60
   1   1   5   27.02    1.57
   1   1   5   26.88    1.59
  -1   1  -5   27.85    1.99
  -1   1  -5   32.32    1.99
  -2  -1  -5    0.33    0.82
   2  -1   5    0.66    0.46
   2  -1   5    0.01    0.41
  -2  -1  -5    0.06    0.36
  -2  -1  -5   -0.16    0.55
   2   1   5    0.07    0.39
  -2   1  -5    0.58    0.68
   2   1   5    0.83    0.44
  -2   1  -5    0.18    0.83
  -2   1  -5   -0.03    0.41
  -3  -1  -5   72.77    3.82
   3  -1   5   71.22    3.98
  -3  -1  -5   72.53    4.38
  -3  -1  -5   69.80    4.56
   3  -1   5   73.74    3.89
   3   1   5   72.44    3.90
  -3   1  -5   71.33    4.56
  -3   1  -5   74.80    4.52
  -3   1  -5   71.94    3.84
   3   1   5   71.47    3.98
  -4  -1  -5   -0.39    1.37
   4  -1   5    0.33    0.71
  -4  -1  -5   -0.23    0.61
  -4  -1  -5    0.16    1.04
   4   1   5    0.26    0.72
   4   1   5   -1.31    0.63
  -4   1  -5    0.15    0.77
  -4   1  -5    0.37    1.43
  -4   1  -5    0.43    1.17
   5  -2  -5    2.30    2.01
  -5  -2   5    7.14    1.83
  -5   2   5    6.44    1.86
  -5   2   5    6.77    0.95
   4  -2  -5    1.20    1.68
  -4  -2   5    3.62    1.35
   4  -2  -5    2.00    0.67
   4   2  -5    1.37    1.90
   4   2  -5    3.15    0.71
  -4   2   5    3.37    1.34
  -3  -2   5   95.89    5.73
   3  -2  -5  101.66    5.13
  -3  -2   5   98.58    5.22
  -3   2   5   99.86    5.23
   3   2  -5  104.38    5.09
  -3   2   5   93.58    5.04
  -3   2   5   99.33    5.77
   2  -2  -5  157.36    8.40
  -2  -2   5  153.07    8.41
   2  -2  -5  166.39    7.98
  -2  -2   5  159.14    8.07
  -2   2   5  159.79    8.42
  -2   2   5  160.39    7.94
  -2   2   5  160.04    8.08
   1  -2  -5  190.71    9.52
  -1  -2   5  188.36    9.62
   1  -2  -5  180.63    9.88
  -1   2   5  195.64    9.79
  -1   2   5  202.77    9.54
   1   2  -5  186.48    9.93
  -1   2   5  203.31    9.65
   0  -2   5   14.94    0.95
   0  -2   5   13.27    0.97
   0  -2  -5   15.45    0.87
   0  -2  -5   17.04    1.36
   0  -2  -5   10.66    1.27
   0  -2  -5   13.75    0.89
   0  -2   5   15.13    0.96
   0   2   5   14.54    0.92
   0   2   5   14.25    0.98
   0   2  -5   14.44    1.28
   0   2  -5   15.09    0.89
   0   2   5   14.63    0.92
   1  -2   5   86.71    4.42
  -1  -2  -5   85.47    4.82
   1  -2   5   87.02    4.41
  -1  -2  -5   90.47    4.41
  -1  -2  -5   83.22    4.37
   1  -2   5   86.45    4.43
  -1   2  -5   90.36    4.81
   1   2   5   87.78    4.42
  -1   2  -5   84.25    4.75
   1   2   5   84.05    4.38
  -1   2  -5   85.57    4.38
   2  -2   5    6.95    0.76
  -2  -2  -5    7.02    1.30
  -2  -2  -5    6.41    0.96
   2  -2   5    6.57    0.75
   2   2   5    6.56    0.74
  -2   2  -5    7.15    1.31
  -2   2  -5    6.75    0.71
  -2   2  -5    5.97    1.15
   3  -2   5   62.47    3.26
  -3  -2  -5   56.34    3.13
  -3  -2  -5   58.64    3.66
   3  -2   5   58.42    3.32
  -3  -2  -5   52.97    3.85
   3   2   5   54.37    3.23
  -3   2  -5   64.89    3.94
  -3   2  -5   62.11    3.21
  -3   2  -5   60.59    3.93
   3   2   5   52.33    3.27
  -4  -2  -5    3.84    1.56
   4  -2   5    1.81    0.80
   4   2   5    2.76    0.85
  -4   2  -5    2.74    1.59
  -4   2  -5    2.43    1.33
  -4   2  -5    1.55    0.84
   4   2   5    2.64    0.83
  -5  -3   5    7.17    1.82
   5  -3  -5    2.12    2.00
   5   3  -5    1.58    2.08
  -5   3   5    8.86    1.04
  -5   3   5    5.58    1.81
   4  -3  -5    2.51    1.78
  -4  -3   5    2.70    1.34
   4  -3  -5    3.33    0.72
  -4   3   5    4.08    0.73
   4   3  -5    0.18    1.77
  -4   3   5    5.00    1.00
  -4   3   5    3.22    1.33
   3  -3  -5   10.41    0.96
  -3  -3   5   11.26    1.63
  -3  -3   5   13.45    1.26
   3  -3  -5   10.50    1.83
  -3   3   5   11.16    1.58
  -3   3   5   11.40    1.19
  -3   3   5    9.95    0.95
   3   3  -5   10.69    0.90
  -2  -3   5    6.03    1.10
   2  -3  -5    6.78    1.27
  -2  -3   5    5.88    0.75
   2  -3  -5    5.20    0.60
  -2   3   5    4.67    0.96
  -2   3   5    5.01    0.57
  -2   3   5    5.73    0.76
  -1  -3   5    4.83    0.64
   1  -3  -5    6.64    1.18
   1  -3  -5    5.02    0.48
   1  -3  -5    5.12    0.51
  -1  -3   5    4.43    0.52
  -1   3   5    5.48    0.66
  -1   3   5    4.78    0.77
   1   3  -5    4.45    1.06
  -1   3   5    5.10    0.52
   0  -3   5    2.54    0.51
   0  -3  -5    2.38    0.38
   0  -3  -5    2.84    0.38
   0  -3   5    2.21    0.45
   0  -3  -5    2.86    0.80
   0  -3   5    2.62    0.44
   0   3   5    2.52    0.49
   0   3  -5    2.25    0.85
   0   3  -5    2.45    0.36
   0   3   5    2.28    0.40
   0   3  -5    2.48    0.73
   0   3   5    2.28    0.40
  -1  -3  -5   38.48    2.61
  -1  -3  -5   37.74    2.12
   1  -3   5   40.81    2.18
   1  -3   5   41.34    2.22
  -1  -3  -5   43.19    2.19
   1  -3   5   40.50    2.20
  -1   3  -5   41.34    2.54
  -1   3  -5   39.74    2.15
  -1   3  -5   42.04    2.65
   1   3   5   39.63    2.20
   1   3   5   37.86    2.14
  -2  -3  -5    0.56    0.46
   2  -3   5   -0.62    0.40
  -2  -3  -5    0.44    0.86
  -2  -3  -5    0.17    0.48
  -2  -3  -5    0.03    0.35
   2  -3   5    0.87    0.50
  -2   3  -5    0.03    0.43
  -2   3  -5   -0.22    0.79
   2   3   5    0.18    0.46
  -2   3  -5    0.64    0.92
   3  -3   5    0.01    0.58
   3  -3   5    1.27    0.65
  -3  -3  -5    3.25    1.26
  -3  -3  -5    0.33    0.75
  -3   3  -5    2.79    1.14
  -3   3  -5    3.38    1.28
   3   3   5    0.14    0.63
   3   3   5    0.20    0.52
  -3   3  -5    2.33    0.65
   4  -3   5    2.27    0.86
  -4  -3  -5    0.76    1.47
  -4   3  -5    3.32    1.61
  -4   3  -5    2.89    1.37
  -4   3  -5    1.35    0.87
   4   3   5    2.52    0.83
  -5  -4   5    4.44    1.72
   5  -4  -5    3.60    0.95
   5  -4  -5    1.92    1.79
  -5   4   5    5.07    1.70
  -5   4   5    3.03    0.89
   5   4  -5    2.03    2.15
   4  -4  -5    6.03    1.93
   4  -4  -5    5.78    0.86
  -4  -4   5    6.33    1.58
  -4   4   5    7.00    0.87
  -4   4   5    6.16    1.51
   4   4  -5    0.64    1.87
   3  -4  -5    1.15    0.51
  -3  -4   5    1.53    1.02
  -3  -4   5    2.05    0.80
   3  -4  -5    1.33    1.30
  -3   4   5    0.81    0.66
  -3   4   5    0.99    0.89
   3   4  -5    0.22    1.37
   3   4  -5    0.54    0.38
  -3   4   5    1.01    0.54
  -2  -4   5   12.23    1.08
  -2  -4   5    9.98    1.37
   2  -4  -5    9.09    1.36
   2  -4  -5   12.42    0.88
  -2   4   5   10.51    1.04
  -2   4   5   11.36    1.32
  -2   4   5   11.26    0.88
  -1  -4   5   50.07    2.88
  -1  -4   5   50.49    2.76
   1  -4  -5   62.32    3.28
   1  -4  -5   51.92    2.75
   1  -4  -5   55.64    2.78
  -1   4   5   54.23    2.77
  -1   4   5   50.34    2.99
   1   4  -5   50.43    3.37
  -1   4   5   52.20    2.87
   0  -4  -5   51.16    2.79
   0  -4  -5   52.61    3.21
   0  -4   5   56.48    2.84
   0  -4   5   52.77    2.90
   0  -4   5   52.24    2.83
   0  -4  -5   59.05    2.83
   0   4  -5   53.69    2.78
   0   4   5   53.54    2.89
   0   4  -5   53.54    3.06
   0   4   5   53.89    2.82
   0   4   5   55.05    2.81
   0   4  -5   55.10    3.25
   1  -4   5    1.51    0.44
   1  -4   5    1.78    0.49
  -1  -4  -5    1.10    0.77
   1  -4   5    1.15    0.36
  -1  -4  -5    0.69    0.33
  -1  -4  -5    1.24    0.36
  -1   4  -5    1.31    0.74
   1   4   5    1.42    0.41
  -1   4  -5    0.98    0.79
  -1   4  -5    1.42    0.38
  -2  -4  -5    5.50    1.25
   2  -4   5    5.14    0.72
  -2  -4  -5    6.10    0.74
  -2  -4  -5    5.78    0.61
   2  -4   5    6.35    0.77
  -2   4  -5    6.16    1.29
   2   4   5    5.64    0.74
  -2   4  -5    5.86    1.25
  -2   4  -5    6.55    0.73
  -3  -4  -5    0.37    1.08
   3  -4   5    0.48    0.67
   3  -4   5    0.42    0.60
   3   4   5   -0.12    0.62
   3   4   5   -0.78    0.46
  -3   4  -5    0.17    1.02
  -3   4  -5   -0.30    1.12
  -3   4  -5   -0.41    0.60
  -4  -4  -5    1.70    1.53
   4  -4   5    3.45    0.91
  -4   4  -5    3.54    1.59
  -4   4  -5    3.06    1.44
   4   4   5    2.40    0.80
   4   4   5    1.52    0.75
  -4   4  -5    2.94    0.92
  -5  -5   5   -0.12    1.40
   5  -5  -5    0.34    0.79
   5  -5  -5   -0.37    1.73
   5   5  -5    4.51    2.27
  -5   5   5    0.53    0.80
  -5   5   5   -0.02    1.28
  -4  -5   5    1.48    1.02
   4  -5  -5    4.28    1.78
  -4  -5   5    1.72    1.31
   4  -5  -5    1.73    0.76
  -4   5   5    2.69    1.23
  -4   5   5    3.32    0.74
   4   5  -5    0.17    1.80
  -3  -5   5    1.36    0.89
  -3  -5   5    2.87    1.16
   3  -5  -5    1.91    0.57
   3  -5  -5    1.71    1.30
   3   5  -5    2.58    0.48
  -3   5   5    1.27    0.99
  -3   5   5    2.65    0.76
   3   5  -5    0.67    1.39
  -3   5   5    2.65    0.61
  -2  -5   5    0.09    0.59
   2  -5  -5    0.31    0.99
   2  -5  -5    0.08    0.34
   2   5  -5   -0.40    1.00
  -2   5   5   -0.14    0.60
  -2   5   5    0.29    0.40
   2   5  -5   -0.09    0.85
  -2   5   5   -0.27    0.49
   1  -5  -5    0.56    0.36
  -1  -5   5    0.62    0.54
   1  -5  -5    0.70    0.36
   1  -5  -5    0.26    0.90
  -1  -5   5    0.22    0.32
   1  -5  -5    0.42    0.92
   1   5  -5   -0.05    1.04
   1   5  -5    0.43    0.72
  -1   5   5    0.49    0.35
  -1   5   5    1.06    0.48
  -1   5   5    1.12    0.49
   0  -5   5    0.21    0.34
   0  -5   5    0.05    0.49
   0  -5   5    0.12    0.42
   0  -5  -5   -0.11    0.31
   0  -5  -5   -0.31    0.65
   0  -5  -5    0.59    0.33
   0   5  -5    0.42    0.28
   0   5  -5    0.20    0.54
   0   5   5    0.50    0.31
   0   5   5    0.13    0.29
   0   5   5    0.66    0.42
   0   5  -5   -0.80    0.71
  -1  -5  -5    0.01    0.67
  -1  -5  -5   -0.02    0.32
   1  -5   5    0.12    0.45
   1  -5   5    0.21    0.34
  -1  -5  -5    0.49    0.33
   1  -5   5   -0.34    0.39
  -1   5  -5   -0.18    0.34
  -1   5  -5   -0.86    0.69
  -1   5  -5    0.33    0.67
   1   5   5   -0.19    0.34
  -2  -5  -5   15.33    1.77
  -2  -5  -5   15.49    1.15
   2  -5   5   14.49    1.18
   2  -5   5   13.89    1.21
   2   5   5   14.85    1.19
  -2   5  -5   15.85    1.70
  -2   5  -5   13.76    1.81
  -2   5  -5   16.63    1.19
  -3  -5  -5    2.44    1.29
   3  -5   5    0.05    0.62
   3  -5   5    1.58    0.70
  -3   5  -5    0.80    0.65
  -3   5  -5    1.43    1.08
  -3   5  -5    0.91    1.21
   3   5   5    1.10    0.64
  -4  -5  -5   11.72    2.15
   4  -5   5   11.17    1.34
  -4   5  -5   10.10    1.30
  -4   5  -5    9.08    1.90
   4   5   5   10.32    1.24
   4   5   5   11.89    1.24
  -4   5  -5    9.70    2.06
   5  -6  -5    2.93    0.95
  -5  -6   5    4.78    1.90
  -5   6   5    4.00    1.65
  -5   6   5    5.21    0.98
  -4  -6   5   37.88    2.49
   4  -6  -5   25.59    2.91
   4  -6  -5   33.76    2.21
  -4  -6   5   35.36    3.07
  -4   6   5   34.10    3.02
  -4   6   5   33.89    2.15
   3  -6  -5    4.69    1.48
  -3  -6   5    6.60    1.47
  -3  -6   5    6.25    1.10
   3  -6  -5    4.88    0.72
  -3   6   5    5.17    1.29
  -3   6   5    5.67    0.76
  -3   6   5    4.77    0.95
   3   6  -5    4.18    0.80
   3   6  -5    1.28    1.60
   2  -6  -5   34.91    2.59
   2  -6  -5   37.72    2.09
  -2  -6   5   36.82    2.29
  -2  -6   5   35.56    2.05
  -2   6   5   37.98    2.08
   2   6  -5   32.81    2.74
  -2   6   5   37.42    2.23
  -2   6   5   37.73    2.53
   1  -6  -5   30.74    1.76
  -1  -6   5   30.61    1.94
  -1  -6   5   30.69    1.77
   1  -6  -5   36.53    2.37
   1  -6  -5   33.73    1.80
  -1   6   5   30.83    1.89
  -1   6   5   31.34    1.76
  -1   6   5   27.44    1.94
   1   6  -5   28.85    2.49
   0  -6  -5  214.86   10.67
   0  -6   5  210.84   10.75
   0  -6  -5  235.06   10.72
   0  -6   5  205.77   10.67
   0  -6   5  217.57   10.67
   0  -6  -5  214.14   11.12
   0   6   5  217.99   10.76
   0   6   5  217.62   10.67
   0   6  -5  203.50   11.10
   0   6   5  209.10   10.64
   1  -6   5    0.64    0.38
   1  -6   5    0.09    0.45
  -1  -6  -5   -0.27    0.33
  -1  -6  -5    0.20    0.36
   1  -6   5    0.95    0.53
  -1  -6  -5    0.16    0.77
  -1   6  -5    0.62    0.65
   1   6   5   -0.14    0.40
  -1   6  -5   -0.75    0.36
  -1   6  -5    0.41    0.85
   2  -6   5   92.71    4.75
  -2  -6  -5   89.37    5.30
   2  -6   5   91.75    4.81
  -2  -6  -5   89.13    4.77
  -2   6  -5   96.43    5.16
  -2   6  -5   93.19    4.75
   2   6   5   87.85    4.76
  -2   6  -5   87.79    5.40
  -3  -6  -5    3.32    0.76
  -3  -6  -5    4.53    1.44
   3  -6   5    2.83    0.77
   3  -6   5    2.58    0.78
   3   6   5    2.34    0.76
  -3   6  -5    1.99    1.23
  -3   6  -5    2.30    1.27
  -3   6  -5    3.77    0.81
  -4  -6  -5    4.34    1.71
   4  -6   5    1.09    0.85
   4   6   5    2.91    0.87
   4   6   5    2.17    0.81
  -4   6  -5    1.87    0.90
  -4   6  -5    0.01    1.53
  -4   6  -5    2.04    1.38
   4  -7  -5    1.70    1.67
  -4  -7   5    3.96    1.70
  -4  -7   5    2.24    1.17
   4  -7  -5    2.31    0.78
  -4   7   5    1.41    1.24
  -4   7   5    1.65    0.76
   4   7  -5   -0.62    1.86
   3  -7  -5    1.28    0.59
  -3  -7   5    0.42    0.92
   3  -7  -5    1.01    1.17
   3   7  -5    0.40    1.45
  -3   7   5    1.70    0.63
   3   7  -5    2.43    1.40
  -3   7   5    1.28    0.80
  -3   7   5    2.06    1.07
   2  -7  -5    1.17    0.50
   2  -7  -5    1.76    1.22
  -2  -7   5    1.76    0.54
  -2  -7   5    1.75    0.82
   2   7  -5    2.23    1.16
  -2   7   5    1.36    0.64
  -2   7   5    2.09    0.55
   2   7  -5   -0.13    1.31
  -2   7   5    1.87    0.81
   1  -7  -5    0.26    0.42
   1  -7  -5    0.17    1.04
   1  -7  -5    0.12    0.40
  -1  -7   5    0.66    0.44
  -1  -7   5    0.37    0.62
   1   7  -5    0.09    1.14
  -1   7   5   -0.01    0.49
  -1   7   5    0.57    0.41
  -1   7   5    0.65    0.50
   0  -7  -5    0.65    0.86
   0  -7  -5    0.73    0.40
   0  -7   5    0.77    0.42
   0  -7   5    0.73    0.62
   0  -7   5    0.41    0.47
   0  -7  -5    0.66    0.42
   0   7  -5    0.23    0.90
   0   7   5    0.16    0.31
   0   7   5    0.46    0.52
   0   7   5   -0.33    0.34
   1  -7   5    8.21    0.82
   1  -7   5    8.40    0.89
  -1  -7  -5    8.54    1.38
  -1  -7  -5    9.33    0.82
  -1  -7  -5    7.18    0.77
   1  -7   5    7.67    0.88
  -1   7  -5    8.38    0.80
  -1   7  -5    8.73    1.41
   1   7   5    7.37    0.84
  -2  -7  -5    4.68    0.72
  -2  -7  -5    5.45    1.28
   2  -7   5    4.75    0.79
   2  -7   5    4.43    0.76
  -2   7  -5    4.96    0.77
  -2   7  -5    5.23    1.16
  -2   7  -5    4.57    1.31
   3  -7   5    1.88    0.79
  -3  -7  -5    3.06    0.78
  -3  -7  -5    3.46    1.45
   3  -7   5    2.73    0.82
  -3   7  -5    2.27    1.25
  -3   7  -5    3.06    1.35
  -3   7  -5    3.21    0.81
   3   7   5    2.73    0.80
   4  -7   5    5.75    1.17
  -4  -7  -5    7.10    1.89
   4   7   5    7.38    1.08
  -4   7  -5    8.74    1.94
   4   7   5    7.55    1.15
  -4   7  -5    8.75    1.92
  -4   7  -5    7.79    1.30
  -4  -8   5    9.59    1.50
   4  -8  -5    4.86    1.76
   4  -8  -5    7.69    1.09
   4   8  -5    7.36    1.86
  -4   8   5    7.68    1.72
   4   8  -5    2.86    1.98
  -4   8   5    9.42    1.07
   3  -8  -5    6.48    0.91
   3  -8  -5   10.00    1.74
  -3  -8   5   10.11    1.37
  -3   8   5    8.91    1.54
  -3   8   5    8.09    0.95
   3   8  -5    5.53    1.82
  -3   8   5   10.50    1.23
  -2  -8   5   71.43    3.84
   2  -8  -5   74.36    4.38
  -2  -8   5   72.36    4.07
   2  -8  -5   70.43    3.88
  -2   8   5   73.25    4.01
  -2   8   5   73.60    4.30
  -2   8   5   73.44    3.85
   1  -8  -5   19.47    1.29
  -1  -8   5   18.48    1.48
  -1  -8   5   17.94    1.27
   1  -8  -5   20.12    1.28
   1  -8  -5   18.42    1.89
  -1   8   5   17.69    1.40
  -1   8   5   18.78    1.38
   1   8  -5   12.82    2.05
  -1   8   5   17.67    1.22
   0  -8  -5   37.22    2.08
   0  -8   5   37.68    2.11
   0  -8  -5   39.71    2.14
   0  -8  -5   38.39    2.65
   0  -8   5   36.34    2.09
   0   8   5   35.60    2.21
   0   8  -5   35.10    2.66
   0   8   5   34.75    2.07
  -1  -8  -5   17.75    1.81
   1  -8   5   18.87    1.29
   1  -8   5   17.16    1.25
  -1  -8  -5   16.84    1.24
   1  -8   5   16.64    1.37
  -1  -8  -5   17.92    1.20
  -1   8  -5   16.94    1.99
   1   8   5   17.08    1.28
   1   8   5   17.91    1.39
   2  -8   5    0.39    0.63
   2  -8   5    0.16    0.55
  -2  -8  -5    0.61    1.06
  -2  -8  -5    0.36    0.52
  -2   8  -5   -0.10    1.05
   2   8   5   -0.13    0.56
  -2   8  -5    0.53    0.88
   3  -8   5   12.49    1.24
  -3  -8  -5   13.31    2.01
  -3  -8  -5   12.29    1.24
   3  -8   5   11.72    1.33
   3   8   5   13.31    1.33
  -3   8  -5   11.97    1.77
  -3   8  -5   11.55    1.94
  -4  -8  -5    7.49    1.97
   4  -8   5    5.61    1.15
   4   8   5    7.88    1.15
  -4   8  -5    6.69    1.83
   4   8   5    8.34    1.14
   4  -9  -5    7.74    1.10
   4  -9  -5    8.66    2.03
  -4  -9   5    8.15    1.48
  -4   9   5    6.24    1.60
   4   9  -5    2.41    1.82
  -4   9   5    7.37    1.05
  -3  -9   5    2.75    1.12
   3  -9  -5    2.05    0.70
   3  -9  -5    3.06    1.42
   3   9  -5    0.27    1.59
  -3   9   5    1.75    1.00
  -3   9   5    1.84    0.71
  -3   9   5    2.42    0.87
   2  -9  -5    5.03    1.36
   2  -9  -5    2.00    0.60
  -2  -9   5    2.94    0.66
  -2  -9   5    3.12    0.99
  -2   9   5    2.71    0.65
   2   9  -5    2.91    1.66
  -2   9   5    2.77    0.81
  -2   9   5    2.98    0.97
   1  -9  -5   -0.13    1.19
  -1  -9   5    0.65    0.51
   1  -9  -5    0.25    0.43
  -1  -9   5   -0.64    0.75
   1  -9  -5   -0.29    0.53
  -1   9   5    0.41    0.60
   1   9  -5   -1.43    1.25
   0  -9  -5    7.01    0.76
   0  -9   5    4.51    0.60
   0  -9  -5    5.76    1.31
   0  -9   5    6.17    0.72
   0  -9   5    5.47    0.74
   0  -9  -5    4.73    0.71
   0   9   5    5.45    0.66
   0   9  -5    7.14    1.44
   0   9  -5    5.49    0.97
   0   9   5    5.07    0.84
  -1  -9  -5   43.24    2.99
   1  -9   5   44.48    2.50
  -1  -9  -5   40.88    2.47
   1  -9   5   45.90    2.56
   1  -9   5   46.39    2.49
  -1  -9  -5   41.59    2.39
   1   9   5   41.56    2.48
  -1   9  -5   41.62    3.19
   1   9   5   43.42    2.59
  -2  -9  -5    0.59    1.10
  -2  -9  -5    0.20    0.50
   2  -9   5    0.84    0.67
   2  -9   5   -0.24    0.63
   2   9   5   -0.65    0.57
  -2   9  -5    0.48    1.14
   3  -9   5    4.18    0.91
   3  -9   5    3.57    1.17
  -3  -9  -5    3.99    1.47
  -3  -9  -5    4.36    0.83
   3   9   5    4.14    0.88
  -3   9  -5    3.08    1.40
  -4  -9  -5    1.93    1.59
   4  -9   5    2.13    0.96
   4   9   5    1.54    0.91
   4   9   5    1.96    0.83
  -4   9  -5    1.49    1.49
   4 -10  -5    0.94    0.74
   4 -10  -5   -0.87    1.50
   4  10  -5    1.74    1.98
  -4  10   5    0.96    1.21
  -3 -10   5   21.42    1.93
   3 -10  -5   19.48    1.59
   3 -10  -5   19.71    2.22
  -3 -10   5   17.83    1.53
  -3  10   5   22.48    1.78
  -3  10   5   19.27    2.08
   2 -10  -5   17.73    1.89
  -2 -10   5   17.03    1.68
   2 -10  -5   15.73    1.30
  -2 -10   5   17.95    1.34
  -2  10   5   17.43    1.68
  -2  10   5   16.63    1.54
   2  10  -5   11.70    2.17
   1 -10  -5   31.71    1.84
   1 -10  -5   27.59    1.77
  -1 -10   5   29.08    1.79
   1  10  -5   20.74    2.44
  -1  10   5   30.11    1.96
   0 -10   5    2.14    0.67
   0 -10   5    0.99    0.61
   0 -10  -5    2.21    1.12
   0 -10  -5    2.37    0.63
   0 -10  -5    1.60    0.59
   0 -10   5    0.73    0.48
   0  10   5    2.23    0.57
   0  10   5    1.95    0.72
   0  10  -5    1.29    1.21
   0  10  -5    2.52    0.89
  -1 -10  -5   76.78    3.94
  -1 -10  -5   73.99    4.05
   1 -10   5   73.65    4.02
  -1 -10  -5   75.56    4.51
   1 -10   5   79.80    4.06
   1 -10   5   76.87    4.02
   1  10   5   76.38    4.13
  -1  10  -5   73.03    4.75
   1  10   5   76.53    4.03
  -1  10  -5   68.54    4.12
  -2 -10  -5   45.63    3.27
   2 -10   5   43.31    2.72
  -2 -10  -5   41.83    2.68
   2 -10   5   49.26    2.70
  -2  10  -5   43.57    3.49
   2  10   5   50.82    2.74
   3 -10   5   46.95    3.02
  -3 -10  -5   46.74    2.92
  -3 -10  -5   52.04    3.67
   3  10   5   52.46    2.95
  -3  10  -5   43.98    3.73
   4 -10   5    0.53    0.86
  -4 -10  -5    0.75    1.53
   4  10   5    0.68    0.89
  -4  10  -5   -0.83    1.22
   4 -11  -5    1.61    1.80
   4 -11  -5    1.65    0.85
  -4  11   5    2.50    1.44
   4  11  -5    3.07    2.92
   4  11  -5    2.43    1.55
  -3 -11   5    6.22    0.93
   3 -11  -5    7.62    1.75
   3 -11  -5    4.64    0.89
  -3  11   5    6.09    1.12
   3  11  -5    1.60    1.90
  -3  11   5    4.56    1.31
  -2 -11   5   -0.16    0.61
   2 -11  -5    0.56    0.57
   2 -11  -5   -0.12    1.18
  -2  11   5    0.22    0.73
  -2  11   5   -0.06    0.73
   2  11  -5   -0.88    1.45
   1 -11  -5    3.24    0.68
   1 -11  -5    0.89    0.98
  -1 -11   5    3.79    0.70
   1 -11  -5    2.75    0.74
  -1 -11   5    3.00    0.52
   1  11  -5    2.68    1.34
   1  11  -5    3.70    1.06
  -1  11   5    2.32    0.82
   0 -11  -5   -0.94    0.50
   0 -11   5    0.45    0.50
   0 -11   5    1.36    0.67
   0 -11  -5    0.56    0.63
   0 -11  -5    0.92    1.07
   0 -11   5   -0.43    0.59
   0  11  -5    0.46    0.84
   0  11  -5   -1.19    1.17
   0  11   5    0.30    0.53
   0  11   5    0.61    0.71
   1 -11   5    0.74    0.60
   1 -11   5    0.59    0.66
   1 -11   5   -0.14    0.73
  -1 -11  -5   -0.01    0.54
  -1 -11  -5   -0.22    0.98
  -1 -11  -5    0.42    0.58
  -1  11  -5    0.16    0.81
  -1  11  -5    0.41    1.16
   1  11   5    0.38    0.59
   1  11   5    0.07    0.73
  -2 -11  -5   14.88    1.98
  -2 -11  -5   14.52    1.34
   2 -11   5   17.47    1.42
   2 -11   5   13.96    1.38
  -2  11  -5   13.04    2.23
   2  11   5   16.43    1.52
   2  11   5   14.83    1.43
   3 -11   5   41.19    2.82
  -3 -11  -5   48.19    3.54
  -3 -11  -5   44.24    2.76
   3  11   5   47.69    2.80
  -3  11  -5   40.05    3.65
  -4 -11  -5   -0.47    1.51
   4 -11   5    2.84    1.11
   4 -12  -5    0.73    0.79
   4  12  -5   -1.11    1.44
  -4  12   5    1.65    1.37
  -3 -12   5    9.25    1.14
   3 -12  -5    7.91    1.09
   3 -12  -5   10.17    2.48
   3  12  -5   10.02    1.75
  -3  12   5    9.82    1.36
  -3  12   5    8.10    1.58
   2 -12  -5   17.50    2.19
   2 -12  -5   19.30    1.52
  -2 -12   5   20.05    1.56
   2  12  -5   15.00    2.53
   2  12  -5   25.00    2.11
  -2  12   5   21.15    1.77
  -1 -12   5   11.68    1.17
   1 -12  -5   11.74    1.17
   1 -12  -5   10.57    1.10
  -1 -12   5    9.09    0.94
   1  12  -5    9.20    1.77
   1  12  -5   11.91    1.59
  -1  12   5   12.18    1.37
   0 -12  -5    1.29    1.11
   0 -12   5   -0.02    0.71
   0 -12   5    0.79    0.52
   0 -12  -5    0.58    0.61
   0 -12   5    0.33    0.67
   0 -12  -5    0.81    0.67
   0  12  -5    1.49    1.42
   0  12   5    0.67    0.78
   0  12   5   -0.28    0.53
   0  12  -5    0.13    0.92
   1 -12   5   16.69    1.40
  -1 -12  -5   17.50    1.38
   1 -12   5   18.33    1.54
   1 -12   5   19.44    1.61
  -1 -12  -5   15.77    1.45
  -1 -12  -5   18.87    1.97
   1  12   5   18.49    1.49
   1  12   5   19.05    1.67
  -1  12  -5   19.43    2.36
  -1  12  -5   19.23    1.72
  -2 -12  -5    0.31    0.64
  -2 -12  -5    0.29    1.15
   2 -12   5    0.43    0.77
   2 -12   5   -0.01    0.65
   2  12   5   -0.84    0.83
   2  12   5   -0.08    0.74
  -2  12  -5    0.70    1.45
  -3 -12  -5   -0.31    0.65
   3 -12   5   -1.11    0.81
  -3 -12  -5   -0.42    1.31
   3  12   5    0.03    0.87
  -3  12  -5   -1.80    1.27
   3 -13  -5    1.18    0.78
  -3 -13   5    0.07    0.79
  -3  13   5    1.46    0.96
  -3  13   5    1.44    1.22
   3  13  -5    2.33    1.45
   3  13  -5   -0.49    2.26
   2 -13  -5   -0.07    0.63
  -2 -13   5    0.72    0.76
  -2  13   5    0.87    0.88
   2  13  -5    0.52    1.20
   2  13  -5   -0.05    1.47
   1 -13  -5    0.61    0.63
   1 -13  -5    1.52    0.79
  -1 -13   5    0.29    0.68
   1  13  -5    0.62    1.38
   1  13  -5    2.88    1.06
  -1  13   5    2.57    0.93
   0 -13   5    0.40    0.70
   0 -13   5    1.00    0.75
   0 -13  -5   -0.01    0.61
   0 -13  -5    0.08    0.69
   0 -13   5   -0.02    0.56
   0  13   5    0.28    0.87
   0  13  -5    1.64    1.01
   0  13  -5   -0.18    1.43
   0  13   5   -0.70    0.59
   1 -13   5    3.08    0.77
   1 -13   5    4.71    1.04
  -1 -13  -5    3.18    0.79
  -1 -13  -5    3.91    0.79
   1 -13   5    3.23    0.90
  -1  13  -5    4.65    1.15
   1  13   5    4.44    0.87
   1  13   5    4.74    1.09
  -1  13  -5    3.07    1.57
  -2 -13  -5    1.52    0.72
   2 -13   5    2.58    0.80
   2 -13   5    2.36    0.93
   2  13   5    0.37    0.79
  -2  13  -5    1.87    1.58
   2  13   5    1.05    0.95
   3 -13   5    1.20    0.88
  -3 -13  -5    0.12    0.69
  -3  13  -5   -1.24    1.38
   3  13   5    1.36    0.99
  -3 -14   5   11.30    1.28
   3 -14  -5    9.54    1.27
  -3  14   5   12.22    1.56
   3  14  -5   13.05    1.96
  -2 -14   5   13.71    1.44
   2 -14  -5   13.34    1.38
  -2  14   5   16.42    1.69
   2  14  -5   15.29    1.90
   1 -14  -5   27.03    1.96
  -1 -14   5   30.17    2.01
   1 -14  -5   32.01    2.06
   1  14  -5   22.47    2.69
   1  14  -5   32.38    2.42
  -1  14   5   30.30    2.26
   0 -14   5   31.10    2.11
   0 -14   5   33.58    2.13
   0 -14  -5   27.47    2.07
   0 -14  -5   36.11    2.11
   0 -14   5   26.40    1.99
   0  14  -5   30.85    3.04
   0  14   5   31.80    2.33
   0  14  -5   32.20    2.46
   0  14   5   32.44    2.05
  -1 -14  -5    0.95    0.73
   1 -14   5   -0.61    0.64
   1 -14   5    0.46    0.92
  -1 -14  -5    0.85    0.74
   1 -14   5    0.07    0.85
   1  14   5    0.37    0.76
  -1  14  -5    0.28    1.49
  -1  14  -5    1.30    1.09
   1  14   5   -0.31    0.95
   2 -14   5   15.31    1.57
  -2 -14  -5   13.50    1.47
   2 -14   5   11.90    1.38
  -2  14  -5   13.82    2.41
   2  14   5   14.25    1.73
   2  14   5   17.19    1.62
  -3 -14  -5    2.57    0.89
   3 -14   5    3.74    1.00
   3  14   5    0.94    1.04
  -3  14  -5    2.22    1.78
  -3 -15   5    1.12    0.86
   3 -15  -5    0.68    0.82
   3  15  -5    1.71    1.54
  -3  15   5    0.54    0.99
   2 -15  -5    1.40    0.76
  -2 -15   5    1.29    0.88
   2  15  -5    0.73    2.29
   2  15  -5    4.81    1.48
  -2  15   5    1.75    1.05
   1 -15  -5   -0.09    0.67
  -1 -15   5    0.79    0.78
  -1  15   5   -0.38    0.98
   1  15  -5    0.85    1.21
   1  15  -5    0.71    1.57
   0 -15   5    1.82    0.73
   0 -15  -5    2.44    0.88
   0 -15   5    2.40    0.90
   0 -15   5    2.48    0.97
   0 -15  -5    1.71    0.75
   0  15   5    1.74    0.78
   0  15   5    2.09    1.07
   0  15  -5    1.15    1.16
   0  15  -5    0.65    1.64
  -1 -15  -5    0.76    0.78
  -1 -15  -5   -0.22    0.78
   1 -15   5    1.25    0.91
   1 -15   5    1.17    0.74
   1 -15   5    0.96    1.00
  -1  15  -5    1.66    1.16
   1  15   5   -0.13    0.81
   1  15   5   -0.01    1.06
  -1  15  -5   -0.02    1.55
   2 -15   5    1.06    0.83
   2 -15   5   -0.03    0.93
  -2 -15  -5    0.17    0.75
   2  15   5    1.52    1.15
  -2  15  -5    0.81    1.64
   2  15   5    2.18    1.01
  -3 -16   5    1.74    1.00
   3 -16  -5    2.21    0.98
   3  16  -5    1.41    1.64
  -3  16   5    0.83    1.08
   2 -16  -5   13.32    1.44
  -2 -16   5   14.65    1.51
   2  16  -5   14.92    2.06
  -2  16   5   15.45    1.82
  -1 -16   5    0.68    0.89
   1 -16  -5    0.42    0.68
  -1  16   5   -0.50    1.06
   1  16  -5   -1.50    1.56
   1  16  -5    0.95    1.31
   0 -16  -5   14.12    1.54
   0 -16  -5   15.96    1.59
   0 -16   5   16.76    1.62
   0 -16   5   20.31    1.69
   0  16  -5   15.92    2.04
   0  16   5   16.93    1.54
   0  16  -5   14.59    2.44
   0  16   5   15.84    1.89
   1 -16   5    3.85    1.13
  -1 -16  -5    3.14    0.90
   1 -16   5    5.17    1.12
  -1 -16  -5    2.64    0.89
   1 -16   5    3.15    0.92
  -1  16  -5    1.92    1.80
  -1  16  -5    3.44    1.42
   1  16   5    3.56    1.02
   1  16   5    2.93    1.29
   2 -16   5   12.60    1.55
  -2 -16  -5   12.86    1.51
   2 -16   5    9.59    1.32
   2  16   5   14.46    1.59
  -2  16  -5   14.12    2.54
   2  16   5   15.42    1.92
  -2 -17   5    3.40    1.03
   2 -17  -5    2.60    0.89
  -2  17   5    3.16    1.20
   2  17  -5    2.39    1.58
   1 -17  -5    2.06    0.85
  -1 -17   5    3.82    1.06
   1  17  -5    7.00    1.62
  -1  17   5    1.88    1.24
   0 -17   5   -0.16    0.92
   0 -17  -5    1.60    0.85
   0 -17  -5    0.73    0.92
   0 -17   5   -0.60    0.99
   0  17  -5    0.22    1.32
   0  17   5    0.88    1.23
   0  17   5   -0.15    0.83
   0  17  -5   -0.43    1.72
  -1 -17  -5    0.42    0.87
  -1 -17  -5   -0.75    0.81
   1 -17   5    0.27    0.83
   1 -17   5   -0.06    1.01
   1  17   5   -1.64    1.17
   1  17   5   -0.31    0.86
  -1  17  -5   -0.19    1.35
  -1  17  -5    0.05    1.69
  -2 -17  -5    1.42    0.98
   2 -17   5    2.18    0.93
   2  17   5    2.85    1.56
  -2  17  -5    0.41    1.74
   2  17   5    3.13    1.16
  -1 -18   5    1.00    1.01
   1 -18  -5    0.60    0.85
  -1 -18   5    1.53    1.08
   1  18  -5    0.95    1.48
  -1  18   5    1.03    1.26
   0 -18  -5   44.83    2.79
   0 -18   5   43.89    2.81
   0 -18   5   42.22    2.75
   0 -18  -5   34.15    2.77
   0  18   5   40.96    2.77
   0  18  -5   46.02    3.33
   0  18   5   44.77    3.28
  -1 -18  -5    0.77    0.87
  -1 -18  -5    1.49    0.93
   1 -18   5    0.75    1.08
   1  18   5    1.04    0.99
  -1  18  -5    1.07    1.51
   1  18   5    1.41    1.37
  -1  18  -5   -1.04    1.77
   0 -19  -5    2.94    1.10
   0 -19   5    2.58    1.11
   0 -19   5    2.69    1.16
   0  19   5    2.09    1.03
   0  19  -5    2.35    1.62
   0  19   5    2.70    1.93
   5   0  -6    0.21    1.73
  -5   0   6   -0.62    1.22
   3   0  -6   -0.29    0.38
  -3   0   6   -0.64    0.76
  -3   0   6    0.70    0.66
   3   0  -6   -1.01    1.25
  -2   0   6   37.80    2.19
  -2   0   6   38.26    2.56
  -2   0   6   36.31    2.00
   1   0  -6    0.89    0.26
  -1   0   6    0.52    0.28
   1   0  -6    1.81    1.07
  -1   0   6    0.15    0.43
   0   0  -6  178.45    8.84
   0   0   6  184.52    8.87
   0   0  -6  169.93    9.23
   0   0   6  180.15    8.88
   0   0   6  177.78    8.90
  -1   0  -6   -0.48    0.61
  -1   0  -6   -0.07    0.71
   1   0   6   -0.32    0.39
   1   0   6    0.11    0.36
   1   0   6   -0.28    0.27
  -2   0  -6   41.77    3.00
  -2   0  -6   43.28    2.38
   2   0   6   40.58    2.43
  -2   0  -6   45.39    2.88
   2   0   6   41.59    2.43
   3   0   6    4.67    0.83
  -3   0  -6    5.11    1.25
   3   0   6    3.40    0.84
  -3   0  -6    6.72    1.58
  -3   0  -6    3.61    0.70
   4   0   6  138.38    7.80
  -4   0  -6  140.83    8.59
  -4   0  -6  160.57    7.69
   4   0   6  160.38    7.75
  -4   0  -6  138.92    8.57
   5  -1  -6    2.51    1.89
  -5  -1   6    3.33    1.60
  -5   1   6    2.62    1.61
   5   1  -6    2.94    1.98
  -4  -1   6   45.98    3.53
  -4  -1   6   47.63    2.87
  -4   1   6   44.97    2.82
  -4   1   6   44.58    3.55
   3  -1  -6    2.16    0.50
  -3  -1   6    2.46    1.05
   3  -1  -6    0.53    1.33
  -3  -1   6    2.30    0.75
  -3   1   6    3.07    1.10
   3   1  -6    1.50    1.54
  -3   1   6    3.36    0.75
  -2  -1   6   14.33    1.16
  -2  -1   6   14.66    1.52
  -2   1   6   14.00    1.44
  -2   1   6   14.13    0.97
  -2   1   6   14.79    1.17
   1  -1  -6   80.37    5.10
  -1  -1   6   94.08    4.78
   1  -1  -6   96.60    4.66
  -1  -1   6   93.45    4.67
  -1   1   6   97.84    5.03
  -1   1   6   94.33    4.68
   1   1  -6   88.77    5.14
  -1   1   6   95.64    4.79
   0  -1  -6    8.72    1.29
   0  -1  -6    9.46    1.23
   0  -1  -6    9.84    0.72
   0   1   6    8.69    0.80
   0   1   6    9.30    0.74
   0   1   6    9.10    0.75
   0   1  -6   11.49    1.27
   1  -1   6    1.29    0.44
  -1  -1  -6    1.11    0.36
  -1  -1  -6    1.00    0.37
   1  -1   6    0.68    0.38
  -1  -1  -6    1.22    0.78
  -1  -1  -6    1.38    0.61
   1  -1   6    0.35    0.33
  -1   1  -6    1.24    0.38
  -1   1  -6    0.84    0.72
   1   1   6    1.57    0.39
  -1   1  -6    1.43    0.80
   1   1   6    1.51    0.42
  -2  -1  -6   13.39    1.70
   2  -1   6    6.80    0.89
   2  -1   6    7.19    0.89
  -2   1  -6   12.28    1.51
  -2   1  -6   10.10    0.94
  -2   1  -6   11.34    1.65
   3  -1   6   34.78    2.18
   3  -1   6   33.01    2.12
  -3  -1  -6   35.49    2.05
  -3  -1  -6   33.65    2.60
  -3  -1  -6   30.89    2.85
  -3   1  -6   32.50    2.06
   3   1   6   34.31    2.17
   3   1   6   35.53    2.14
  -3   1  -6   32.39    2.69
  -3   1  -6   34.07    2.89
  -4  -1  -6    8.96    1.04
  -4  -1  -6    7.13    2.03
   4   1   6    7.88    1.12
   5  -2  -6    0.29    1.64
  -5  -2   6   -0.42    1.30
  -5   2   6    0.11    1.49
   5   2  -6    1.50    1.93
  -5   2   6    0.38    0.74
   4  -2  -6   -0.03    0.60
  -4  -2   6    1.72    1.26
  -4  -2   6    2.41    0.88
   4  -2  -6    2.25    1.69
   4   2  -6    1.30    1.83
  -4   2   6   -0.37    1.08
  -4   2   6    1.51    0.78
  -4   2   6    0.52    0.57
   3  -2  -6    1.72    1.33
  -3  -2   6    2.17    0.76
   3  -2  -6    2.14    0.51
  -3  -2   6    1.85    1.04
  -3   2   6    2.23    1.02
   3   2  -6    1.72    1.50
  -3   2   6    2.15    0.73
  -3   2   6    1.19    0.48
   2  -2  -6   12.18    1.64
  -2  -2   6   17.69    1.28
  -2  -2   6   15.80    1.63
  -2   2   6   17.45    1.27
  -2   2   6   17.86    1.09
  -2   2   6   17.43    1.59
  -1  -2   6   37.94    2.09
  -1  -2   6   37.95    1.96
   1  -2  -6   36.62    1.95
   1  -2  -6   37.05    2.55
   1   2  -6   34.64    2.46
  -1   2   6   35.72    2.09
  -1   2   6   36.40    2.28
  -1   2   6   37.33    1.98
   0  -2   6   23.96    1.41
   0  -2   6   22.69    1.44
   0  -2  -6   25.06    1.34
   0  -2  -6   24.10    1.87
   0  -2  -6   23.61    1.37
   0  -2   6   24.39    1.42
   0   2   6   24.17    1.45
   0   2  -6   25.30    1.36
   0   2  -6   23.65    1.82
   0   2   6   23.69    1.39
   0   2   6   23.68    1.38
   1  -2   6   30.15    1.75
  -1  -2  -6   29.34    2.26
  -1  -2  -6   29.40    1.92
  -1  -2  -6   31.43    1.70
   1  -2   6   28.88    1.75
  -1  -2  -6   29.11    1.68
   1  -2   6   30.61    1.69
   1   2   6   30.46    1.71
  -1   2  -6   29.44    1.68
  -1   2  -6   30.09    2.22
  -1   2  -6   29.47    2.19
   1   2   6   30.56    1.73
   2  -2   6  105.59    5.28
  -2  -2  -6   95.48    5.79
  -2  -2  -6  100.40    5.51
   2  -2   6  100.27    5.24
  -2   2  -6   97.43    5.76
   2   2   6   99.70    5.24
  -2   2  -6  104.76    5.80
  -2   2  -6  105.75    5.21
  -3  -2  -6    0.54    0.81
   3  -2   6    2.05    0.68
   3  -2   6    2.92    0.76
  -3  -2  -6    0.79    0.56
  -3  -2  -6    0.62    1.25
  -3   2  -6    3.09    0.68
   3   2   6    0.93    0.67
  -3   2  -6    4.49    1.25
   3   2   6    0.64    0.58
  -3   2  -6    4.93    1.43
  -4  -2  -6    3.24    0.81
   4  -2   6    3.49    0.91
  -4  -2  -6    2.18    1.59
  -4   2  -6    4.30    1.55
   4   2   6    2.40    0.89
  -4   2  -6    1.97    0.92
   4   2   6    1.04    0.85
  -4   2  -6    4.70    1.73
  -5  -3   6    1.24    1.41
   5  -3  -6    1.60    1.76
  -5   3   6    0.45    1.44
  -5   3   6    0.26    0.76
   5   3  -6    3.35    2.03
   4  -3  -6    0.84    0.59
   4  -3  -6    3.18    1.64
  -4  -3   6    2.05    0.96
  -4  -3   6   -0.12    1.16
  -4   3   6    0.36    0.60
   4   3  -6    1.18    1.76
  -4   3   6   -0.26    1.08
   3  -3  -6    4.10    0.64
   3  -3  -6    5.17    1.51
  -3  -3   6    6.21    1.00
   3  -3  -6    5.43    1.53
  -3  -3   6    5.47    1.35
  -3   3   6    4.97    0.66
  -3   3   6    5.37    1.27
   3   3  -6    1.37    1.46
  -3   3   6    6.53    0.96
  -2  -3   6   22.50    1.55
  -2  -3   6   21.45    1.93
   2  -3  -6   23.72    1.33
   2  -3  -6   18.26    1.92
  -2   3   6   23.91    1.37
  -2   3   6   22.62    1.85
  -2   3   6   22.87    1.53
   1  -3  -6   53.52    3.06
   1  -3  -6   46.42    2.42
  -1  -3   6   45.85    2.41
  -1  -3   6   47.00    2.45
  -1  -3   6   44.96    2.56
   1   3  -6   38.79    2.82
  -1   3   6   47.81    2.46
  -1   3   6   44.32    2.71
  -1   3   6   48.06    2.57
   0  -3  -6   46.75    3.04
   0  -3  -6   50.71    2.55
   0  -3   6   51.46    2.61
   0  -3   6   47.55    2.65
   0  -3   6   50.11    2.61
   0  -3  -6   49.42    2.57
   0   3   6   48.89    2.57
   0   3   6   46.03    2.63
   0   3  -6   47.61    2.94
   0   3   6   48.67    2.58
   0   3  -6   49.98    2.55
  -1  -3  -6   33.64    2.53
   1  -3   6   34.90    2.03
  -1  -3  -6   34.84    1.96
  -1  -3  -6   37.91    2.00
   1  -3   6   36.56    2.05
   1  -3   6   36.23    1.99
   1   3   6   32.27    1.98
  -1   3  -6   37.36    2.56
  -1   3  -6   38.56    1.99
   1   3   6   36.03    2.03
  -1   3  -6   36.94    2.46
  -2  -3  -6    0.62    0.43
  -2  -3  -6    1.38    1.04
   2  -3   6    1.04    0.52
   2  -3   6    1.59    0.59
  -2  -3  -6    1.86    0.55
   2   3   6    0.90    0.54
  -2   3  -6    2.18    0.97
   3  -3   6    0.09    0.62
  -3  -3  -6    1.13    0.54
  -3  -3  -6    0.64    1.19
   3  -3   6    1.72    0.73
   3   3   6    2.15    0.68
  -3   3  -6    0.70    1.21
  -3   3  -6    0.23    1.06
  -3   3  -6    0.65    0.67
   3   3   6    1.85    0.62
  -4  -3  -6   -0.50    1.28
   4  -3   6    0.66    0.75
  -4   3  -6    0.06    1.48
   4   3   6   -0.55    0.73
  -4   3  -6   -0.01    0.87
   4   3   6   -0.52    0.66
  -4   3  -6   -1.13    1.14
  -5  -4   6    2.98    1.67
  -5   4   6    3.31    1.58
   4  -4  -6   -1.65    1.47
  -4  -4   6    0.20    0.96
   4  -4  -6   -0.14    0.60
  -4  -4   6    0.17    1.18
  -4   4   6    0.48    0.62
  -4   4   6   -0.02    0.77
   4   4  -6    1.09    1.81
  -4   4   6    0.35    1.10
   3  -4  -6   21.60    2.22
  -3  -4   6   22.26    2.17
  -3  -4   6   23.51    1.74
   3  -4  -6   20.48    1.43
  -3   4   6   23.08    1.68
  -3   4   6   20.95    1.43
   3   4  -6   15.73    2.44
  -3   4   6   21.98    2.10
   2  -4  -6   13.57    1.72
   2  -4  -6   14.50    1.03
  -2  -4   6   15.55    1.30
   2   4  -6   17.71    1.76
  -2   4   6   14.91    1.52
  -2   4   6   14.20    1.24
  -2   4   6   15.90    1.09
  -1  -4   6   46.81    2.62
  -1  -4   6   46.81    2.47
   1  -4  -6   54.88    3.13
   1  -4  -6   48.12    2.46
   1  -4  -6   47.91    2.46
  -1   4   6   43.90    2.71
  -1   4   6   48.49    2.48
  -1   4   6   44.68    2.59
   1   4  -6   36.29    3.08
   0  -4   6   63.44    3.34
   0  -4   6   61.98    3.41
   0  -4  -6   69.82    3.32
   0  -4  -6   62.53    3.31
   0  -4   6   65.39    3.35
   0  -4  -6   62.65    3.82
   0   4  -6   67.60    3.30
   0   4   6   65.04    3.33
   0   4  -6   60.49    3.79
   0   4   6   63.32    3.32
   0   4  -6   63.82    3.65
   0   4   6   62.95    3.40
  -1  -4  -6   77.33    4.66
  -1  -4  -6   74.21    4.07
  -1  -4  -6   84.60    4.14
   1  -4   6   77.88    4.10
   1  -4   6   78.76    4.15
   1  -4   6   79.97    4.14
  -1   4  -6   80.76    4.10
  -1   4  -6   80.95    4.69
  -1   4  -6   83.22    4.52
   1   4   6   78.94    4.14
  -2  -4  -6    9.12    0.88
  -2  -4  -6   10.19    0.99
   2  -4   6    9.88    1.06
   2  -4   6   10.16    1.03
  -2  -4  -6   11.68    1.75
  -2   4  -6    9.22    1.04
   2   4   6    9.97    1.04
  -2   4  -6    9.98    1.61
  -2   4  -6   11.97    1.70
   3  -4   6   21.48    1.65
   3  -4   6   21.14    1.65
  -3  -4  -6   19.36    2.29
   3   4   6   19.81    1.58
  -3   4  -6   23.16    1.62
   3   4   6   18.87    1.51
  -3   4  -6   21.21    2.29
  -3   4  -6   21.33    2.35
  -4  -4  -6    1.99    1.59
   4  -4   6    2.77    0.88
   4   4   6    2.40    0.79
  -4   4  -6    1.04    1.60
  -4   4  -6    0.87    1.30
  -4   4  -6    2.41    0.94
   4   4   6    2.15    0.85
  -5  -5   6   12.26    2.36
  -5   5   6   10.67    2.18
  -5   5   6    7.76    1.14
   4  -5  -6    2.02    1.58
  -4  -5   6    1.42    1.07
  -4  -5   6    2.56    1.38
   4  -5  -6    1.98    0.69
   4   5  -6    1.14    1.85
  -4   5   6    3.34    0.96
  -4   5   6    2.36    1.29
   3  -5  -6   40.59    3.12
  -3  -5   6   43.65    2.65
  -3  -5   6   37.10    3.06
   3  -5  -6   38.09    2.32
  -3   5   6   40.43    2.30
  -3   5   6   42.26    2.53
  -3   5   6   38.09    2.96
   2  -5  -6    3.63    0.56
  -2  -5   6    3.30    0.81
   2  -5  -6    5.37    1.44
   2   5  -6    3.26    1.27
  -2   5   6    5.33    0.81
  -2   5   6    3.62    0.61
  -2   5   6    4.01    0.96
   1  -5  -6    9.89    0.80
   1  -5  -6    9.81    1.54
  -1  -5   6   11.24    1.09
  -1  -5   6   11.33    0.85
   1  -5  -6   10.33    0.80
   1   5  -6    9.85    1.64
   1   5  -6    8.30    1.25
  -1   5   6   10.15    0.84
  -1   5   6   10.15    1.00
  -1   5   6    9.27    1.01
   0  -5  -6    3.52    1.08
   0  -5   6    4.32    0.62
   0  -5   6    3.21    0.52
   0  -5  -6    4.45    0.52
   0  -5  -6    4.04    0.50
   0  -5   6    2.80    0.67
   0   5  -6    3.48    0.45
   0   5   6    2.76    0.47
   0   5  -6    2.86    0.96
   0   5   6    3.77    0.61
   0   5   6    2.72    0.48
   0   5  -6    3.75    0.83
  -1  -5  -6   17.38    1.13
   1  -5   6   17.06    1.26
  -1  -5  -6   17.12    1.79
   1  -5   6   16.93    1.20
  -1  -5  -6   14.83    1.08
   1  -5   6   15.71    1.11
  -1   5  -6   15.91    1.83
  -1   5  -6   17.23    1.61
  -1   5  -6   17.23    1.14
   1   5   6   16.29    1.18
  -2  -5  -6    2.88    0.61
  -2  -5  -6    3.99    1.30
   2  -5   6    4.21    0.75
   2  -5   6    3.42    0.67
  -2  -5  -6    3.70    0.58
  -2   5  -6    3.32    0.68
   2   5   6    3.40    0.70
  -2   5  -6    3.02    1.24
  -2   5  -6    4.61    1.26
  -3  -5  -6    4.50    1.55
   3  -5   6    3.84    0.86
   3  -5   6    2.52    0.79
   3   5   6    2.89    0.79
  -3   5  -6    2.26    1.37
  -3   5  -6    2.96    1.36
  -3   5  -6    2.31    0.76
  -4  -5  -6    0.55    1.50
   4  -5   6    1.09    0.84
  -4   5  -6    2.06    0.94
   4   5   6    1.69    0.77
  -4   5  -6   -0.16    1.30
  -4   5  -6    1.84    1.67
   4   5   6    1.41    0.82
  -5  -6   6    1.47    1.77
  -5   6   6    1.59    0.84
  -4  -6   6    3.93    1.63
  -4  -6   6    3.14    1.22
   4  -6  -6    1.01    1.55
   4  -6  -6    2.12    0.73
   4   6  -6   -1.59    1.74
  -4   6   6    3.06    0.78
  -4   6   6    2.47    1.00
  -4   6   6    2.07    1.26
   3  -6  -6   10.55    1.08
  -3  -6   6   13.24    1.56
   3  -6  -6   13.35    1.97
  -3   6   6   12.12    1.34
  -3   6   6   12.46    1.12
  -3   6   6   12.63    1.72
  -2  -6   6    0.56    0.75
   2  -6  -6    0.37    1.21
   2  -6  -6    0.67    0.46
   2   6  -6   -0.83    1.09
  -2   6   6    0.50    0.51
  -2   6   6    0.55    0.62
   2   6  -6    0.77    1.22
  -2   6   6    0.93    0.76
  -1  -6   6   47.68    2.65
   1  -6  -6   50.96    3.30
   1  -6  -6   51.04    2.67
  -1  -6   6   50.89    2.85
   1  -6  -6   54.59    2.68
  -1   6   6   45.64    2.85
   1   6  -6   45.37    2.93
  -1   6   6   49.34    2.80
  -1   6   6   50.34    2.66
   0  -6   6   37.26    2.19
   0  -6   6   41.18    2.22
   0  -6   6   39.62    2.32
   0  -6  -6   39.29    2.78
   0  -6  -6   40.41    2.17
   0  -6  -6   43.51    2.21
   0   6   6   38.87    2.15
   0   6   6   40.77    2.29
   0   6  -6   32.14    2.70
  -1  -6  -6    1.87    0.47
   1  -6   6    2.98    0.67
   1  -6   6    1.95    0.46
  -1  -6  -6    1.62    0.48
  -1  -6  -6    1.83    1.04
   1  -6   6    2.55    0.58
   1   6   6    1.55    0.52
  -1   6  -6    1.94    1.09
  -1   6  -6    2.10    0.88
  -1   6  -6    0.91    0.47
  -2  -6  -6    2.28    0.58
   2  -6   6    1.62    0.60
  -2  -6  -6    1.37    0.49
  -2  -6  -6    1.58    1.14
   2  -6   6    1.74    0.68
  -2   6  -6    0.91    1.13
   2   6   6    0.33    0.58
  -2   6  -6    1.44    1.15
  -2   6  -6    1.61    0.62
   3  -6   6   34.93    2.14
  -3  -6  -6   29.06    2.79
   3  -6   6   30.57    2.14
  -3  -6  -6   30.78    2.08
   3   6   6   33.51    2.12
  -3   6  -6   32.43    2.11
  -3   6  -6   27.51    2.81
  -3   6  -6   33.01    2.78
   4  -6   6    0.76    0.81
  -4  -6  -6    2.61    1.62
  -4   6  -6    1.87    1.46
   4   6   6    1.39    0.81
   4   6   6    1.40    0.72
  -4   6  -6    0.28    1.58
  -4   6  -6    0.20    0.95
   4  -7  -6    0.88    1.59
  -4  -7   6    0.10    1.16
   4  -7  -6    0.20    0.67
  -4   7   6    1.40    0.91
   4   7  -6    1.83    1.86
  -4   7   6   -0.29    1.04
  -4   7   6    1.91    0.78
  -3  -7   6   20.92    1.92
   3  -7  -6   22.02    2.32
   3  -7  -6   21.80    1.52
  -3   7   6   20.23    2.13
  -3   7   6   21.75    1.54
   3   7  -6   21.21    2.56
  -3   7   6   21.57    1.76
  -2  -7   6    4.41    0.99
  -2  -7   6    3.64    0.62
   2  -7  -6    4.13    0.63
   2  -7  -6    4.66    1.48
   2   7  -6    0.25    1.17
  -2   7   6    3.31    0.66
  -2   7   6    3.94    1.01
   2   7  -6    3.77    1.62
  -2   7   6    3.39    0.82
  -1  -7   6   10.42    0.95
   1  -7  -6   11.37    0.93
   1  -7  -6    7.81    1.52
  -1  -7   6    9.58    1.21
   1  -7  -6   10.02    0.88
  -1   7   6    9.48    0.92
   1   7  -6   10.02    1.79
  -1   7   6    9.14    1.01
  -1   7   6    8.98    1.04
   0  -7   6    8.68    0.87
   0  -7   6    9.77    0.99
   0  -7  -6    8.85    1.49
   0  -7   6    8.85    1.04
   0  -7  -6    8.59    0.86
   0  -7  -6    9.89    0.87
   0   7  -6    8.32    1.45
   0   7   6    7.76    0.82
   0   7   6    9.33    1.00
  -1  -7  -6   33.44    2.00
  -1  -7  -6   35.56    2.73
   1  -7   6   37.10    2.08
   1  -7   6   36.04    2.09
  -1  -7  -6   37.07    2.09
   1  -7   6   37.28    2.16
  -1   7  -6   34.15    2.81
  -1   7  -6   35.10    2.36
   1   7   6   35.45    2.09
  -2  -7  -6    1.56    0.52
   2  -7   6    1.12    0.63
  -2  -7  -6    2.79    1.25
   2  -7   6    1.02    0.69
  -2  -7  -6    1.97    0.58
  -2   7  -6    1.15    1.19
  -2   7  -6    1.61    1.09
   2   7   6    1.71    0.65
  -3  -7  -6    0.77    1.26
  -3  -7  -6    0.72    0.66
   3  -7   6    0.82    0.74
   3  -7   6   -0.37    0.75
   3   7   6    0.45    0.71
  -3   7  -6    0.85    1.27
  -3   7  -6    0.57    1.25
   4  -7   6    2.58    1.03
  -4  -7  -6    3.24    1.70
   4   7   6    3.85    0.95
  -4   7  -6    2.18    1.66
  -4   7  -6    3.69    1.62
   4   7   6    2.84    0.86
  -4  -8   6    0.55    1.27
   4  -8  -6    1.11    0.71
   4  -8  -6    3.19    1.82
  -4   8   6    0.59    1.14
   4   8  -6    1.41    1.79
   4   8  -6    0.07    2.26
  -4   8   6    1.00    0.98
  -4   8   6    1.19    0.78
  -3  -8   6   14.30    1.66
   3  -8  -6   11.59    1.96
   3  -8  -6   10.60    1.12
  -3   8   6   11.90    1.68
  -3   8   6   10.37    1.37
  -3   8   6   11.19    1.17
  -2  -8   6   38.01    2.50
   2  -8  -6   35.33    2.18
   2  -8  -6   38.84    2.85
  -2  -8   6   36.32    2.19
  -2   8   6   38.67    2.21
  -2   8   6   36.19    2.60
  -2   8   6   38.07    2.39
   1  -8  -6   55.58    2.98
   1  -8  -6   59.40    2.99
  -1  -8   6   56.38    3.18
   1  -8  -6   49.32    3.58
  -1  -8   6   56.30    3.00
   1   8  -6   43.47    3.73
  -1   8   6   58.14    3.13
  -1   8   6   55.28    2.96
   0  -8   6   17.83    1.33
   0  -8  -6   18.33    1.28
   0  -8   6   18.02    1.27
   0  -8  -6   17.98    1.94
   0  -8  -6   18.38    1.26
   0  -8   6   15.99    1.48
   0   8   6   16.63    1.21
   0   8  -6   14.81    1.95
   0   8   6   17.43    1.39
  -1  -8  -6  156.67    8.46
   1  -8   6  154.71    7.86
  -1  -8  -6  158.62    7.89
   1  -8   6  161.12    7.90
  -1  -8  -6  152.75    7.80
   1  -8   6  157.69    7.87
   1   8   6  154.68    7.86
  -1   8  -6  142.83    8.52
   2  -8   6   71.36    3.87
  -2  -8  -6   68.41    4.49
   2  -8   6   72.28    3.82
  -2  -8  -6   69.91    3.71
  -2  -8  -6   70.87    3.86
   2   8   6   72.14    3.85
  -2   8  -6   67.62    4.63
  -2   8  -6   70.22    4.19
  -3  -8  -6    5.90    0.95
  -3  -8  -6    5.62    1.68
   3  -8   6    2.79    0.89
   3  -8   6    5.49    0.94
  -3   8  -6    3.88    1.57
   3   8   6    4.54    0.96
  -3   8  -6    2.99    2.11
   4  -8   6    7.37    1.24
  -4  -8  -6    5.32    1.91
  -4   8  -6    5.05    1.71
   4   8   6    6.55    1.08
   4   8   6    7.53    1.14
   4  -9  -6   10.28    2.21
  -4  -9   6   15.23    1.94
   4  -9  -6   12.59    1.38
  -4   9   6   14.62    2.11
  -4   9   6   13.82    1.71
  -4   9   6   14.82    1.44
   3  -9  -6    0.84    0.64
   3  -9  -6   -0.52    1.33
  -3  -9   6    0.09    1.11
  -3   9   6    2.15    0.69
  -3   9   6   -0.73    0.72
  -3   9   6    0.20    0.89
   3   9  -6    0.57    1.82
   2  -9  -6   14.27    1.88
  -2  -9   6   12.19    1.16
  -2  -9   6   11.51    1.58
   2  -9  -6   11.37    1.07
  -2   9   6   13.14    1.17
   2   9  -6    6.73    1.99
  -2   9   6   13.35    1.36
  -2   9   6   11.07    1.43
   1  -9  -6   38.17    2.09
  -1  -9   6   35.96    2.09
   1  -9  -6   35.19    2.07
   1  -9  -6   27.01    2.62
  -1  -9   6   34.98    2.31
  -1   9   6   35.20    2.22
   0  -9  -6    2.49    0.64
   0  -9   6    2.94    0.71
   0  -9   6    1.43    0.60
   0  -9  -6    2.10    1.22
   0  -9  -6    2.25    0.60
   0   9   6    1.77    0.54
   0   9  -6    2.33    1.28
   0   9   6    1.71    0.73
  -1  -9  -6    8.82    1.62
  -1  -9  -6    8.50    0.99
   1  -9   6    9.73    1.01
   1  -9   6   11.01    1.21
   1  -9   6   10.04    1.10
  -1  -9  -6    8.63    0.99
  -1   9  -6    8.22    1.67
   1   9   6   12.81    1.24
   1   9   6   11.28    1.10
   2  -9   6   11.45    1.24
  -2  -9  -6    9.61    1.12
  -2  -9  -6   12.28    1.90
   2  -9   6    9.54    1.16
   2   9   6   12.73    1.20
  -2   9  -6    9.12    1.83
   3  -9   6    0.37    0.80
  -3  -9  -6    2.58    1.53
   3  -9   6    0.57    0.84
  -3  -9  -6    0.79    0.73
  -3   9  -6    0.71    1.31
   3   9   6    0.71    0.82
   4  -9   6    1.01    0.94
  -4  -9  -6    0.41    1.50
   4   9   6    0.86    0.80
   4   9   6    1.12    0.91
  -4   9  -6    1.46    1.49
  -4 -10   6    4.22    1.44
   4 -10  -6    4.39    0.96
   4 -10  -6    6.06    2.07
   4  10  -6    2.38    2.20
  -4  10   6    3.87    1.51
  -3 -10   6    0.36    0.69
   3 -10  -6    0.67    1.44
   3 -10  -6   -0.27    0.59
  -3 -10   6   -0.23    1.13
  -3  10   6    0.72    0.84
  -3  10   6   -0.19    0.92
   3  10  -6    1.43    1.82
   2 -10  -6   -0.20    1.27
  -2 -10   6    1.00    0.99
   2 -10  -6    0.26    0.55
  -2 -10   6    1.17    0.64
  -2  10   6    0.05    0.69
   2  10  -6    0.93    1.62
  -2  10   6    0.71    0.74
   1 -10  -6    2.31    0.61
  -1 -10   6    3.61    0.98
   1 -10  -6    0.46    1.01
  -1 -10   6    2.37    0.67
   1 -10  -6    1.88    0.67
  -1  10   6    2.38    0.79
   1  10  -6    1.85    1.38
   0 -10  -6   12.24    1.11
   0 -10   6   11.93    1.16
   0 -10   6   11.94    1.20
   0 -10  -6   12.52    1.82
   0 -10   6   10.12    0.95
   0 -10  -6   11.67    1.10
   0  10   6   11.53    1.06
   0  10   6   11.75    1.30
   0  10  -6   11.45    1.48
   0  10  -6    9.59    1.77
   1 -10   6    2.80    0.64
  -1 -10  -6    2.79    1.30
   1 -10   6    1.98    0.74
  -1 -10  -6    2.85    0.67
   1 -10   6    3.27    0.83
  -1 -10  -6    2.39    0.63
  -1  10  -6    2.95    0.87
   1  10   6    2.07    0.80
   1  10   6    2.23    0.67
  -1  10  -6    2.94    1.42
   2 -10   6   20.64    1.57
  -2 -10  -6   20.42    2.24
  -2 -10  -6   17.66    1.50
   2 -10   6   17.92    1.51
  -2 -10  -6   17.84    1.36
   2  10   6   21.59    1.57
  -2  10  -6   15.63    2.39
  -3 -10  -6    6.88    1.07
  -3 -10  -6   10.78    2.04
   3 -10   6    7.01    1.16
   3  10   6    9.55    1.19
  -3  10  -6    7.27    1.86
  -4 -10  -6   19.85    2.69
   4 -11  -6   19.56    1.75
   4 -11  -6   19.63    2.89
  -4  11   6   21.10    2.49
  -3 -11   6    8.99    1.08
   3 -11  -6    8.79    1.89
  -3 -11   6   12.65    1.59
   3 -11  -6    8.20    1.03
   3  11  -6    3.18    2.11
  -3  11   6    8.28    1.28
  -3  11   6    7.57    1.53
   2 -11  -6   10.19    1.10
   2 -11  -6    9.82    1.85
  -2 -11   6   11.21    1.18
  -2 -11   6   11.90    1.49
   2  11  -6    6.71    2.06
  -2  11   6   11.02    1.32
  -1 -11   6    1.57    0.69
   1 -11  -6    3.25    0.71
   1 -11  -6    3.98    0.78
   1 -11  -6    1.35    1.08
   1  11  -6    2.15    1.40
  -1  11   6    2.86    0.85
   0 -11  -6    1.63    0.63
   0 -11  -6    0.38    1.15
   0 -11   6    0.98    0.50
   0 -11   6   -0.07    0.72
   0 -11   6    0.03    0.64
   0 -11  -6    0.27    0.55
   0  11   6   -0.59    0.54
   0  11  -6   -0.28    0.93
   0  11   6   -0.25    0.73
   0  11  -6    0.69    1.35
  -1 -11  -6    3.68    1.35
  -1 -11  -6    3.81    0.74
   1 -11   6    3.64    0.71
  -1 -11  -6    4.05    0.78
   1 -11   6    3.39    0.86
   1 -11   6    3.20    0.83
   1  11   6    3.11    0.74
   1  11   6    2.87    0.86
  -1  11  -6    3.48    0.99
  -1  11  -6    2.66    1.44
  -2 -11  -6    1.81    0.72
   2 -11   6    3.40    0.91
  -2 -11  -6    2.17    0.67
  -2 -11  -6    2.52    1.35
   2 -11   6    3.39    0.77
   2  11   6    1.82    0.76
  -2  11  -6    0.16    1.44
  -3 -11  -6   -0.41    1.42
  -3 -11  -6    0.72    0.75
   3 -11   6    1.83    0.87
   3  11   6    0.31    0.90
  -3  11  -6    0.96    1.49
   4 -12  -6    3.78    0.97
   4  12  -6    4.04    1.74
  -4  12   6    3.87    1.50
   3 -12  -6    0.42    0.69
   3 -12  -6    1.62    1.56
  -3 -12   6    1.12    0.82
   3  12  -6    2.13    1.92
  -3  12   6    1.27    0.96
  -3  12   6    0.29    1.15
   2 -12  -6   20.41    1.60
  -2 -12   6   22.96    1.63
   2 -12  -6   15.46    2.23
  -2  12   6   24.65    1.89
   1 -12  -6   12.18    1.15
  -1 -12   6   10.68    1.13
   1 -12  -6   12.27    1.23
  -1  12   6   11.05    1.40
   1  12  -6   15.10    1.75
   1  12  -6    7.15    1.81
   0 -12   6   38.12    2.79
   0 -12  -6   49.31    2.71
   0 -12   6   47.31    2.78
   0 -12  -6   45.46    2.76
   0 -12   6   49.60    2.76
   0 -12  -6   50.62    3.43
   0  12   6   48.59    2.94
   0  12   6   47.33    2.69
   0  12  -6   50.22    3.05
   0  12  -6   41.28    3.55
  -1 -12  -6    3.65    0.78
   1 -12   6    4.70    0.99
  -1 -12  -6    3.69    1.37
  -1 -12  -6    3.59    0.81
   1 -12   6    3.38    0.72
   1 -12   6    4.86    0.91
  -1  12  -6    5.50    1.65
  -1  12  -6    4.71    1.07
   1  12   6    4.50    0.85
   1  12   6    4.12    0.96
  -2 -12  -6   12.68    2.08
   2 -12   6   17.45    1.54
  -2 -12  -6   12.99    1.39
  -2 -12  -6   14.77    1.29
   2 -12   6   15.07    1.42
   2  12   6   14.69    1.47
  -2  12  -6   15.66    2.47
   3 -12   6    0.54    0.85
  -3 -12  -6    0.48    1.50
  -3 -12  -6    0.01    0.72
  -3  12  -6   -0.38    1.52
   3  12   6    0.89    0.94
   3 -13  -6    1.10    0.72
  -3 -13   6   -0.07    0.80
   3  13  -6   -0.30    1.94
   3  13  -6   -0.18    1.46
  -3  13   6   -0.09    0.93
  -2 -13   6   10.68    1.20
   2 -13  -6    9.19    1.11
  -2  13   6   11.77    1.48
   2  13  -6   11.94    1.81
   1 -13  -6    8.16    1.01
  -1 -13   6    9.75    1.10
   1 -13  -6   10.08    1.62
   1  13  -6   13.00    1.65
   1  13  -6    6.17    1.80
  -1  13   6   10.85    1.38
   0 -13  -6   20.60    1.56
   0 -13   6   19.56    1.63
   0 -13   6   20.47    1.66
   0 -13  -6   19.50    1.57
   0  13   6   20.30    1.53
   0  13  -6   16.79    2.53
   0  13  -6   21.52    1.99
   0  13   6   18.81    1.82
   1 -13   6    1.52    0.95
   1 -13   6    2.25    0.91
  -1 -13  -6    1.18    0.76
  -1 -13  -6    0.63    0.68
   1 -13   6    0.10    0.64
  -1  13  -6    2.88    1.58
  -1  13  -6    2.44    1.06
   1  13   6    0.18    0.72
   1  13   6    2.45    0.92
   2 -13   6    1.52    0.95
  -2 -13  -6    0.07    0.70
   2 -13   6    0.42    0.72
   2  13   6   -0.12    0.84
  -2  13  -6    1.97    1.68
  -3 -13  -6    7.53    1.18
   3 -13   6    5.84    1.15
  -3  13  -6    8.22    2.21
   3  13   6    6.31    1.21
   3 -14  -6    3.54    0.97
  -3 -14   6    4.54    1.03
  -3  14   6    5.11    1.26
   3  14  -6    6.22    1.78
  -2 -14   6    0.04    0.80
   2 -14  -6   -0.05    0.63
  -2  14   6   -0.36    0.92
   2  14  -6    2.24    1.61
   2  14  -6    0.95    1.39
   1 -14  -6    2.59    0.78
  -1 -14   6    4.36    0.94
  -1  14   6    4.52    1.14
   1  14  -6    5.73    1.39
   1  14  -6    2.90    1.66
   0 -14   6    7.73    1.11
   0 -14   6    8.26    1.13
   0 -14  -6    9.64    1.09
   0 -14  -6    6.20    1.00
   0  14   6    6.75    1.29
   0  14  -6    8.39    2.00
   0  14   6    7.35    1.00
   0  14  -6    9.00    1.48
  -1 -14  -6    9.12    1.12
   1 -14   6    8.41    1.06
   1 -14   6   10.46    1.34
   1 -14   6    9.33    1.22
  -1 -14  -6    7.62    1.14
  -1  14  -6   10.28    2.12
   1  14   6    8.76    1.36
  -1  14  -6   11.89    1.57
   1  14   6    8.73    1.16
   2 -14   6    9.90    1.33
   2 -14   6    6.61    1.13
  -2 -14  -6    8.20    1.19
  -2  14  -6    8.11    2.18
   2  14   6   11.11    1.32
   3 -14   6    1.00    0.86
  -3 -14  -6    1.13    1.36
  -3  14  -6    2.97    1.85
   3  14   6    1.83    1.30
   3 -15  -6    3.91    0.94
  -3 -15   6    3.15    1.02
  -3  15   6    2.10    1.11
   3  15  -6    4.30    1.73
   2 -15  -6    7.48    1.08
  -2 -15   6    9.50    1.20
   2  15  -6    9.66    1.83
   2  15  -6    3.36    1.89
  -2  15   6   10.48    1.49
  -1 -15   6    2.91    0.96
   1 -15  -6    2.58    0.78
  -1  15   6    2.22    1.13
   1  15  -6    1.21    1.33
   1  15  -6    1.13    1.66
   0 -15  -6    4.75    1.00
   0 -15  -6    5.38    0.98
   0 -15   6    6.70    1.09
   0 -15   6    4.16    1.08
   0  15   6    5.22    1.26
   0  15   6    5.11    0.93
   0  15  -6    6.39    1.48
   0  15  -6    4.60    1.95
   1 -15   6    1.70    1.06
  -1 -15  -6    1.93    0.82
   1 -15   6    1.77    1.03
  -1 -15  -6    2.60    0.89
  -1  15  -6    0.17    1.69
  -1  15  -6    1.20    1.28
   1  15   6    1.31    1.06
   1  15   6    1.88    0.90
   2 -15   6    3.07    1.11
  -2 -15  -6    2.79    0.94
   2 -15   6    2.30    0.88
  -2  15  -6    0.05    1.69
   2  15   6    1.24    0.97
   2 -16  -6    2.04    0.86
  -2 -16   6    1.52    0.92
  -2  16   6    2.57    1.22
   2  16  -6    2.37    1.62
   1 -16  -6   24.50    2.10
  -1 -16   6   31.21    2.13
  -1  16   6   31.61    2.52
   1  16  -6   34.03    2.71
   0 -16  -6    2.91    0.93
   0 -16   6    1.56    1.03
   0 -16  -6    0.62    0.79
   0 -16   6   -1.57    0.87
   0  16  -6    0.63    1.83
   0  16   6    2.17    1.24
   0  16   6    1.67    0.82
   0  16  -6    1.40    1.29
   1 -16   6   21.70    1.85
  -1 -16  -6   17.25    1.77
  -1 -16  -6   21.77    1.71
   1  16   6   21.37    1.81
  -1  16  -6   19.66    2.27
  -1  16  -6   16.17    2.81
   1  16   6   19.76    2.04
   2 -16   6    0.61    1.07
   2 -16   6   -0.58    0.82
  -2 -16  -6    1.36    0.88
   2  16   6   -1.31    0.85
  -2  16  -6   -1.13    1.67
   2 -17  -6   -0.53    0.74
  -2 -17   6    1.08    0.95
   2  17  -6   -0.41    1.50
  -2  17   6   -0.28    1.09
  -1 -17   6    0.31    0.99
   1 -17  -6    0.48    0.77
  -1  17   6   -0.07    1.17
   1  17  -6   -1.29    1.86
   1  17  -6    1.71    1.47
   0 -17  -6    0.62    0.91
   0 -17   6    1.87    1.03
   0 -17   6   -0.18    1.01
   0 -17  -6    0.35    0.84
   0  17   6   -0.43    1.20
   0  17  -6    0.78    1.38
   0  17  -6    0.47    1.79
   0  17   6    0.84    0.85
   1 -17   6    2.26    1.11
  -1 -17  -6    1.46    0.92
  -1 -17  -6    1.25    0.91
  -1  17  -6    1.77    1.48
   1  17   6    2.28    1.28
  -1  17  -6   -1.17    1.83
   1  17   6    1.70    0.98
  -1 -18   6   11.82    1.43
  -1 -18   6   12.74    1.51
   1 -18  -6    9.48    1.32
   1  18  -6   14.14    2.08
  -1  18   6   13.93    1.93
   0 -18   6    0.14    1.07
   0 -18  -6    1.07    0.94
   0 -18  -6   -0.30    0.83
   0 -18   6    2.00    1.10
   0  18   6    0.74    0.92
   0  18  -6    0.59    1.47
   0  18   6   -1.86    1.22
   0  18  -6   -3.04    1.80
  -1 -18  -6   11.00    1.32
   1 -18   6    9.67    1.43
   1  18   6    9.72    1.71
  -1  18  -6    6.38    1.78
   1  18   6    9.83    1.42
  -1  18  -6    5.75    2.35
   5   0  -7    0.89    1.74
  -5   0   7    0.85    1.43
  -4   0   7    0.59    1.16
  -4   0   7    1.62    0.88
   4   0  -7   -0.28    1.60
  -3   0   7    6.68    1.42
   3   0  -7    6.21    1.69
  -3   0   7    6.89    1.03
  -2   0   7    0.54    0.37
  -2   0   7    0.05    0.77
  -2   0   7   -0.67    0.47
   2   0  -7    1.46    1.25
   1   0  -7    5.57    1.25
   1   0  -7    5.54    1.22
  -1   0   7    1.08    0.49
   0   0  -7    0.76    0.83
  -1   0  -7   53.15    3.13
   1   0   7   45.83    2.66
  -1   0  -7   48.34    3.24
   1   0   7   46.85    2.65
   1   0   7   48.70    2.61
  -1   0  -7   50.48    2.63
  -2   0  -7    0.69    0.54
   2   0   7   -0.03    0.50
  -2   0  -7   -0.05    1.05
   2   0   7   -0.09    0.55
  -2   0  -7    0.09    0.85
  -3   0  -7   13.91    1.86
   3   0   7   12.39    1.34
  -3   0  -7   15.70    1.31
   3   0   7   14.32    1.39
  -3   0  -7   15.87    2.23
  -4   0  -7   -1.03    1.55
   4   0   7   -0.89    0.80
  -4   0  -7    0.28    0.78
   4   0   7    1.56    0.80
  -5  -1   7    8.14    1.97
  -5   1   7    7.98    2.03
  -5   1   7    8.49    1.05
  -4  -1   7    0.74    1.16
   4  -1  -7    1.81    1.68
  -4  -1   7    1.57    0.89
  -4   1   7    1.29    0.83
   4   1  -7    0.58    1.67
  -4   1   7    0.63    1.21
  -3  -1   7   60.88    3.43
  -3  -1   7   58.67    3.95
  -3   1   7   59.81    3.39
  -3   1   7   61.22    3.94
  -3   1   7   57.24    3.15
  -2  -1   7    9.56    1.05
  -2  -1   7   10.64    1.46
   2  -1  -7    5.99    1.54
  -2   1   7   10.96    1.06
  -2   1   7    9.64    1.38
  -2   1   7   10.61    0.85
   1  -1  -7   30.57    2.61
  -1  -1   7   35.94    2.08
   1  -1  -7   38.65    1.93
  -1  -1   7   35.57    1.96
  -1   1   7   37.09    2.10
  -1   1   7   35.92    1.96
   0  -1  -7   40.58    2.14
   0  -1  -7   38.28    2.70
   0  -1   7   38.58    2.15
   0  -1   7   41.36    2.17
   0  -1   7   38.31    2.19
   0   1   7   39.17    2.15
   0   1   7   39.38    2.15
   0   1  -7   39.97    2.68
   0   1  -7   39.21    2.11
   0   1   7   39.45    2.19
  -1  -1  -7    6.67    1.10
   1  -1   7   10.88    0.91
  -1  -1  -7    6.16    0.72
  -1  -1  -7    8.29    1.42
   1  -1   7   10.89    0.89
   1   1   7    7.54    0.77
   1   1   7    7.50    0.78
   2  -1   7   -0.08    0.55
  -2  -1  -7    4.33    1.28
   2  -1   7    1.55    0.62
  -2   1  -7    0.72    0.97
  -2   1  -7    1.75    0.58
  -2   1  -7    1.84    1.18
  -3  -1  -7    5.01    1.18
   3  -1   7    0.79    0.75
   3  -1   7    0.32    0.72
  -3  -1  -7    5.93    1.58
  -3   1  -7    2.44    1.17
  -3   1  -7    2.64    0.72
   3   1   7    6.95    0.93
  -3   1  -7    2.72    1.48
   4  -1   7    0.01    0.74
   4  -1   7    1.05    0.89
  -4  -1  -7   -0.87    1.51
  -4  -1  -7    0.46    0.75
   4   1   7    0.04    0.71
  -4   1  -7    0.36    0.86
  -4   1  -7    1.73    1.72
  -4   1  -7   -0.57    1.62
   4   1   7   -0.17    0.79
  -5  -2   7    0.26    1.36
  -5   2   7    0.20    1.39
  -5   2   7    0.23    0.73
  -4  -2   7   -0.03    1.11
  -4  -2   7    1.64    0.97
   4  -2  -7   -0.41    1.58
  -4   2   7    0.08    1.22
  -4   2   7    2.00    0.84
  -4   2   7    1.41    0.63
   4   2  -7    1.03    1.67
   3  -2  -7    0.54    0.46
  -3  -2   7    1.82    0.80
  -3  -2   7    0.87    1.04
   3  -2  -7   -0.76    1.31
   3   2  -7    1.57    1.44
  -3   2   7    0.10    0.66
  -3   2   7   -0.51    0.83
  -3   2   7    1.06    0.49
   2  -2  -7   14.95    1.84
  -2  -2   7   15.21    1.31
  -2  -2   7   16.53    1.74
  -2   2   7   15.27    1.10
  -2   2   7   17.57    1.33
  -2   2   7   15.34    1.61
  -1  -2   7   46.61    2.44
   1  -2  -7   46.08    2.28
  -1  -2   7   45.96    2.30
   1   2  -7   34.53    2.95
   1   2  -7   34.44    2.82
  -1   2   7   44.65    2.31
  -1   2   7   44.83    2.43
   0  -2   7    1.68    0.51
   0  -2   7    1.71    0.44
   0  -2  -7    1.85    0.94
   0  -2  -7    0.99    0.80
   0  -2  -7    1.27    0.39
   0   2   7    1.61    0.40
   0   2   7    1.50    0.47
   0   2   7    1.56    0.42
   0   2  -7    0.91    0.89
   0   2  -7    3.00    0.95
   1  -2   7    9.24    0.92
  -1  -2  -7   10.50    0.84
  -1  -2  -7    8.87    1.16
   1  -2   7    9.72    0.78
   1  -2   7    8.62    0.93
  -1  -2  -7    9.42    1.53
  -1  -2  -7    9.66    0.83
  -1   2  -7    8.99    1.49
  -1   2  -7    9.69    0.84
  -1   2  -7   11.04    1.51
   1   2   7    9.16    0.87
   2  -2   7   51.24    3.06
   2  -2   7   50.24    3.05
  -2  -2  -7   61.52    3.43
  -2  -2  -7   57.73    3.79
   2   2   7   61.08    3.08
  -2   2  -7   52.62    3.65
  -2   2  -7   54.06    3.03
  -2   2  -7   51.54    3.67
   3  -2   7   53.94    3.34
  -3  -2  -7   55.75    4.07
   3  -2   7   62.44    3.35
  -3  -2  -7   58.58    3.21
  -3   2  -7   62.00    3.26
  -3   2  -7   56.10    3.98
   3   2   7   55.94    3.29
   3   2   7   56.40    3.31
  -3   2  -7   56.22    4.09
  -4  -2  -7    0.75    0.76
   4  -2   7    1.11    0.77
  -4  -2  -7   -0.56    1.51
  -4   2  -7    0.61    1.64
  -4   2  -7    0.20    1.32
  -4   2  -7    0.72    0.89
   4   2   7   -0.31    0.73
   4   2   7    1.12    0.85
  -5  -3   7    7.75    2.05
  -5   3   7    7.96    2.08
  -5   3   7    9.47    1.11
  -4  -3   7   13.32    1.62
  -4  -3   7   11.92    2.04
  -4   3   7   12.32    1.19
  -4   3   7   12.11    2.06
  -4   3   7   12.52    1.49
  -3  -3   7    0.38    0.98
  -3  -3   7    0.39    0.83
   3  -3  -7    0.39    0.44
   3  -3  -7    0.58    1.40
  -3   3   7    0.70    0.52
  -3   3   7    0.51    0.73
   3   3  -7   -0.14    1.38
  -3   3   7    0.32    0.94
   2  -3  -7   76.87    5.27
  -2  -3   7   92.42    4.89
   2   3  -7  103.18    5.45
  -2   3   7   94.65    4.89
  -2   3   7   93.92    4.72
  -2   3   7   90.65    5.20
  -1  -3   7    1.51    0.42
  -1  -3   7    1.59    0.42
   1  -3  -7    1.19    1.15
   1  -3  -7    1.25    0.38
  -1  -3   7    1.00    0.57
  -1   3   7    1.38    0.42
   1   3  -7    1.21    1.09
   1   3  -7    1.67    1.23
  -1   3   7    1.29    0.53
  -1   3   7    1.55    0.73
   0  -3  -7   49.24    2.43
   0  -3   7   46.97    2.51
   0  -3   7   45.35    2.55
   0  -3  -7   46.55    3.09
   0  -3   7   44.72    2.50
   0  -3  -7   45.86    2.47
   0   3  -7   46.37    2.96
   0   3   7   45.92    2.55
   0   3   7   45.14    2.48
   0   3   7   44.72    2.48
   0   3  -7   46.64    2.45
   1  -3   7    4.19    0.57
   1  -3   7    5.80    0.71
   1  -3   7    5.71    0.76
  -1  -3  -7    5.77    0.64
  -1  -3  -7    5.73    0.64
  -1  -3  -7    5.92    1.30
  -1   3  -7    4.47    1.17
  -1   3  -7    5.88    1.25
  -1   3  -7    6.19    0.67
   1   3   7    6.35    0.72
  -2  -3  -7  116.60    7.22
   2  -3   7  130.14    6.63
  -2  -3  -7  133.23    6.63
   2  -3   7  127.38    6.62
  -2   3  -7  128.47    7.28
   2   3   7  125.27    6.62
  -2   3  -7  131.72    6.60
  -2   3  -7  137.19    7.25
  -3  -3  -7    8.08    1.83
  -3  -3  -7    8.23    0.94
   3  -3   7   13.22    1.31
   3  -3   7    7.51    1.05
   3   3   7    9.04    1.11
   3   3   7    7.68    1.02
  -3   3  -7   12.54    1.95
   4  -3   7    2.36    0.92
  -4  -3  -7    3.15    1.66
  -4  -3  -7    3.40    0.86
   4   3   7    1.63    0.89
  -4   3  -7   -0.13    1.37
  -4   3  -7    2.27    0.99
   4   3   7    2.12    0.88
  -4   3  -7    1.95    1.71
  -5  -4   7    2.40    1.57
  -5   4   7    0.62    1.71
  -5   4   7    2.10    0.81
  -4  -4   7    1.50    1.08
  -4  -4   7    0.84    1.28
   4  -4  -7    1.31    1.63
   4   4  -7    1.77    1.80
  -4   4   7    2.24    0.89
  -4   4   7    0.81    1.16
  -4   4   7    0.46    0.65
   3  -4  -7    3.48    1.55
  -3  -4   7    2.72    1.28
  -3  -4   7    3.42    0.99
   3  -4  -7    3.23    0.61
   3   4  -7    2.39    1.54
  -3   4   7    4.56    0.94
  -3   4   7    3.04    1.13
  -3   4   7    3.34    0.66
  -2  -4   7    3.09    0.83
   2  -4  -7    4.80    0.56
   2  -4  -7    2.28    1.39
   2   4  -7    2.63    1.40
  -2   4   7    4.79    1.07
  -2   4   7    5.15    0.65
  -2   4   7    4.50    0.80
   2   4  -7    1.29    1.32
   1  -4  -7   22.97    1.32
  -1  -4   7   23.56    1.39
  -1  -4   7   21.15    1.58
   1  -4  -7   21.66    2.15
   1  -4  -7   23.38    1.35
  -1  -4   7   21.21    1.35
   1   4  -7   21.42    1.95
  -1   4   7   21.73    1.67
  -1   4   7   22.32    1.52
  -1   4   7   23.67    1.39
   0  -4  -7   24.79    1.44
   0  -4  -7   23.99    1.38
   0  -4   7   23.41    1.50
   0  -4   7   23.87    1.47
   0  -4   7   23.42    1.56
   0  -4  -7   22.29    2.09
   0   4  -7   25.37    1.39
   0   4  -7   19.71    2.00
   0   4   7   23.96    1.53
   0   4  -7   23.87    1.91
   0   4   7   24.18    1.44
   0   4   7   22.21    1.42
  -1  -4  -7   50.97    3.47
   1  -4   7   49.81    2.81
   1  -4   7   49.37    2.75
  -1  -4  -7   51.78    2.79
   1  -4   7   51.56    2.84
  -1  -4  -7   51.32    2.75
   1   4   7   50.51    2.81
  -1   4  -7   52.22    2.78
  -1   4  -7   53.24    3.48
  -1   4  -7   52.41    3.30
   2  -4   7    1.47    0.66
  -2  -4  -7   -0.20    1.10
   2  -4   7    0.24    0.52
  -2  -4  -7   -0.03    0.48
  -2  -4  -7   -0.57    0.51
  -2   4  -7    1.46    1.19
  -2   4  -7    0.70    1.13
   2   4   7   -0.06    0.56
   3  -4   7    0.73    0.81
  -3  -4  -7    1.57    0.62
  -3  -4  -7    1.31    1.38
   3  -4   7    2.06    0.78
  -3   4  -7    1.37    1.42
  -3   4  -7    2.41    0.77
   3   4   7    1.44    0.74
   3   4   7    1.61    0.65
  -3   4  -7    2.01    1.27
  -4  -4  -7    9.67    1.16
   4  -4   7    9.99    1.36
  -4  -4  -7   12.66    2.34
   4   4   7   11.86    1.30
   4   4   7   11.78    1.33
  -4   4  -7    9.03    2.01
  -4   4  -7   11.50    1.39
  -4   4  -7   12.03    2.32
  -4  -5   7   27.48    2.28
  -4  -5   7   26.90    2.84
  -4   5   7   27.37    2.12
  -4   5   7   23.90    1.77
  -4   5   7   23.83    2.60
   3  -5  -7    1.24    0.52
   3  -5  -7    2.93    1.53
  -3  -5   7    3.17    1.05
  -3   5   7    2.76    0.86
   3   5  -7    1.55    1.50
  -3   5   7    2.68    1.11
  -3   5   7    2.57    0.67
  -2  -5   7   78.75    4.34
   2  -5  -7   79.25    4.12
  -2   5   7   76.90    4.61
  -2   5   7   79.60    4.31
  -2   5   7   81.07    4.14
   1  -5  -7   29.44    2.57
   1  -5  -7   32.87    1.79
   1  -5  -7   32.64    1.80
  -1  -5   7   30.46    2.01
  -1  -5   7   30.12    1.82
  -1  -5   7   30.66    1.78
  -1   5   7   29.44    2.06
   1   5  -7   32.12    2.34
  -1   5   7   32.52    1.96
  -1   5   7   32.25    1.82
   0  -5   7  177.64    9.00
   0  -5  -7  190.47    8.97
   0  -5  -7  172.18    9.58
   0  -5   7  185.30    8.99
   0  -5   7  180.26    9.07
   0  -5  -7  180.49    8.96
   0   5   7  171.62    8.95
   0   5   7  178.66    9.06
   0   5   7  178.60    8.98
   0   5  -7  176.19    9.31
   1  -5   7   29.97    1.91
   1  -5   7   30.17    1.86
  -1  -5  -7   30.54    2.54
  -1  -5  -7   30.62    1.77
   1  -5   7   29.01    1.75
  -1  -5  -7   30.88    1.81
   1   5   7   29.18    1.83
  -1   5  -7   29.51    2.33
  -1   5  -7   29.92    1.81
  -1   5  -7   31.60    2.60
  -2  -5  -7    3.51    0.70
  -2  -5  -7    2.19    0.59
   2  -5   7    3.01    0.75
   2  -5   7    2.53    0.65
  -2  -5  -7    3.57    1.38
   2   5   7    3.03    0.70
  -2   5  -7    3.13    1.29
  -2   5  -7    1.38    1.22
  -2   5  -7    2.11    0.68
   3  -5   7    0.79    0.72
   3  -5   7    0.45    0.81
  -3  -5  -7    2.51    1.48
  -3   5  -7    0.36    1.19
   3   5   7    1.96    0.79
  -3   5  -7    1.62    0.79
   3   5   7    0.31    0.57
  -3   5  -7    0.97    1.39
   4  -5   7    8.87    1.27
  -4  -5  -7    9.32    2.14
   4   5   7    9.33    1.24
  -4   5  -7   11.70    2.31
   4   5   7   10.19    1.26
  -4   5  -7    9.15    2.07
  -4   5  -7   11.98    1.41
   4  -6  -7    3.08    1.71
  -4  -6   7    1.92    1.26
   4   6  -7    1.30    1.84
  -4   6   7    2.35    1.32
  -4   6   7    2.23    1.04
  -4   6   7    1.27    0.75
  -3  -6   7    5.53    1.24
   3  -6  -7    4.20    0.67
   3  -6  -7    3.11    1.55
   3   6  -7    2.65    1.60
  -3   6   7    3.31    0.91
  -3   6   7    3.01    1.20
   3   6  -7    2.67    1.57
  -3   6   7    3.76    0.73
   2  -6  -7    3.31    0.59
   2  -6  -7    3.49    1.52
  -2  -6   7    3.97    0.99
  -2   6   7    3.22    0.81
   2   6  -7    0.80    1.30
   2   6  -7    0.79    1.48
  -2   6   7    4.05    0.68
  -2   6   7    3.92    1.03
   1  -6  -7    1.60    1.31
   1  -6  -7    3.43    0.55
  -1  -6   7    2.95    0.60
   1  -6  -7    3.62    0.62
  -1  -6   7    3.17    0.59
  -1  -6   7    2.13    0.82
  -1   6   7    2.46    0.75
  -1   6   7    2.48    0.56
   1   6  -7    2.26    1.06
   1   6  -7    1.34    1.38
  -1   6   7    2.49    0.71
   0  -6   7   54.64    3.17
   0  -6   7   58.09    3.08
   0  -6  -7   55.61    3.73
   0  -6   7   55.52    3.05
   0  -6  -7   58.86    3.02
   0  -6  -7   59.69    3.03
   0   6   7   55.75    3.03
   0   6  -7   55.08    3.37
   0   6   7   54.39    3.13
  -1  -6  -7   21.96    1.46
  -1  -6  -7   21.91    1.44
   1  -6   7   23.33    1.55
  -1  -6  -7   23.25    2.28
   1  -6   7   21.74    1.60
   1  -6   7   22.01    1.43
   1   6   7   24.11    1.53
  -1   6  -7   23.82    2.03
  -1   6  -7   19.37    2.29
  -2  -6  -7   20.98    1.44
  -2  -6  -7   19.26    1.35
   2  -6   7   19.37    1.44
  -2  -6  -7   18.42    2.25
   2  -6   7   19.13    1.55
   2   6   7   20.69    1.50
  -2   6  -7   17.21    2.22
  -2   6  -7   19.52    2.08
   3  -6   7    1.90    0.90
  -3  -6  -7    2.49    0.79
   3  -6   7    2.81    0.84
  -3  -6  -7    3.42    1.53
   3   6   7    1.93    0.83
  -3   6  -7    0.63    1.25
  -3   6  -7    1.77    1.48
   4  -6   7    3.27    1.00
  -4  -6  -7    2.68    1.71
  -4   6  -7    3.28    1.89
   4   6   7    2.89    0.92
   4   6   7    1.04    0.76
  -4   6  -7    1.43    1.51
   4  -7  -7    4.97    1.94
  -4  -7   7    9.09    1.60
   4  -7  -7    7.52    1.07
  -4   7   7    7.66    1.73
  -4   7   7    6.56    1.00
   4   7  -7    6.64    2.09
   4   7  -7    3.53    2.01
  -4   7   7    8.46    1.31
   3  -7  -7    0.65    0.57
  -3  -7   7    0.34    1.03
   3  -7  -7   -0.21    1.42
  -3   7   7    0.18    0.60
   3   7  -7    0.65    1.47
  -3   7   7    0.59    0.96
   3   7  -7    0.36    1.63
  -3   7   7   -0.05    0.78
  -2  -7   7   22.87    1.89
  -2  -7   7   21.29    1.54
   2  -7  -7   22.81    2.34
   2  -7  -7   22.53    1.50
  -2   7   7   24.27    1.58
  -2   7   7   23.48    1.96
  -2   7   7   23.52    1.75
   1  -7  -7    1.02    0.46
  -1  -7   7    0.17    0.78
   1  -7  -7    0.50    0.51
  -1  -7   7   -0.15    0.50
   1  -7  -7    0.15    1.25
  -1   7   7    0.58    0.60
  -1   7   7    0.46    0.50
   1   7  -7    0.82    1.41
   1   7  -7   -0.40    0.87
  -1   7   7   -0.08    0.59
   0  -7  -7   31.16    1.80
   0  -7   7   28.89    1.81
   0  -7  -7   31.97    1.80
   0  -7  -7   29.73    2.56
   0  -7   7   28.46    1.99
   0  -7   7   30.30    1.87
   0   7   7   28.69    1.78
   0   7   7   30.79    1.93
   0   7  -7   23.26    2.47
  -1  -7  -7    7.52    1.64
   1  -7   7    8.23    0.87
  -1  -7  -7    6.70    0.82
  -1  -7  -7    7.56    0.87
   1  -7   7    8.34    1.02
   1  -7   7    8.27    0.93
   1   7   7    7.86    0.93
  -1   7  -7    7.73    1.64
  -1   7  -7    8.15    1.31
  -2  -7  -7   21.71    1.44
  -2  -7  -7   19.35    2.31
  -2  -7  -7   22.67    1.54
   2  -7   7   20.12    1.55
   2  -7   7   21.79    1.60
  -2   7  -7   19.73    2.10
  -2   7  -7   21.41    2.42
   2   7   7   20.88    1.60
  -3  -7  -7    0.40    0.65
  -3  -7  -7    0.55    0.70
   3  -7   7   -1.02    0.71
   3  -7   7    1.50    0.86
  -3  -7  -7    1.09    1.41
   3   7   7   -0.97    0.73
  -3   7  -7   -0.83    1.31
  -3   7  -7    0.32    1.37
   4  -7   7    0.39    0.94
  -4  -7  -7    0.87    1.53
  -4   7  -7    0.19    1.39
   4   7   7    2.34    0.80
   4   7   7    1.13    0.91
   4  -8  -7    1.74    0.77
  -4  -8   7   -0.33    1.30
   4  -8  -7   -0.76    1.75
   4   8  -7    2.49    2.07
  -4   8   7    0.40    0.76
  -4   8   7    1.74    1.28
  -4   8   7    0.66    0.97
   3  -8  -7    0.60    1.45
   3  -8  -7    0.48    0.60
  -3  -8   7   -0.85    1.05
  -3   8   7   -0.04    0.81
  -3   8   7    0.31    0.63
  -3   8   7    0.89    0.95
   3   8  -7    0.21    1.45
   3   8  -7   -0.90    1.77
  -2  -8   7    3.81    1.10
  -2  -8   7    3.78    0.71
   2  -8  -7    2.98    0.62
   2  -8  -7    4.12    1.53
   2   8  -7    3.01    1.79
  -2   8   7    1.96    0.89
  -2   8   7    3.33    0.68
  -2   8   7    3.28    0.86
   2   8  -7    0.77    1.29
  -1  -8   7    0.32    0.82
   1  -8  -7    0.20    0.56
  -1  -8   7    0.08    0.57
   1  -8  -7    0.95    1.18
   1  -8  -7    0.19    0.47
   1   8  -7    1.32    1.46
  -1   8   7   -0.08    0.66
   0  -8   7   12.05    1.08
   0  -8   7   10.59    1.22
   0  -8  -7   10.83    1.04
   0  -8  -7   10.20    0.98
   0  -8  -7   10.61    1.80
   0  -8   7    8.70    1.01
   0   8  -7    5.91    1.58
   0   8   7    9.97    1.17
   0   8   7    8.61    0.95
   1  -8   7   13.79    1.27
   1  -8   7   13.06    1.11
  -1  -8  -7   17.08    1.19
  -1  -8  -7   13.77    2.01
   1  -8   7   12.62    1.36
  -1  -8  -7   12.66    1.15
   1   8   7   15.33    1.24
  -1   8  -7   12.26    2.06
  -2  -8  -7   15.52    2.14
   2  -8   7   14.43    1.30
   2  -8   7   17.91    1.42
  -2  -8  -7   16.20    1.27
  -2  -8  -7   14.47    1.30
  -2   8  -7   12.87    2.21
   2   8   7   16.16    1.40
   3  -8   7   14.44    1.50
   3  -8   7   11.41    1.34
  -3  -8  -7   13.36    2.19
  -3  -8  -7   13.31    1.35
  -3   8  -7   10.90    2.13
   3   8   7   13.09    1.45
  -4  -8  -7   12.00    2.35
   4  -8   7   10.30    1.46
  -4   8  -7    9.51    2.20
   4   8   7   12.99    1.42
   4   8   7   10.79    1.37
  -4  -9   7    5.19    1.62
   4  -9  -7    3.71    0.92
   4  -9  -7    4.14    2.00
  -4   9   7    5.57    1.57
   4   9  -7    1.24    2.06
  -4   9   7    6.98    1.31
  -4   9   7    3.05    0.92
  -3  -9   7   21.05    2.07
   3  -9  -7   17.83    2.42
   3  -9  -7   17.23    1.44
  -3   9   7   17.79    2.01
  -3   9   7   16.91    1.49
  -3   9   7   18.14    1.74
  -2  -9   7    5.85    1.21
   2  -9  -7    6.10    0.78
  -2  -9   7    4.55    0.78
   2  -9  -7    3.45    1.56
  -2   9   7    5.26    1.04
   2   9  -7    1.90    1.84
  -2   9   7    4.75    1.04
  -1  -9   7   18.22    1.75
   1  -9  -7   18.82    1.37
  -1  -9   7   18.66    1.49
   1  -9  -7   20.49    1.46
  -1   9   7   19.02    1.60
   0  -9  -7    6.83    0.84
   0  -9   7    6.86    1.09
   0  -9  -7    6.76    0.84
   0  -9   7    5.30    0.81
   0  -9  -7    6.27    1.63
   0  -9   7    6.13    0.90
   0   9  -7    4.62    1.50
   0   9   7    5.90    0.76
   0   9   7    6.92    0.98
  -1  -9  -7    4.85    1.49
   1  -9   7    3.91    0.81
  -1  -9  -7    3.90    0.70
  -1  -9  -7    4.34    0.72
   1  -9   7    3.97    0.89
   1  -9   7    3.44    0.68
   1   9   7    4.41    0.74
  -1   9  -7    3.66    1.46
   1   9   7    3.34    0.83
   2  -9   7   13.74    1.36
  -2  -9  -7   14.99    1.35
  -2  -9  -7   15.43    1.30
   2  -9   7   15.63    1.49
  -2  -9  -7   17.17    2.23
  -2   9  -7   14.56    2.28
   2   9   7   17.80    1.46
  -3  -9  -7    2.32    1.57
  -3  -9  -7    1.84    0.81
   3  -9   7    1.02    0.84
   3  -9   7    1.72    0.97
  -3   9  -7    1.56    1.50
   3   9   7    0.22    0.82
   4 -10  -7    1.20    0.79
  -4 -10   7   -1.21    1.38
   4 -10  -7   -0.44    1.78
  -4  10   7   -0.30    1.16
   4  10  -7    1.98    2.23
  -4  10   7    0.43    1.00
   3 -10  -7    1.44    1.53
   3 -10  -7   -0.45    0.60
  -3 -10   7    1.86    1.31
   3  10  -7    0.32    1.95
  -3  10   7    0.21    0.87
  -3  10   7   -0.09    0.92
   2 -10  -7   -0.11    0.54
  -2 -10   7   -0.33    1.04
   2 -10  -7    1.03    1.46
  -2 -10   7   -0.40    0.65
  -2  10   7    0.39    0.79
   2  10  -7    0.45    1.71
   1 -10  -7   15.24    1.32
   1 -10  -7   12.09    1.15
  -1 -10   7   13.43    1.28
  -1 -10   7   14.46    1.64
  -1  10   7   14.06    1.45
   0 -10  -7    2.89    1.43
   0 -10   7    1.54    0.69
   0 -10  -7    1.70    0.68
   0 -10   7    0.87    0.76
   0 -10  -7    1.93    0.65
   0  10   7    1.30    0.60
   0  10  -7    3.02    1.41
   0  10   7    2.55    0.82
  -1 -10  -7    5.11    1.60
   1 -10   7    6.18    0.96
  -1 -10  -7    7.62    0.90
   1 -10   7    5.60    0.77
  -1 -10  -7    7.11    0.88
   1 -10   7    6.80    0.98
   1  10   7    6.44    0.88
   1  10   7    6.44    1.03
  -1  10  -7    5.12    1.63
  -2 -10  -7   16.59    1.43
   2 -10   7   13.63    1.37
  -2 -10  -7   17.11    1.35
   2 -10   7   16.57    1.51
  -2 -10  -7   16.48    2.27
   2  10   7   15.27    1.45
  -2  10  -7   16.08    2.42
   3 -10   7   10.53    1.37
  -3 -10  -7   11.74    1.41
  -3 -10  -7   13.18    2.30
   3 -10   7   13.34    1.45
  -3  10  -7   12.01    2.24
   3  10   7   13.21    1.45
   4 -11  -7    1.00    0.84
   4 -11  -7    1.32    1.88
  -4 -11   7    0.73    1.35
  -4  11   7    1.58    1.26
  -4  11   7    0.30    1.01
   4  11  -7    1.45    2.21
  -3 -11   7   38.54    2.46
   3 -11  -7   36.98    2.46
  -3 -11   7   45.85    3.03
   3 -11  -7   37.56    3.34
  -3  11   7   35.91    3.22
  -3  11   7   40.76    2.72
  -2 -11   7   -0.54    0.68
   2 -11  -7   -0.23    0.57
  -2 -11   7    0.00    1.10
   2 -11  -7    2.72    1.56
  -2  11   7    0.05    0.78
   2  11  -7    1.31    1.78
  -1 -11   7   24.38    1.74
   1 -11  -7   22.42    1.63
  -1 -11   7   23.80    2.01
  -1  11   7   23.68    1.88
   0 -11  -7    6.17    0.92
   0 -11   7    5.35    0.96
   0 -11   7    6.50    0.98
   0 -11  -7    6.80    0.92
   0 -11  -7    6.89    1.69
   0  11   7    6.45    1.10
   0  11  -7    7.60    1.35
   0  11   7    9.79    0.99
   0  11  -7    5.18    1.69
   1 -11   7   24.20    1.76
  -1 -11  -7   22.60    1.63
   1 -11   7   22.21    1.77
   1 -11   7   20.60    1.60
  -1 -11  -7   22.98    2.45
  -1 -11  -7   21.52    1.63
  -1  11  -7   20.46    2.68
   1  11   7   22.62    1.80
   1  11   7   24.65    1.67
  -2 -11  -7   19.43    1.49
   2 -11   7   22.68    1.78
  -2 -11  -7   17.87    1.59
   2 -11   7   16.54    1.54
  -2 -11  -7   20.24    2.46
   2  11   7   19.46    1.63
  -2  11  -7   16.48    2.55
   3 -11   7   -0.87    0.80
  -3 -11  -7   -0.39    0.71
  -3 -11  -7   -0.65    1.48
  -3  11  -7    0.54    1.52
   3  11   7   -0.07    0.97
  -3 -12   7    3.05    0.92
   3 -12  -7    2.66    0.85
   3 -12  -7    2.62    1.75
  -3  12   7    4.08    1.13
   3  12  -7    1.76    2.11
   2 -12  -7    4.90    1.75
  -2 -12   7    7.66    1.01
   2 -12  -7    3.96    0.82
   2  12  -7    5.60    2.01
  -2  12   7    6.58    1.19
   1 -12  -7    4.01    1.32
  -1 -12   7    2.70    0.83
   1 -12  -7    2.23    0.71
   1  12  -7    1.41    1.58
  -1  12   7    2.32    0.93
   1  12  -7    3.24    1.29
   0 -12   7    1.59    0.86
   0 -12   7    1.24    0.79
   0 -12  -7   -0.03    1.29
   0 -12  -7    0.60    0.73
   0 -12  -7   -0.64    0.61
   0  12  -7    2.49    1.60
   0  12   7    1.22    0.85
   0  12   7   -0.32    0.61
   0  12  -7    2.11    1.13
  -1 -12  -7   15.86    1.45
   1 -12   7   17.96    1.57
  -1 -12  -7   16.42    2.23
   1 -12   7   17.76    1.60
  -1 -12  -7   16.87    1.47
   1  12   7   16.51    1.63
   1  12   7   18.06    1.48
  -1  12  -7   15.56    2.49
   2 -12   7   10.73    1.34
   2 -12   7   10.61    1.26
  -2 -12  -7   11.09    2.10
  -2 -12  -7    9.47    1.21
  -2 -12  -7   10.84    1.15
  -2  12  -7    9.25    2.21
   2  12   7    9.27    1.21
  -3 -12  -7   13.35    1.48
  -3 -12  -7   11.98    2.33
   3 -12   7   10.65    1.38
  -3  12  -7   10.61    2.37
   3  12   7   15.87    1.69
  -3 -13   7    8.95    1.20
   3 -13  -7    7.60    1.11
   3  13  -7    8.97    2.01
   3  13  -7    3.18    2.22
  -3  13   7    8.21    1.35
  -2 -13   7    2.92    0.87
   2 -13  -7    3.16    0.76
  -2  13   7    3.41    1.08
   2  13  -7    2.65    1.74
   1 -13  -7   19.84    1.68
  -1 -13   7   23.04    1.79
  -1  13   7   24.59    2.00
   1  13  -7   25.68    2.31
   0 -13   7   12.80    1.40
   0 -13  -7   10.69    1.26
   0 -13   7   12.49    1.31
   0 -13  -7   13.31    1.34
   0 -13  -7    9.11    2.36
   0  13  -7   12.75    1.67
   0  13  -7    7.85    2.04
   0  13   7   12.10    1.20
   0  13   7   11.66    1.54
  -1 -13  -7   23.14    1.88
  -1 -13  -7   23.55    3.13
   1 -13   7   26.75    2.02
  -1 -13  -7   28.95    1.89
   1 -13   7   27.60    2.04
  -1  13  -7   26.01    2.18
   1  13   7   27.67    1.93
  -1  13  -7   25.19    2.98
   1  13   7   25.65    2.08
  -2 -13  -7    6.87    1.01
   2 -13   7    4.50    0.94
   2 -13   7    7.40    1.18
  -2 -13  -7    5.39    1.02
   2  13   7    4.41    1.02
  -2  13  -7    4.87    1.99
  -3 -13  -7   13.98    1.56
   3 -13   7   11.29    1.42
   3  13   7   12.63    1.59
  -3  13  -7    8.14    2.37
   3 -14  -7    0.71    0.81
  -3 -14   7    2.77    0.96
   3  14  -7    3.11    1.77
  -3  14   7    0.62    1.04
   3  14  -7    3.19    2.28
   2 -14  -7    3.77    0.86
  -2 -14   7    4.42    0.99
   2  14  -7    3.72    1.86
   2  14  -7    6.76    1.79
  -2  14   7    4.10    1.20
  -1 -14   7    3.20    0.94
   1 -14  -7    0.75    0.71
  -1  14   7    1.27    1.07
   1  14  -7    1.17    1.31
   1  14  -7    2.35    1.73
   0 -14   7    9.06    1.17
   0 -14   7    8.49    1.19
   0 -14  -7    6.42    1.05
   0 -14  -7    7.13    1.09
   0  14   7    7.75    1.01
   0  14   7    7.66    1.33
   0  14  -7    7.66    2.17
   0  14  -7   10.06    1.58
   1 -14   7    4.61    1.16
  -1 -14  -7    2.00    0.83
   1 -14   7    4.63    1.16
  -1 -14  -7    3.97    0.96
  -1  14  -7    3.97    1.29
  -1  14  -7    6.84    2.12
   1  14   7    2.03    0.88
   1  14   7    1.51    1.10
  -2 -14  -7    0.44    0.81
   2 -14   7    0.41    1.12
  -2 -14  -7   -0.05    0.82
   2  14   7    0.58    0.87
  -2  14  -7    3.07    1.98
   3 -15  -7    3.17    0.93
  -3 -15   7    2.51    0.98
   3  15  -7    2.07    1.84
  -3  15   7    1.11    1.17
  -2 -15   7   26.14    2.05
   2 -15  -7   23.64    1.98
  -2  15   7   29.21    2.39
   2  15  -7   30.39    2.80
   1 -15  -7    6.57    1.05
  -1 -15   7    8.64    1.21
   1  15  -7    5.98    2.07
  -1  15   7    8.32    1.42
   1  15  -7    7.81    1.74
   0 -15  -7    5.91    1.03
   0 -15   7    6.92    1.19
   0 -15   7    5.06    1.12
   0 -15  -7    7.34    1.10
   0  15   7    5.13    1.30
   0  15  -7    6.14    1.57
   0  15   7    5.28    0.96
   0  15  -7    3.63    2.02
  -1 -15  -7    8.17    1.21
  -1 -15  -7    7.23    1.19
   1 -15   7   10.02    1.37
  -1  15  -7    8.92    2.31
   1  15   7    7.37    1.42
   1  15   7    9.42    1.24
  -1  15  -7    9.58    1.61
  -2 -15  -7    6.60    1.16
   2 -15   7   10.32    1.46
  -2 -15  -7   11.00    1.23
   2  15   7    8.29    1.25
  -2  15  -7    8.39    2.44
  -2 -16   7    3.82    1.05
   2 -16  -7    1.82    0.88
   2  16  -7    2.22    1.96
  -2  16   7    1.87    1.23
   2  16  -7    3.59    1.74
  -1 -16   7    2.40    0.98
   1 -16  -7    2.08    0.83
   1  16  -7    0.58    1.85
  -1  16   7    1.46    1.15
   1  16  -7    1.72    1.53
   0 -16  -7    8.97    1.27
   0 -16   7   10.43    1.32
   0 -16   7    8.66    1.34
   0 -16  -7    6.90    1.19
   0  16   7    6.42    1.42
   0  16   7    6.62    1.13
   0  16  -7   10.85    1.78
   0  16  -7    6.09    2.29
   1 -16   7    2.46    1.14
  -1 -16  -7    0.77    0.82
  -1 -16  -7    1.23    0.97
  -1  16  -7    2.38    1.95
   1  16   7   -1.22    1.14
   1  16   7   -0.74    0.88
  -1  16  -7    1.98    1.38
  -2  16  -7    8.38    2.58
   1 -17  -7    9.16    1.26
  -1 -17   7   10.92    1.35
  -1 -17   7   11.83    1.37
   1  17  -7    9.73    1.88
   1  17  -7    4.68    2.24
  -1  17   7   11.04    1.68
   0 -17   7   18.70    1.80
   0 -17   7   12.58    1.57
   0 -17  -7   15.51    1.69
   0 -17  -7   12.55    1.54
   0  17  -7   16.76    2.22
   0  17  -7   10.64    2.56
   0  17   7   15.11    1.94
   0  17   7   16.70    1.62
  -1 -17  -7    0.22    0.88
   1 -17   7    0.77    1.12
  -1 -17  -7   -0.03    0.97
   1  17   7   -1.78    1.17
  -1  17  -7   -0.70    1.89
   1  17   7    1.35    0.99
  -1  17  -7    2.13    1.79
   0 -18  -7   12.57    2.05
   0 -18   7   12.07    1.78
   0 -18  -7    9.03    1.71
   0 -18   7   14.05    1.57
   0  18   7    9.32    1.64
   0  18   7   12.88    1.96
   0  18  -7   10.62    1.94
   0  18  -7    6.69    2.45
   4   0  -8    1.64    1.77
  -4   0   8    6.19    1.15
  -4   0   8    3.83    1.56
  -3   0   8    1.23    0.76
   3   0  -8    1.78    1.47
  -3   0   8   -0.44    0.96
  -2   0   8   18.87    1.25
  -2   0   8   18.25    1.91
  -2   0   8   18.63    1.44
   1   0  -8    2.41    1.33
   1   0  -8    2.51    1.35
   0   0  -8   12.36    1.68
   0   0  -8   13.04    1.59
   0   0   8    9.73    0.97
   1   0   8   -0.34    0.45
   1   0   8    0.86    0.39
  -1   0  -8   -0.10    0.47
  -1   0  -8    0.90    1.09
  -1   0  -8    1.08    0.97
  -2   0  -8    0.95    0.61
   2   0   8    1.40    0.58
  -2   0  -8    0.82    0.98
   2   0   8    0.71    0.64
  -2   0  -8    0.57    1.26
  -3   0  -8    4.90    1.71
   3   0   8    3.09    0.79
  -3   0  -8    4.05    0.83
  -3   0  -8    3.56    1.52
   3   0   8    3.07    0.84
   4   0   8    5.56    1.07
  -4   0  -8    5.42    1.02
  -4   0  -8    4.39    1.99
   4   0   8    4.66    1.10
  -4  -1   8   11.77    2.15
  -4  -1   8   11.80    1.57
  -4   1   8   12.09    2.09
  -4   1   8   13.32    1.56
  -3  -1   8   22.86    1.75
  -3  -1   8   23.19    2.29
  -3   1   8   20.79    1.73
  -3   1   8   19.53    2.17
  -3   1   8   21.20    1.43
   2  -1  -8    7.83    1.75
  -2  -1   8   13.63    1.25
  -2  -1   8   13.80    0.97
  -2   1   8   12.00    1.60
  -2   1   8   13.08    1.03
  -2   1   8   12.86    1.21
   1  -1  -8   11.16    1.80
  -1  -1   8   10.24    0.87
  -1  -1   8   10.95    1.05
  -1   1   8   10.33    0.88
  -1   1   8   10.42    1.05
   1   1  -8    7.95    1.61
   0  -1   8   52.14    2.92
   0  -1   8   53.35    2.89
   0  -1   8   52.52    2.88
   0  -1  -8   54.70    2.85
   0  -1  -8   54.16    3.55
   0   1   8   54.65    2.88
   0   1  -8   53.50    3.50
   0   1  -8   56.69    2.84
   0   1   8   52.38    2.94
   0   1   8   52.38    2.86
   1  -1   8    1.94    0.60
  -1  -1  -8    3.04    1.04
   1  -1   8    3.17    0.69
  -1  -1  -8    2.99    1.25
   1  -1   8    3.07    0.52
   1   1   8    4.35    0.67
  -1   1  -8    3.93    0.64
  -1   1  -8    2.06    1.07
  -1   1  -8    2.31    1.20
   2  -1   8    7.38    0.96
  -2  -1  -8   10.94    1.87
  -2  -1  -8    7.61    1.35
  -2  -1  -8    7.72    0.89
   2  -1   8    6.28    0.87
  -2   1  -8    8.57    1.52
   2   1   8   10.11    1.11
   2   1   8    8.87    0.97
  -2   1  -8    8.05    0.92
  -2   1  -8    8.87    1.76
   3  -1   8   33.54    2.22
   3  -1   8   32.74    2.18
  -3  -1  -8   29.28    3.04
  -3  -1  -8   33.61    2.12
  -3   1  -8   33.30    2.13
   3   1   8   32.08    2.19
   3   1   8   32.20    2.17
  -3   1  -8   30.60    3.08
  -3   1  -8   33.87    2.90
   4  -1   8    4.40    0.97
   4  -1   8    4.37    1.02
  -4  -1  -8    4.41    0.99
  -4  -1  -8    3.60    1.85
   4   1   8    2.45    0.88
  -4   1  -8    3.17    1.86
   4   1   8    4.22    1.07
  -4   1  -8    5.60    1.12
  -4  -2   8   12.73    1.66
  -4  -2   8    9.54    2.01
  -4   2   8   12.92    1.55
  -4   2   8   10.02    1.95
  -3  -2   8    1.59    0.81
   3  -2  -8    1.06    1.45
  -3  -2   8    1.06    1.18
  -3   2   8    0.50    0.95
   3   2  -8    0.39    1.55
  -3   2   8    0.46    0.53
  -3   2   8    0.36    0.68
  -2  -2   8   20.16    1.30
  -2  -2   8   20.52    1.59
  -2   2   8   19.73    1.58
   2   2  -8   24.68    2.24
  -2   2   8   19.38    1.92
  -2   2   8   20.22    1.37
   1  -2  -8    5.81    1.45
  -1  -2   8    5.85    0.82
  -1  -2   8    7.51    0.77
   1  -2  -8    5.08    1.33
   1   2  -8    7.00    1.58
  -1   2   8    6.57    0.85
   1   2  -8    5.61    1.41
  -1   2   8    5.94    0.67
   0  -2  -8   -0.03    0.96
   0  -2  -8    1.05    0.43
   0  -2  -8    0.89    0.86
   0   2  -8    2.83    1.01
   0   2   8    0.66    0.45
   0   2   8    0.30    0.50
   0   2   8    0.52    0.43
  -1  -2  -8    3.24    0.95
   1  -2   8    3.14    0.52
  -1  -2  -8    4.67    1.34
   1  -2   8    2.90    0.63
  -1  -2  -8    3.67    0.59
   1  -2   8    2.89    0.66
  -1   2  -8    2.57    1.20
  -1   2  -8    2.25    0.59
  -1   2  -8    5.15    1.34
   2  -2   8   16.70    1.36
  -2  -2  -8   18.72    2.28
   2  -2   8   17.56    1.45
  -2  -2  -8   18.12    1.32
   2   2   8   17.03    1.31
  -2   2  -8   17.85    2.14
  -2   2  -8   17.87    1.39
   2   2   8   17.56    1.41
  -2   2  -8   18.45    2.22
  -3  -2  -8    2.07    1.52
  -3  -2  -8    1.35    0.71
   3  -2   8    1.58    0.74
   3  -2   8    4.30    0.90
  -3   2  -8    5.08    1.70
  -3   2  -8    3.25    0.80
   3   2   8    1.75    0.73
  -3   2  -8    0.87    1.16
   3   2   8    2.68    0.86
  -4  -2  -8    5.59    1.99
   4  -2   8    4.54    1.03
   4  -2   8    5.11    1.23
  -4  -2  -8    4.20    0.95
   4   2   8    4.55    0.98
  -4   2  -8    5.94    1.17
   4   2   8    6.18    1.07
  -4   2  -8    5.44    2.11
  -4  -3   8   10.76    2.07
  -4  -3   8   12.40    1.60
  -4   3   8    8.18    1.02
  -4   3   8    7.75    1.82
  -4   3   8   11.08    1.49
  -3  -3   8   12.03    1.42
  -3  -3   8   11.94    1.95
   3  -3  -8    6.58    1.88
  -3   3   8   11.51    1.36
  -3   3   8   10.97    1.76
  -3   3   8   10.90    1.08
  -2  -3   8   22.62    1.64
  -2   3   8   22.61    1.61
   2   3  -8   16.31    2.22
  -2   3   8   20.54    1.94
  -2   3   8   22.72    1.42
  -1  -3   8   57.63    2.86
  -1  -3   8   57.13    2.84
  -1  -3   8   55.42    3.01
   1  -3  -8   47.44    3.57
  -1   3   8   54.32    2.97
  -1   3   8   58.21    2.86
   1   3  -8   48.17    3.47
   1   3  -8   42.24    3.61
   0  -3   8    6.91    0.78
   0  -3   8    6.84    0.84
   0  -3   8    7.00    0.76
   0  -3  -8    6.84    0.66
   0  -3  -8    6.85    1.44
   0  -3  -8    6.92    0.75
   0   3  -8    7.50    1.37
   0   3   8    6.27    0.85
   0   3   8    6.33    0.70
   0   3   8    6.48    0.72
  -1  -3  -8   55.74    3.90
  -1  -3  -8   60.45    3.11
   1  -3   8   54.54    3.06
   1  -3   8   57.37    3.17
   1  -3   8   54.76    3.17
  -1  -3  -8   61.76    3.14
  -1   3  -8   60.03    3.79
   1   3   8   54.55    3.15
  -1   3  -8   58.83    3.13
  -1   3  -8   60.44    3.87
   2  -3   8   19.51    1.48
  -2  -3  -8   20.43    2.36
   2  -3   8   21.18    1.60
  -2   3  -8   21.88    2.35
  -2   3  -8   20.69    1.50
   2   3   8   20.25    1.53
  -2   3  -8   21.23    2.36
   3  -3   8   12.44    1.34
  -3  -3  -8   13.85    2.27
  -3  -3  -8   11.71    1.25
   3  -3   8   12.85    1.45
   3   3   8   12.48    1.28
  -3   3  -8   15.49    2.36
  -3   3  -8   14.36    1.40
  -3   3  -8   11.93    1.99
   3   3   8   13.13    1.35
  -4  -3  -8    7.69    1.12
   4  -3   8    6.46    1.18
  -4  -3  -8    8.65    2.23
  -4   3  -8    5.79    2.16
  -4   3  -8    8.82    1.28
   4   3   8    8.22    1.21
  -4   3  -8    7.63    2.01
   4   3   8    6.31    1.10
  -4  -4   8    9.39    2.05
  -4  -4   8   13.38    1.69
  -4   4   8   10.09    1.96
  -4   4   8   11.02    1.43
  -4   4   8   10.60    1.12
   3  -4  -8    2.10    1.41
  -3  -4   8    1.60    0.94
  -3   4   8    0.48    0.79
  -3   4   8    0.79    0.58
   3   4  -8   -0.35    1.58
  -3   4   8    0.74    0.97
   2  -4  -8    1.02    1.46
  -2  -4   8    0.64    0.74
  -2   4   8   -0.28    0.48
  -2   4   8    0.84    0.65
  -2   4   8    0.09    0.80
   2   4  -8    0.27    1.31
   2   4  -8    0.37    1.27
  -1  -4   8    4.97    0.65
  -1  -4   8    5.05    0.69
   1  -4  -8    3.96    1.41
  -1  -4   8    5.63    0.90
   1   4  -8    3.98    1.54
  -1   4   8    4.88    0.65
   1   4  -8    3.47    1.31
  -1   4   8    4.79    0.81
   0  -4  -8    0.40    0.46
   0  -4  -8   -0.75    1.00
   0  -4   8    0.15    0.62
   0  -4  -8   -0.18    0.36
   0  -4   8   -0.06    0.50
   0  -4   8    0.16    0.56
   0   4  -8   -0.48    1.04
   0   4   8   -0.29    0.44
   0   4   8   -0.11    0.53
   0   4  -8   -0.54    0.93
   0   4   8    0.13    0.49
  -1  -4  -8    8.87    0.90
  -1  -4  -8   10.48    1.79
  -1  -4  -8    9.08    0.93
   1  -4   8    9.16    0.96
   1  -4   8   10.12    1.12
   1  -4   8    6.74    0.84
  -1   4  -8   11.37    1.10
  -1   4  -8    8.33    1.64
  -1   4  -8   11.29    1.73
   1   4   8   10.94    1.03
   2  -4   8    0.17    0.55
  -2  -4  -8   -0.05    0.56
   2  -4   8   -0.23    0.67
  -2  -4  -8   -0.81    1.21
  -2  -4  -8   -0.27    0.52
  -2   4  -8    0.58    0.62
  -2   4  -8    1.12    1.31
  -2   4  -8    0.20    1.17
   2   4   8   -0.60    0.59
  -3  -4  -8   -0.41    0.61
   3  -4   8   -0.21    0.83
  -3  -4  -8   -0.23    1.39
   3  -4   8   -0.37    0.67
  -3   4  -8    0.77    0.79
   3   4   8    1.27    0.80
  -3   4  -8    0.27    1.29
   3   4   8    0.49    0.62
  -3   4  -8   -0.06    1.44
   4  -4   8    5.50    1.16
  -4  -4  -8    7.53    2.11
  -4  -4  -8    8.05    1.09
  -4   4  -8    7.10    2.16
   4   4   8    8.06    1.21
  -4   4  -8    4.80    1.84
  -4   4  -8    5.73    1.40
   4   4   8    5.15    0.98
   4  -5  -8   -0.91    1.58
  -4  -5   8    0.61    1.21
  -4   5   8    0.47    1.24
  -4   5   8    1.53    0.77
  -4   5   8    1.74    0.99
   4   5  -8   -1.09    1.82
  -3  -5   8   32.44    2.39
  -3   5   8   31.56    2.22
   3   5  -8   33.68    3.11
  -3   5   8   28.62    2.63
  -3   5   8   30.86    1.99
   2  -5  -8    8.64    0.87
  -2  -5   8   10.84    1.32
   2  -5  -8    9.92    1.88
  -2   5   8    9.14    1.36
  -2   5   8    9.33    1.18
  -2   5   8    9.53    0.94
   1  -5  -8  152.33    7.32
  -1  -5   8  145.04    7.53
  -1  -5   8  150.99    7.37
  -1  -5   8  146.24    7.32
  -1   5   8  147.88    7.50
   1   5  -8  124.71    7.74
  -1   5   8  149.79    7.35
   0  -5   8    8.25    0.90
   0  -5  -8    8.08    0.80
   0  -5   8    9.69    0.96
   0  -5  -8    9.14    0.92
   0  -5  -8   10.61    1.80
   0  -5   8    8.85    1.09
   0   5  -8    9.69    1.49
   0   5   8    8.81    0.90
   0   5  -8    6.28    1.46
   0   5   8    9.15    1.04
  -1  -5  -8  165.47    7.92
   1  -5   8  149.33    7.93
   1  -5   8  158.56    7.95
  -1  -5  -8  149.98    8.67
   1  -5   8  151.05    7.85
  -1  -5  -8  156.05    7.88
  -1   5  -8  166.12    8.43
  -1   5  -8  149.17    8.62
   1   5   8  156.64    7.94
   2  -5   8   12.01    1.29
   2  -5   8   11.77    1.16
  -2  -5  -8   13.07    2.13
  -2  -5  -8   11.81    1.12
  -2  -5  -8   12.41    1.17
  -2   5  -8   12.85    2.03
  -2   5  -8   11.85    1.94
   2   5   8   11.89    1.24
   3  -5   8   29.80    2.05
  -3  -5  -8   23.54    2.80
   3  -5   8   24.16    1.92
  -3   5  -8   25.73    2.82
   3   5   8   25.12    1.84
  -3   5  -8   27.71    2.83
   3   5   8   31.00    2.01
   4  -5   8   -0.49    0.86
  -4  -5  -8    0.91    1.63
  -4  -5  -8    0.95    0.79
   4   5   8    0.67    0.85
  -4   5  -8    0.29    1.75
   4   5   8    0.77    0.71
  -4   5  -8   -0.32    1.45
  -4  -6   8    3.53    1.41
   4  -6  -8   -0.19    1.70
  -4   6   8    3.33    1.11
   4   6  -8    0.88    1.96
  -4   6   8    3.67    0.89
  -4   6   8    3.36    1.43
   3  -6  -8    9.31    2.03
   3  -6  -8   11.00    1.21
  -3  -6   8   14.25    1.71
  -3   6   8   14.01    1.46
  -3   6   8   13.69    1.82
  -3   6   8   11.96    1.25
   2  -6  -8    0.37    0.47
   2  -6  -8    0.74    1.40
  -2  -6   8    1.02    0.86
   2   6  -8   -0.95    1.27
   2   6  -8    1.33    1.55
  -2   6   8    0.43    0.78
  -2   6   8   -0.29    0.54
  -2   6   8    0.86    0.71
   1  -6  -8   11.26    0.94
  -1  -6   8   11.28    1.06
  -1  -6   8   11.90    1.37
  -1  -6   8   12.03    1.09
  -1   6   8   12.00    1.06
  -1   6   8   11.77    1.23
   1   6  -8    8.37    1.93
   0  -6  -8    1.13    0.46
   0  -6  -8    0.09    1.17
   0  -6  -8    0.67    0.52
   0  -6   8    0.29    0.76
   0  -6   8    1.11    0.68
   0  -6   8    0.19    0.53
   0   6   8    0.08    0.48
   0   6   8    0.31    0.62
   0   6  -8    0.47    1.20
   0   6  -8    0.48    1.01
  -1  -6  -8    6.95    0.83
  -1  -6  -8    6.97    1.65
  -1  -6  -8    7.54    0.82
   1  -6   8    6.43    0.73
   1  -6   8    6.51    0.90
   1  -6   8    8.52    1.01
  -1   6  -8    6.00    1.61
  -1   6  -8    8.98    1.48
   1   6   8    6.74    0.88
   2  -6   8    0.59    0.59
  -2  -6  -8   -0.30    1.24
   2  -6   8    0.76    0.77
  -2  -6  -8    0.93    0.60
  -2  -6  -8    0.89    0.58
   2   6   8    0.23    0.67
  -2   6  -8    0.35    1.25
  -2   6  -8    0.14    1.30
   3  -6   8   13.65    1.46
  -3  -6  -8   15.49    2.41
   3  -6   8   17.21    1.65
   3   6   8   15.97    1.54
  -3   6  -8   15.57    2.36
  -3   6  -8   15.79    2.38
  -4  -6  -8    1.17    1.69
   4  -6   8    1.50    0.95
  -4  -6  -8    3.07    0.89
  -4   6  -8    2.47    1.74
  -4   6  -8    4.05    1.93
   4   6   8    1.55    0.78
   4   6   8    1.52    0.92
  -4  -7   8   -0.95    1.27
   4  -7  -8   -0.96    1.65
  -4   7   8    0.47    1.20
   4   7  -8   -0.40    1.92
  -4   7   8    0.43    0.73
   4   7  -8    0.59    2.02
  -4   7   8    0.30    0.98
   3  -7  -8   18.38    2.51
  -3  -7   8   21.05    1.99
   3  -7  -8   18.39    1.44
  -3   7   8   19.16    2.11
  -3   7   8   21.16    1.58
  -3   7   8   21.39    1.80
   2  -7  -8    5.70    1.76
  -2  -7   8    7.00    0.88
  -2  -7   8    7.77    1.25
   2  -7  -8    6.31    0.77
  -2   7   8    6.79    0.86
  -2   7   8    7.34    1.08
  -2   7   8    6.94    1.27
   2   7  -8    3.78    1.88
  -1  -7   8   37.70    2.23
  -1  -7   8   36.32    2.46
   1  -7  -8   38.03    2.17
  -1  -7   8   36.20    2.22
  -1   7   8   38.25    2.39
  -1   7   8   38.45    2.33
   0  -7  -8   93.79    5.82
   0  -7   8   95.24    5.06
   0  -7  -8  102.48    5.04
   0  -7   8   95.71    5.05
   0  -7  -8  100.46    5.02
   0  -7   8   94.63    5.18
   0   7   8   97.06    5.15
   0   7  -8   90.64    5.35
   0   7   8   98.62    5.03
   1  -7   8   46.71    2.76
  -1  -7  -8   48.09    3.69
  -1  -7  -8   53.12    2.83
   1  -7   8   52.01    2.90
   1  -7   8   52.87    2.93
  -1  -7  -8   52.14    2.82
  -1   7  -8   44.05    3.67
   1   7   8   51.16    2.87
  -1   7  -8   50.74    3.32
  -2  -7  -8    2.98    0.71
  -2  -7  -8    5.17    0.77
  -2  -7  -8    5.05    1.64
   2  -7   8    4.75    0.92
   2  -7   8    2.13    0.74
  -2   7  -8    4.14    1.58
   2   7   8    4.42    0.91
  -2   7  -8    5.15    1.47
   3  -7   8   22.02    1.79
  -3  -7  -8   20.30    1.65
   3  -7   8   17.85    1.66
  -3  -7  -8   19.97    2.62
  -3   7  -8   17.92    2.66
   3   7   8   18.23    1.70
  -3   7  -8   17.65    2.59
  -4  -8   8    7.44    1.69
   4  -8  -8    4.83    2.05
  -4   8   8    8.82    1.33
  -4   8   8    7.05    1.70
  -4   8   8    5.06    0.98
   3  -8  -8    2.61    1.67
   3  -8  -8    2.45    0.68
  -3  -8   8    0.56    1.26
  -3   8   8    3.33    1.21
  -3   8   8    3.47    0.98
  -3   8   8    2.24    0.79
   3   8  -8   -1.15    1.99
   2  -8  -8    0.03    1.51
  -2  -8   8    0.80    0.64
   2  -8  -8    0.80    0.52
  -2  -8   8    1.80    1.04
   2   8  -8   -1.00    1.68
  -2   8   8    1.22    0.77
  -2   8   8    0.42    0.62
  -2   8   8    0.39    0.78
  -1  -8   8   11.45    1.52
   1  -8  -8   12.53    1.06
  -1  -8   8   11.55    1.16
  -1  -8   8   11.02    1.19
  -1   8   8   10.75    1.33
   0  -8   8    1.37    0.64
   0  -8  -8    2.32    0.68
   0  -8   8    1.53    0.78
   0  -8  -8    1.53    1.37
   0  -8  -8    1.25    0.55
   0  -8   8    1.20    0.91
   0   8   8    1.35    0.59
   0   8   8    1.90    0.78
   0   8  -8    1.10    1.26
  -1  -8  -8   16.04    1.27
   1  -8   8   14.62    1.44
  -1  -8  -8   15.51    1.27
  -1  -8  -8   15.58    2.32
   1  -8   8   14.22    1.37
   1   8   8   16.92    1.35
  -1   8  -8   13.07    2.14
  -2  -8  -8    0.47    0.60
   2  -8   8    0.41    0.80
  -2  -8  -8    0.05    0.59
  -2  -8  -8   -0.13    1.35
   2  -8   8    0.05    0.63
   2   8   8    0.63    0.70
  -2   8  -8    0.75    1.41
   3  -8   8   -0.27    0.79
   3  -8   8   -0.16    0.96
  -3  -8  -8    1.05    1.59
  -3  -8  -8    0.08    0.72
  -3  -8  -8    0.62    0.76
   3   8   8    0.14    0.83
  -3   8  -8   -1.59    1.29
   4  -9  -8    6.58    2.19
  -4  -9   8   11.03    1.88
  -4   9   8    7.59    1.73
  -4   9   8    8.95    1.42
   4   9  -8    1.89    2.29
   3  -9  -8   -0.64    0.58
  -3  -9   8   -1.40    1.15
   3  -9  -8    0.34    1.60
   3   9  -8    2.74    2.14
  -3   9   8   -0.76    0.84
  -3   9   8   -0.01    0.98
   2  -9  -8   11.20    1.06
  -2  -9   8   11.76    1.23
  -2  -9   8   11.38    1.55
   2  -9  -8    7.82    1.91
  -2   9   8   10.78    1.38
  -1  -9   8    0.31    0.65
   1  -9  -8    0.44    0.53
  -1  -9   8   -0.85    0.95
   1  -9  -8    0.13    1.13
   1   9  -8   -0.65    1.36
  -1   9   8    0.69    0.77
   0  -9  -8   68.11    4.60
   0  -9   8   66.14    3.91
   0  -9   8   68.34    3.75
   0  -9  -8   73.56    3.73
   0  -9   8   67.88    3.77
   0  -9  -8   66.75    3.71
   0   9   8   67.27    3.86
   0   9   8   68.46    3.69
  -1  -9  -8   -0.23    0.63
  -1  -9  -8    0.49    0.56
   1  -9   8    1.28    0.82
   1  -9   8    0.53    0.77
  -1  -9  -8   -0.50    1.26
  -1   9  -8   -0.37    1.36
   1   9   8    0.88    0.69
   2  -9   8    2.41    0.92
  -2  -9  -8    0.75    1.45
   2  -9   8    2.14    0.72
  -2  -9  -8    1.92    0.72
  -2  -9  -8    3.24    0.79
   2   9   8    1.98    0.83
  -2   9  -8    2.17    1.57
  -3  -9  -8    0.50    1.61
  -3  -9  -8    1.24    0.82
   3  -9   8    1.18    1.02
   3  -9   8    0.06    0.81
  -3   9  -8    1.74    1.62
   3   9   8    0.78    0.94
  -4 -10   8    0.00    1.49
   4 -10  -8   -0.65    1.82
   4  10  -8    0.56    2.32
  -4  10   8    0.34    0.99
  -4  10   8    0.11    1.20
   3 -10  -8    4.30    1.77
  -3 -10   8    1.66    1.46
   3 -10  -8    3.03    0.76
  -3  10   8    2.50    1.05
  -3  10   8    2.75    1.41
   3  10  -8    2.30    2.16
  -2 -10   8   13.45    1.81
   2 -10  -8   10.52    2.05
   2 -10  -8   12.41    1.13
  -2 -10   8   13.39    1.31
   2  10  -8    5.87    2.17
  -2  10   8   11.09    1.46
  -1 -10   8   -1.40    0.65
   1 -10  -8   -0.48    0.51
  -1 -10   8   -0.64    1.03
  -1 -10   8    0.12    0.72
   1 -10  -8    4.00    1.42
   1  10  -8   -0.35    1.37
  -1  10   8    1.05    0.83
   0 -10   8    0.20    0.69
   0 -10  -8    1.35    1.41
   0 -10  -8    0.01    0.57
   0 -10   8    0.11    0.78
   0 -10  -8    0.56    0.69
   0  10   8    0.05    0.77
   0  10  -8   -1.22    1.29
   0  10   8    0.24    0.56
   1 -10   8    5.88    1.04
  -1 -10  -8    5.78    0.89
  -1 -10  -8    3.91    0.78
   1 -10   8    4.38    0.94
  -1 -10  -8    5.61    1.78
  -1  10  -8    2.70    1.58
   1  10   8    5.95    0.90
   1  10   8    5.94    0.98
   2 -10   8    6.77    1.01
  -2 -10  -8   10.95    1.12
  -2 -10  -8    8.70    1.10
   2 -10   8    8.96    1.30
  -2 -10  -8    8.82    2.01
   2  10   8    9.15    1.14
  -2  10  -8    8.80    2.09
  -3 -10  -8   -0.99    1.53
   3 -10   8    0.77    0.89
  -3 -10  -8    0.92    0.89
   3 -10   8   -0.23    1.01
  -3  10  -8    0.94    1.60
   3  10   8   -0.96    0.86
  -3 -11   8   -0.62    1.35
   3 -11  -8   -0.20    1.68
  -3 -11   8    0.26    0.83
   3 -11  -8    0.85    0.70
  -3  11   8    0.78    0.98
   3  11  -8    1.40    2.15
  -2 -11   8   24.79    1.78
  -2 -11   8   27.68    2.39
   2 -11  -8   20.71    1.62
   2  11  -8   14.27    2.80
  -2  11   8   24.60    1.98
   1 -11  -8    0.11    0.57
   1 -11  -8    0.48    1.13
  -1 -11   8    0.46    1.11
  -1 -11   8   -0.92    0.72
  -1  11   8    0.02    0.83
   1  11  -8    0.56    1.48
   0 -11  -8   29.58    1.96
   0 -11  -8   26.69    1.93
   0 -11   8   29.98    2.01
   0 -11   8   30.86    2.02
   0 -11  -8   27.54    2.85
   0  11  -8   29.19    2.38
   0  11   8   26.79    2.09
  -1 -11  -8    0.82    0.71
  -1 -11  -8    1.17    1.51
   1 -11   8    0.88    0.89
   1 -11   8    1.47    0.87
  -1 -11  -8    0.11    0.62
   1  11   8    0.07    0.80
  -1  11  -8    1.60    1.62
   1  11   8    0.64    0.70
  -2 -11  -8   19.53    1.61
  -2 -11  -8   18.62    1.58
   2 -11   8   21.38    1.84
  -2 -11  -8   19.31    2.60
   2  11   8   18.46    1.69
  -2  11  -8   13.72    2.54
   3 -11   8   -1.60    1.20
   3 -11   8    0.25    0.84
  -3 -11  -8    0.81    1.69
  -3 -11  -8    0.67    0.86
  -3 -11  -8    0.57    0.87
   3  11   8    0.41    0.98
  -3  11  -8   -0.55    1.53
  -3 -12   8    0.63    1.42
   3 -12  -8    1.22    1.79
   3 -12  -8   -0.25    0.68
  -3 -12   8   -0.72    0.80
  -3  12   8   -0.33    0.97
   3  12  -8    2.13    2.16
   2 -12  -8    2.28    1.62
  -2 -12   8    3.19    0.90
   2 -12  -8    2.62    0.75
  -2 -12   8    2.97    1.41
   2  12  -8    0.53    1.79
  -2  12   8    2.87    1.07
   1 -12  -8   11.21    1.23
   1 -12  -8   14.75    2.04
  -1 -12   8   13.64    1.40
  -1  12   8   12.68    1.60
   1  12  -8    6.97    1.98
   0 -12   8    1.17    0.86
   0 -12   8    0.72    0.89
   0 -12  -8   -0.35    0.67
   0 -12  -8    0.79    1.41
   0 -12  -8    1.69    0.80
   0  12  -8    0.17    1.65
   0  12  -8   -0.38    1.10
   0  12   8    0.30    0.83
  -1 -12  -8    1.83    1.56
   1 -12   8    2.79    0.98
  -1 -12  -8    1.56    0.83
  -1 -12  -8    1.60    0.72
   1 -12   8    1.70    0.99
  -1  12  -8    2.19    1.71
   1  12   8    1.07    0.78
   1  12   8    1.32    0.96
  -2 -12  -8    1.26    1.67
  -2 -12  -8    2.51    0.87
   2 -12   8    1.56    1.09
  -2 -12  -8    1.46    0.89
   2  12   8    3.53    1.01
  -2  12  -8    1.31    1.74
  -3 -12  -8    0.82    1.78
   3 -12   8    1.34    1.42
  -3 -12  -8    2.34    0.94
  -3 -12  -8    1.70    0.91
  -3  12  -8    1.25    1.84
   3  12   8    0.99    1.14
  -3 -13   8   16.30    1.66
   3 -13  -8   16.08    1.53
  -3  13   8   14.07    1.80
   2 -13  -8    4.35    0.88
   2 -13  -8    1.36    2.17
  -2 -13   8    5.39    1.02
   2  13  -8    2.36    1.84
  -2  13   8    7.06    1.30
  -1 -13   8   21.66    1.70
   1 -13  -8   16.59    1.53
  -1 -13   8   19.21    1.62
   1 -13  -8   15.02    2.51
  -1  13   8   18.11    1.88
   1  13  -8   23.86    2.40
   0 -13  -8   26.80    1.87
   0 -13   8   23.72    1.93
   0 -13  -8   21.18    1.79
   0 -13   8   25.69    1.88
   0 -13  -8   23.36    2.72
   0  13  -8   17.19    2.78
   0  13   8   24.60    1.68
   0  13   8   21.80    1.98
   0  13  -8   26.86    2.34
  -1 -13  -8   16.29    1.55
  -1 -13  -8   20.82    1.63
   1 -13   8   19.41    1.79
  -1 -13  -8   17.64    2.53
   1  13   8   18.92    1.54
   1  13   8   15.28    1.72
  -1  13  -8   15.43    2.65
  -1  13  -8   13.85    1.85
   2 -13   8    5.21    1.23
  -2 -13  -8    5.68    2.04
  -2 -13  -8    5.26    1.05
  -2 -13  -8    5.90    1.09
   2  13   8    4.38    1.05
  -2  13  -8    4.74    2.10
   3 -14  -8    5.49    1.01
  -3 -14   8    4.60    1.07
   3  14  -8    6.55    2.03
  -3  14   8    4.04    1.23
   3  14  -8    0.49    2.11
   2 -14  -8    1.96    0.82
  -2 -14   8    3.08    0.93
  -2  14   8    1.93    1.09
   2  14  -8    1.98    1.70
   2  14  -8   -0.08    1.78
  -1 -14   8    2.91    1.01
   1 -14  -8    2.30    0.84
  -1  14   8    2.08    1.12
   1  14  -8    5.18    1.62
   1  14  -8    3.28    1.90
   0 -14  -8    1.09    0.90
   0 -14   8    1.61    1.03
   0 -14  -8   -0.30    0.72
   0 -14   8    3.04    1.09
   0  14  -8    3.82    1.43
   0  14  -8    3.40    1.97
   0  14   8    0.57    0.69
   0  14   8    0.53    0.99
  -1 -14  -8    5.94    1.10
  -1 -14  -8    4.58    0.98
   1 -14   8    7.43    1.36
   1  14   8    5.94    1.02
   1  14   8    4.09    1.17
  -1  14  -8    5.13    2.15
   2 -14   8    2.38    1.20
  -2 -14  -8    2.64    0.97
  -2 -14  -8    2.99    1.00
   2  14   8    3.32    1.03
  -2  14  -8    0.12    1.89
   2 -15  -8   26.63    2.11
  -2 -15   8   28.68    2.17
   2  15  -8   33.29    3.10
  -2  15   8   31.98    2.57
  -1 -15   8   24.63    1.99
  -1 -15   8   25.52    1.92
   1 -15  -8   21.63    1.87
   1  15  -8   26.80    2.55
  -1  15   8   23.37    2.25
   0 -15   8    7.68    1.26
   0 -15  -8    7.25    1.17
   0 -15   8    8.14    1.34
   0 -15  -8    9.16    1.25
   0  15  -8    9.90    1.73
   0  15   8    7.40    1.10
   0  15   8    8.61    1.46
   0  15  -8    5.44    2.21
  -1 -15  -8   21.18    1.90
   1 -15   8   23.06    2.08
  -1 -15  -8   27.29    1.99
  -1  15  -8   22.08    3.12
   1  15   8   21.54    1.81
   1  15   8   22.07    2.09
   2 -15   8   33.31    2.54
  -2 -15  -8   28.80    2.56
  -2 -15  -8   32.56    2.17
  -2  15  -8   23.73    3.80
   2  15   8   29.15    2.56
  -2 -16   8    1.69    1.01
   2 -16  -8    2.28    0.86
  -2  16   8    1.71    1.17
   2  16  -8    0.62    1.91
   2  16  -8    4.95    2.00
  -1 -16   8    0.88    1.00
  -1 -16   8    0.03    0.97
   1 -16  -8    0.84    0.82
  -1  16   8    0.38    1.16
   1  16  -8   -1.07    1.85
   1  16  -8    1.38    1.52
   0 -16   8    3.11    1.12
   0 -16   8   -0.31    1.05
   0 -16  -8    0.29    0.81
   0 -16  -8    1.40    1.16
   0  16  -8    1.11    1.42
   0  16  -8   -1.00    1.96
   0  16   8    1.41    0.83
   0  16   8    0.19    1.08
  -1 -16  -8    0.48    0.84
   1 -16   8    0.18    1.13
  -1 -16  -8    0.46    0.96
  -1  16  -8    0.80    1.89
   1  16   8    1.03    1.13
   1  16   8    0.09    0.86
  -1 -17   8    2.74    1.09
  -1 -17   8    1.03    1.22
   1 -17  -8    1.45    0.84
   1  17  -8   -3.53    1.88
   1  17  -8   -0.08    1.56
  -1  17   8    1.30    1.31
   0 -17   8    2.06    1.16
   0 -17  -8    0.02    0.83
   0 -17   8    3.57    1.22
   0  17  -8   -0.87    1.98
   0  17   8    2.74    1.29
   0  17  -8    2.25    1.60
  -4   0   9   -0.58    1.36
  -4   0   9    0.59    0.98
   4   0  -9    3.19    1.95
  -3   0   9   14.35    1.24
  -3   0   9   16.36    1.59
  -3   0   9   15.96    2.11
   2   0  -9   -0.92    1.47
   2   0  -9    0.09    1.20
  -2   0   9    0.02    0.64
  -2   0   9    0.18    0.49
  -1   0   9   43.19    2.24
   1   0  -9   33.64    3.03
  -1   0   9   39.70    2.36
   0   0  -9    2.00    1.24
   0   0   9    2.40    0.60
   0   0  -9    1.85    1.08
   0   0   9    1.29    0.55
   0   0   9    1.50    0.62
   1   0   9   11.09    0.98
  -1   0  -9   12.90    2.02
  -1   0  -9   13.63    1.85
   1   0   9   11.11    1.12
  -1   0  -9   12.36    1.11
  -2   0  -9    0.35    1.35
   2   0   9    0.54    0.55
  -2   0  -9   -0.55    1.02
   2   0   9    1.04    0.70
  -2   0  -9    0.44    0.64
  -3   0  -9    4.27    1.75
   3   0   9    0.66    0.73
   3   0   9    2.17    0.89
  -3   0  -9    2.86    0.85
  -4   0  -9    1.14    1.85
   4   0   9    1.30    0.86
   4   0   9    1.03    1.03
  -4   0  -9    1.35    0.95
  -4  -1   9    1.17    1.03
  -4  -1   9    0.44    1.39
   4  -1  -9   -1.01    1.68
  -4   1   9    2.02    0.99
  -4   1   9    0.18    1.30
  -4   1   9    1.18    0.74
   4   1  -9   -0.03    1.80
  -3  -1   9    4.13    1.00
  -3  -1   9    3.33    1.42
  -3   1   9    4.02    0.70
   3   1  -9    3.67    1.87
  -3   1   9    3.51    1.40
  -2  -1   9    1.04    0.53
  -2  -1   9    0.48    0.67
  -2   1   9    1.09    0.66
   2   1  -9   -0.12    1.40
   2   1  -9    0.50    1.28
  -2   1   9    0.91    0.49
  -1  -1   9   14.10    1.21
   1  -1  -9    8.27    1.77
  -1   1   9    9.43    1.13
  -1   1   9   11.03    1.01
   0  -1  -9   14.46    1.06
   0  -1  -9   12.58    1.91
   0  -1   9   14.88    1.21
   0  -1   9   15.25    1.16
   0  -1   9   14.65    1.15
   0   1   9   13.50    1.15
   0   1  -9   14.52    1.93
   0   1   9   13.55    1.20
   0   1   9   13.78    1.13
   1  -1   9   26.00    1.91
  -1  -1  -9   33.98    2.82
   1  -1   9   27.30    1.78
  -1  -1  -9   32.03    2.51
   1   1   9   33.19    1.93
  -1   1  -9   30.00    2.61
  -1   1  -9   31.08    1.89
  -1   1  -9   29.68    2.73
   1   1   9   31.66    1.80
   2  -1   9    5.62    0.92
  -2  -1  -9    5.28    1.62
  -2  -1  -9    3.68    0.76
   2  -1   9    4.09    0.73
  -2   1  -9    3.89    1.59
  -2   1  -9    2.22    1.30
   2   1   9    3.05    0.68
  -2   1  -9    4.30    0.82
   2   1   9    3.93    0.84
   3  -1   9   30.13    2.12
  -3  -1  -9   27.67    3.08
  -3  -1  -9   31.34    2.06
   3  -1   9   27.91    2.03
  -3   1  -9   30.05    2.03
  -3   1  -9   27.21    3.06
   3   1   9   27.02    2.07
   3   1   9   27.34    2.01
  -4  -1  -9    0.78    0.87
   4  -1   9   -0.27    0.79
   4  -1   9    0.91    0.95
  -4  -1  -9   -0.65    1.69
   4   1   9   -0.06    0.96
  -4   1  -9    0.33    1.03
   4   1   9    0.06    0.75
  -4   1  -9    2.06    1.84
  -4  -2   9    2.95    1.16
  -4  -2   9    1.31    1.52
   4  -2  -9    0.03    1.78
  -4   2   9    0.93    0.74
  -4   2   9    2.93    1.00
   4   2  -9    2.07    1.95
  -4   2   9    0.06    1.33
  -3  -2   9   62.97    4.35
  -3  -2   9   64.05    3.75
  -3   2   9   65.02    3.47
  -3   2   9   62.42    3.74
  -3   2   9   63.98    4.30
  -2  -2   9   27.24    1.72
  -2  -2   9   25.72    1.97
  -2   2   9   28.72    2.40
  -2   2   9   31.71    1.79
  -2   2   9   30.13    2.00
  -1  -2   9   20.95    1.27
  -1  -2   9   19.56    1.25
   1  -2  -9   13.26    2.09
  -1  -2   9   17.63    1.44
   1   2  -9   15.06    2.06
  -1   2   9   17.65    1.26
   1   2  -9   15.21    2.33
  -1   2   9   15.46    1.41
   0  -2   9    0.95    0.55
   0  -2  -9    0.31    0.92
   0  -2   9    2.02    0.67
   0  -2  -9    0.19    0.46
   0  -2   9    0.89    0.58
   0  -2  -9    0.00    1.11
   0   2   9    0.30    0.56
   0   2  -9    1.78    1.18
   0   2   9   -0.10    0.47
   0   2  -9   -0.22    1.10
   0   2   9    0.22    0.52
  -1  -2  -9   42.51    2.36
  -1  -2  -9   36.75    2.85
   1  -2   9   39.69    2.45
  -1  -2  -9   39.74    3.29
   1  -2   9   42.24    2.34
  -1   2  -9   47.72    2.45
   1   2   9   40.64    2.45
  -1   2  -9   46.92    3.28
  -1   2  -9   42.29    3.20
  -2  -2  -9    3.37    1.46
   2  -2   9    0.76    0.72
   2  -2   9   -1.46    0.52
  -2   2  -9   -0.91    1.16
  -2   2  -9    1.36    0.68
  -2   2  -9    0.38    1.39
  -3  -2  -9    0.36    0.70
  -3  -2  -9    0.18    1.56
   3  -2   9    0.33    0.68
   3  -2   9    0.68    0.84
  -3   2  -9    1.50    0.78
   3   2   9    0.46    0.65
   3   2   9    1.03    0.84
  -3   2  -9    3.41    1.72
  -3   2  -9   -0.57    1.24
  -4  -2  -9    0.56    0.85
   4  -2   9    0.07    0.80
  -4  -2  -9   -0.23    1.75
   4  -2   9    1.12    1.05
   4   2   9   -0.89    0.86
   4   2   9    0.65    0.75
  -4   2  -9   -0.65    1.80
  -4   2  -9    1.72    1.05
  -4  -3   9    0.74    1.43
  -4  -3   9    1.43    1.14
   4  -3  -9    1.09    1.73
   4   3  -9    2.23    1.96
  -4   3   9    2.07    1.01
  -4   3   9   -0.61    0.66
  -4   3   9    0.37    1.25
  -3  -3   9    6.38    1.10
   3  -3  -9    1.47    1.62
   3   3  -9    0.65    1.75
  -3   3   9    3.51    0.75
  -3   3   9    4.42    0.99
   3   3  -9    4.59    1.67
  -3   3   9    3.56    1.30
  -2  -3   9   85.54    4.54
   2  -3  -9   75.09    5.11
  -2  -3   9   84.24    4.28
  -2   3   9   81.14    4.52
  -2   3   9   83.51    4.33
  -2   3   9   83.58    4.91
  -1  -3   9    1.34    0.74
  -1  -3   9    2.58    0.60
   1  -3  -9    1.00    1.32
  -1  -3   9    1.61    0.58
   1  -3  -9    1.97    1.29
  -1   3   9    1.40    0.57
  -1   3   9    1.92    0.70
   1   3  -9    1.25    1.27
   1   3  -9    1.72    1.55
   0  -3  -9   12.71    2.00
   0  -3   9   16.24    1.30
   0  -3   9   16.63    1.34
   0  -3   9   17.56    1.25
   0  -3  -9   16.93    1.08
   0  -3  -9   15.96    1.20
   0   3  -9   11.78    1.94
   0   3   9   16.65    1.22
   0   3  -9   16.69    1.98
   0   3   9   15.57    1.29
   0   3   9   15.50    1.23
   1  -3   9    0.60    0.44
  -1  -3  -9    0.88    0.53
  -1  -3  -9    0.70    1.30
   1  -3   9    0.49    0.59
  -1  -3  -9    0.65    0.55
  -1   3  -9    0.71    1.20
   1   3   9    0.62    0.56
  -1   3  -9    1.67    1.30
   2  -3   9   67.58    3.80
   2  -3   9   64.11    3.73
  -2  -3  -9   63.77    4.63
  -2   3  -9   72.17    3.84
  -2   3  -9   67.79    4.58
   2   3   9   67.22    3.78
  -2   3  -9   73.77    4.61
  -3  -3  -9    0.37    1.58
   3  -3   9    0.95    0.71
   3  -3   9    0.71    0.92
  -3  -3  -9    0.89    0.72
  -3   3  -9    0.04    1.61
  -3   3  -9   -0.43    0.82
  -3   3  -9    1.24    1.42
   3   3   9    1.23    0.73
   3   3   9    0.98    0.87
  -4  -3  -9    3.93    0.99
  -4  -3  -9    4.45    2.18
   4  -3   9    3.40    1.02
   4   3   9    6.36    1.18
  -4   3  -9    1.73    1.94
   4   3   9    2.77    0.92
  -4  -4   9    5.34    1.39
   4  -4  -9    1.66    1.78
  -4   4   9    3.84    1.59
  -4   4   9    6.03    0.94
  -4   4   9    6.47    1.22
   4   4  -9    0.35    2.02
   3  -4  -9   -0.09    1.54
  -3  -4   9   -0.18    0.95
  -3   4   9    1.33    1.15
  -3   4   9    0.62    0.64
   3   4  -9    0.75    1.59
   3   4  -9   -0.42    1.72
  -3   4   9    0.69    0.86
   2  -4  -9    5.02    1.74
  -2   4   9    4.27    0.74
   2   4  -9    3.45    1.65
  -2   4   9    4.76    1.22
   2   4  -9    2.71    1.73
  -2   4   9    4.10    0.91
  -1  -4   9   56.46    2.98
  -1  -4   9   52.08    2.93
  -1  -4   9   55.32    3.17
  -1   4   9   52.02    2.95
  -1   4   9   53.63    3.09
   0  -4  -9    1.87    0.48
   0  -4   9    1.36    0.70
   0  -4   9    1.87    0.77
   0  -4  -9    0.44    1.21
   0  -4  -9    1.77    0.57
   0  -4   9    1.66    0.63
   0   4  -9   -0.30    1.18
   0   4  -9    2.90    1.29
   0   4   9    1.88    0.69
   0   4   9    2.06    0.57
  -1  -4  -9   26.80    1.60
  -1  -4  -9   25.94    1.66
   1  -4   9   23.13    1.71
  -1  -4  -9   24.63    2.59
  -1   4  -9   24.86    2.41
   1   4   9   23.93    1.70
  -1   4  -9   25.24    2.58
  -2  -4  -9    1.71    0.70
  -2  -4  -9    2.33    1.52
   2  -4   9    3.64    0.89
   2  -4   9    2.61    0.67
  -2   4  -9    1.48    1.37
  -2   4  -9    2.83    1.52
   2   4   9    1.97    0.76
   3  -4   9    2.09    0.86
  -3  -4  -9    2.22    1.76
  -3  -4  -9    2.55    0.78
   3  -4   9    1.92    0.98
  -3   4  -9    1.43    1.50
   3   4   9    2.29    0.74
   3   4   9    3.19    0.93
  -3   4  -9    0.23    1.66
  -4   4  -9   -0.78    1.86
  -4  -5   9   10.59    1.70
   4   5  -9    8.01    2.29
  -4   5   9    7.51    1.09
  -4   5   9    8.87    1.90
  -4   5   9    9.30    1.44
  -3  -5   9   -0.44    0.97
   3  -5  -9   -0.57    1.50
   3   5  -9    1.70    1.84
  -3   5   9   -0.64    0.62
  -3   5   9   -0.79    0.81
  -3   5   9    0.12    0.99
   3   5  -9   -0.17    1.76
   2  -5  -9    2.79    1.66
  -2  -5   9    1.29    0.89
   2   5  -9    1.07    1.50
  -2   5   9    0.96    0.65
  -2   5   9    1.30    0.77
   2   5  -9    1.28    1.63
  -2   5   9    1.59    0.99
  -1  -5   9   17.56    1.29
  -1  -5   9   17.54    1.56
   1  -5  -9   17.56    1.15
  -1  -5   9   17.81    1.33
  -1   5   9   17.73    1.30
   1   5  -9   11.64    2.20
  -1   5   9   16.07    1.45
   0  -5   9  138.36    7.22
   0  -5  -9  127.01    7.86
   0  -5  -9  144.45    7.09
   0  -5  -9  146.06    7.04
   0  -5   9  142.16    7.11
   0  -5   9  137.21    7.11
   0   5   9  141.00    7.08
   0   5  -9  135.80    7.59
   0   5   9  135.43    7.17
   1  -5   9   13.98    1.35
   1  -5   9   16.56    1.76
  -1  -5  -9   15.34    1.21
  -1  -5  -9   16.01    1.26
  -1  -5  -9   14.96    2.22
  -1   5  -9   16.40    2.03
  -1   5  -9   15.27    2.25
   1   5   9   16.98    1.33
  -2  -5  -9   47.48    2.65
  -2  -5  -9   42.35    3.61
  -2  -5  -9   45.91    2.66
   2  -5   9   46.26    2.77
   2  -5   9   39.53    2.62
  -2   5  -9   43.85    3.64
   2   5   9   46.15    2.77
  -2   5  -9   48.99    3.55
   3  -5   9    0.67    0.96
   3  -5   9    0.51    0.76
  -3  -5  -9   -0.22    0.69
  -3  -5  -9   -0.51    1.55
   3   5   9    0.42    0.87
  -3   5  -9   -1.36    1.29
   3   5   9    0.12    0.60
  -3   5  -9   -1.14    1.49
   4  -6  -9    1.55    1.86
  -4  -6   9    3.58    1.46
  -4   6   9    4.07    1.51
  -4   6   9    3.74    0.89
   4   6  -9    0.71    2.09
   4   6  -9   -1.19    2.02
  -4   6   9    3.74    1.14
   3  -6  -9    2.75    1.72
  -3  -6   9    6.22    1.36
  -3   6   9    4.98    0.83
   3   6  -9    0.42    1.79
  -3   6   9    5.13    1.10
  -3   6   9    4.87    1.34
   3   6  -9   -1.97    1.88
   2  -6  -9    7.28    1.91
  -2  -6   9   12.60    1.59
   2  -6  -9   11.51    1.30
  -2   6   9   13.44    1.20
  -2   6   9   12.84    1.59
  -2   6   9   12.31    1.38
  -1  -6   9   32.56    2.03
   1  -6  -9   32.40    1.90
  -1  -6   9   33.65    2.30
  -1  -6   9   33.67    2.01
  -1   6   9   31.62    2.15
  -1   6   9   31.79    2.01
   0  -6  -9   22.45    2.49
   0  -6  -9   24.76    1.59
   0  -6   9   22.48    1.60
   0  -6   9   23.99    1.69
   0  -6   9   22.38    1.81
   0  -6  -9   22.42    1.47
   0   6  -9   24.03    2.22
   0   6   9   21.39    1.55
   0   6   9   23.21    1.71
  -1  -6  -9    3.61    0.67
  -1  -6  -9    3.92    0.73
  -1  -6  -9    3.46    1.54
   1  -6   9    2.69    0.93
   1  -6   9    2.20    0.78
   1   6   9    3.52    0.77
  -1   6  -9    2.35    1.28
  -1   6  -9    2.27    1.55
  -2  -6  -9    3.38    0.77
  -2  -6  -9    4.29    1.69
   2  -6   9    3.37    0.95
   2  -6   9    2.96    0.72
  -2  -6  -9    5.16    0.83
  -2   6  -9    4.75    1.58
  -2   6  -9    3.71    1.64
   2   6   9    4.44    0.91
   3  -6   9    1.93    0.79
   3  -6   9    1.76    1.06
  -3  -6  -9    0.96    1.71
   3   6   9    2.03    0.94
   3   6   9    1.01    0.68
  -3   6  -9    0.92    1.64
  -3   6  -9    0.65    1.52
   4  -7  -9    1.13    1.77
  -4  -7   9    0.25    1.38
  -4   7   9    0.18    1.19
   4   7  -9   -0.22    2.14
  -4   7   9   -0.33    0.79
  -4   7   9    1.48    1.07
  -3  -7   9    0.87    1.18
   3  -7  -9    0.19    1.65
  -3   7   9    0.47    1.00
   3   7  -9   -0.97    2.02
  -3   7   9    0.92    0.90
   3   7  -9   -0.32    1.69
  -3   7   9    0.53    0.69
  -2  -7   9   13.32    1.66
   2  -7  -9   11.62    1.02
  -2  -7   9   12.16    1.24
  -2   7   9   11.06    1.52
  -2   7   9   10.59    1.39
  -2   7   9   12.03    1.15
   2   7  -9    7.08    1.86
  -1  -7   9    8.66    1.01
  -1  -7   9    9.54    1.03
   1  -7  -9    8.65    0.91
  -1  -7   9   10.97    1.39
  -1   7   9    8.36    1.17
   0  -7  -9   15.14    2.25
   0  -7   9   17.92    1.49
   0  -7  -9   15.95    1.26
   0  -7   9   15.97    1.66
   0  -7  -9   17.98    1.37
   0  -7   9   19.15    1.44
   0   7   9   18.13    1.52
   0   7  -9   18.31    1.95
   0   7   9   18.66    1.36
   1  -7   9    0.19    0.83
   1  -7   9   -0.38    0.74
  -1  -7  -9   -0.44    1.35
  -1  -7  -9   -0.13    0.59
  -1  -7  -9    0.41    0.52
  -1   7  -9    0.10    1.17
   1   7   9    1.16    0.69
  -1   7  -9   -0.62    1.37
   2  -7   9   18.23    1.66
   2  -7   9   14.75    1.59
  -2  -7  -9   21.36    1.49
  -2  -7  -9   17.42    2.52
  -2  -7  -9   17.35    1.45
  -2   7  -9   16.71    2.67
  -2   7  -9   15.54    2.49
   2   7   9   19.43    1.57
  -3  -7  -9    1.36    1.71
   3  -7   9    1.69    1.06
   3  -7   9    0.25    0.80
  -3   7  -9   -0.81    1.47
   3   7   9    1.62    0.95
  -4  -8   9   15.99    2.16
  -4   8   9   13.48    2.18
  -4   8   9   13.58    1.82
  -4   8   9   12.57    1.39
   3  -8  -9   10.48    2.11
  -3  -8   9   16.63    1.99
  -3   8   9   10.91    1.83
  -3   8   9   14.12    1.37
  -3   8   9   14.35    1.62
  -2  -8   9   15.45    1.89
   2  -8  -9   15.29    1.25
   2  -8  -9   10.46    2.13
  -2  -8   9   18.31    1.46
  -2   8   9   18.87    1.64
   1  -8  -9   20.99    1.42
  -1  -8   9   18.86    1.90
  -1  -8   9   19.36    1.57
  -1  -8   9   20.70    1.54
  -1   8   9   17.66    1.66
   0  -8  -9    8.95    1.00
   0  -8   9    7.49    1.00
   0  -8   9    8.26    1.08
   0  -8   9   10.20    1.35
   0  -8  -9    8.00    0.95
   0  -8  -9    7.90    1.90
   0   8   9    8.39    1.18
   0   8   9    8.62    0.98
   1  -8   9    0.43    0.94
  -1  -8  -9   -0.17    0.63
  -1  -8  -9   -1.29    1.37
  -1  -8  -9    1.13    0.58
   1  -8   9    0.14    0.78
   1   8   9   -0.40    0.65
  -1   8  -9   -0.51    1.36
  -2  -8  -9    2.84    0.78
   2  -8   9    2.11    0.94
  -2  -8  -9    1.37    0.71
  -2  -8  -9    1.59    1.65
  -2   8  -9    2.18    1.64
   2   8   9    0.38    0.81
   3  -8   9    0.27    1.06
   3  -8   9   -0.04    0.80
  -3  -8  -9   -0.40    1.56
  -3  -8  -9    0.50    0.79
   3   8   9   -0.05    0.90
  -3   8  -9   -0.67    1.53
  -4  -9   9   -0.15    1.51
   4  -9  -9   -0.06    1.84
  -4   9   9    0.80    1.01
   4   9  -9    4.42    2.56
  -4   9   9    0.51    1.27
   3  -9  -9    3.91    1.77
  -3  -9   9    2.98    1.50
  -3   9   9    6.16    1.20
   3   9  -9    1.23    2.17
  -3   9   9    5.79    2.16
  -2  -9   9    7.87    1.04
   2  -9  -9    7.67    0.91
  -2  -9   9    8.79    1.56
   2  -9  -9    4.69    1.85
   2   9  -9    4.72    2.14
  -2   9   9    8.61    1.24
   1  -9  -9   -0.07    1.26
  -1  -9   9    1.61    1.13
   1  -9  -9   -0.14    0.54
  -1  -9   9    0.47    0.70
  -1  -9   9    0.07    0.78
  -1   9   9   -0.14    0.80
   1   9  -9    0.60    1.45
   0  -9  -9    4.00    1.67
   0  -9   9    3.10    1.11
   0  -9   9    3.28    0.82
   0  -9   9    1.64    0.86
   0  -9  -9    2.91    0.78
   0  -9  -9    2.92    0.67
   0   9  -9    1.34    1.47
   0   9   9    3.37    0.95
   0   9   9    3.16    0.72
   1  -9   9   12.64    1.84
  -1  -9  -9   10.72    2.20
   1  -9   9   11.16    1.30
  -1  -9  -9   11.56    1.26
  -1  -9  -9   10.86    1.15
   1   9   9   12.09    1.25
  -1   9  -9    9.26    2.11
  -2  -9  -9    1.18    1.61
   2  -9   9    4.66    1.11
  -2  -9  -9    2.92    0.79
  -2  -9  -9    3.83    0.87
  -2   9  -9    2.36    1.64
   2   9   9    3.99    0.96
   3  -9   9   13.60    1.55
  -3  -9  -9   10.29    2.36
  -3  -9  -9   13.77    1.43
  -3  -9  -9   12.29    1.43
  -3   9  -9   10.48    2.36
   3   9   9   12.19    1.49
  -3 -10   9   11.90    1.94
  -3 -10   9   16.69    2.10
   3 -10  -9    9.66    2.28
  -3  10   9   12.78    1.69
   2 -10  -9   17.05    1.48
  -2 -10   9   18.66    2.21
  -2 -10   9   18.81    1.63
  -2  10   9   22.42    1.87
  -1 -10   9   10.90    1.18
   1 -10  -9    7.86    0.97
  -1 -10   9   10.48    1.65
  -1 -10   9   10.61    1.19
  -1  10   9    9.50    1.33
   0 -10  -9    2.33    0.69
   0 -10   9    2.36    1.09
   0 -10  -9    2.15    1.60
   0 -10   9    2.89    0.94
   0 -10  -9    2.68    0.80
   0 -10   9    0.77    0.78
   0  10   9    1.56    0.90
   0  10   9    1.94    0.69
   0  10  -9    0.21    1.45
  -1 -10  -9   18.98    2.70
  -1 -10  -9   19.85    1.60
   1 -10   9   21.59    1.74
  -1 -10  -9   22.22    1.65
  -1  10  -9   17.27    2.69
   1  10   9   20.99    1.66
  -2 -10  -9    0.36    0.69
  -2 -10  -9    2.68    1.76
   2 -10   9    2.09    1.08
  -2 -10  -9    2.24    0.83
  -2  10  -9   -0.28    1.57
   2  10   9    1.54    0.90
  -3 -10  -9   -0.23    1.63
   3 -10   9    0.59    1.15
  -3 -10  -9    0.67    0.82
  -3 -10  -9    0.32    0.86
  -3  10  -9    1.26    1.71
   3  10   9   -0.46    0.94
   3 -11  -9    1.81    1.85
  -3 -11   9    2.29    1.56
  -3 -11   9    0.95    0.87
  -3  11   9    0.75    1.03
   3  11  -9   -0.28    2.13
  -2 -11   9   12.55    1.84
  -2 -11   9    8.45    1.16
   2 -11  -9    7.55    1.00
  -2  11   9   10.69    1.45
   2  11  -9    3.17    2.08
  -1 -11   9   16.78    2.00
   1 -11  -9   14.19    2.10
   1 -11  -9   13.96    1.33
  -1 -11   9   14.82    1.50
  -1 -11   9   17.10    1.54
  -1  11   9   15.34    1.69
   0 -11  -9    4.21    0.93
   0 -11  -9    2.94    0.78
   0 -11  -9    6.05    1.89
   0 -11   9    3.36    0.91
   0 -11   9    3.32    1.00
   0  11  -9    1.79    1.60
   0  11   9    4.50    1.10
   0  11   9    3.87    0.81
  -1 -11  -9   15.02    2.53
  -1 -11  -9   11.82    1.35
  -1 -11  -9   12.93    1.42
   1 -11   9   15.46    1.62
   1  11   9   12.68    1.36
   1  11   9   13.20    1.55
  -1  11  -9   12.82    2.42
  -2 -11  -9    0.26    0.77
   2 -11   9   -0.75    1.02
  -2 -11  -9   -0.16    1.66
  -2 -11  -9    0.02    0.78
  -2  11  -9   -0.82    1.61
   2  11   9    0.60    0.91
  -3 -11  -9   14.34    2.64
   3 -11   9   17.59    1.87
  -3  11  -9    9.25    3.50
   3 -12  -9   14.92    1.74
  -3 -12   9   18.69    2.33
  -3  12   9   17.12    1.91
  -2 -12   9    2.33    0.92
   2 -12  -9    1.50    0.72
  -2 -12   9    1.69    1.49
   2 -12  -9    0.41    1.50
   2  12  -9    0.51    1.86
  -2  12   9    1.21    1.06
   1 -12  -9   10.55    2.06
  -1 -12   9   11.58    1.32
   1 -12  -9    9.07    1.13
  -1 -12   9   11.36    1.34
  -1  12   9   14.12    1.68
   0 -12   9    3.93    1.05
   0 -12  -9    4.34    0.90
   0 -12  -9    6.59    1.86
   0 -12  -9    5.25    0.99
   0 -12   9    4.11    1.06
   0  12   9    5.96    0.91
   0  12   9    5.88    1.20
   0  12  -9    1.14    1.77
   0  12  -9    3.46    1.44
  -1 -12  -9    1.86    0.90
   1 -12   9    1.12    1.04
  -1 -12  -9    2.91    1.71
  -1 -12  -9    0.42    0.72
  -1  12  -9    0.49    1.76
   1  12   9    1.22    0.81
   1  12   9    2.45    1.00
   2 -12   9   -0.43    1.08
  -2 -12  -9   -2.13    1.60
  -2 -12  -9    1.23    0.90
  -2 -12  -9   -0.42    0.77
  -2  12  -9   -1.21    1.65
   2  12   9   -0.61    0.83
  -3 -13   9    4.94    1.10
  -3 -13   9    8.28    1.88
   3 -13  -9    4.69    1.01
   3  13  -9    4.28    2.50
  -3  13   9    6.03    1.35
  -2 -13   9    5.46    1.10
  -2 -13   9    5.46    1.12
   2 -13  -9    4.64    0.93
   2  13  -9    3.79    1.90
  -2  13   9    4.62    1.30
   1 -13  -9   11.59    1.36
  -1 -13   9   14.14    1.56
   1 -13  -9   13.75    2.30
  -1 -13   9   13.93    1.53
   1  13  -9   14.86    2.20
  -1  13   9   14.44    1.78
   0 -13   9   16.98    1.74
   0 -13  -9   15.22    2.59
   0 -13  -9   13.24    1.45
   0 -13  -9   16.01    1.67
   0 -13   9   21.55    1.80
   0  13   9   13.92    1.41
   0  13  -9   13.04    2.54
   0  13   9   14.97    1.77
   0  13  -9   17.55    2.20
  -1 -13  -9   11.50    2.35
   1 -13   9   11.93    1.50
  -1 -13  -9    8.88    1.23
  -1 -13  -9   13.10    1.38
  -1  13  -9    8.76    2.42
   1  13   9    9.62    1.27
   1  13   9   11.06    1.47
  -2 -13  -9    6.77    1.16
  -2 -13  -9    5.42    1.08
   2 -13   9    5.93    1.35
  -2 -13  -9    2.78    1.97
  -2  13  -9    2.84    2.17
   2  13   9    6.45    1.18
  -2 -14   9    2.55    0.99
   2 -14  -9    0.35    0.73
  -2 -14   9    0.25    0.91
   2  14  -9    0.82    1.85
   2  14  -9   -0.47    1.77
  -2  14   9   -0.42    1.11
  -1 -14   9    4.17    1.10
   1 -14  -9    3.01    0.86
  -1 -14   9    2.92    1.06
   1  14  -9    1.82    1.91
   1  14  -9    1.14    1.55
  -1  14   9    2.49    1.18
   0 -14   9    0.82    1.09
   0 -14  -9    1.70    0.84
   0 -14   9    3.85    1.11
   0  14  -9   -0.69    1.86
   0  14   9    0.57    0.77
   0  14  -9    1.64    1.47
   0  14   9    1.49    1.10
   1 -14   9    1.85    1.20
  -1 -14  -9    1.14    0.85
  -1 -14  -9    2.77    1.03
   1  14   9    1.27    1.06
  -1  14  -9    0.76    1.90
   1  14   9    2.93    0.93
  -2 -14  -9    5.27    1.12
  -2 -14  -9    3.43    1.01
   2 -14   9    4.21    1.31
  -2  14  -9   -0.13    2.22
   2  14   9    3.21    1.31
  -2 -15   9    8.87    1.24
   2 -15  -9    8.01    1.19
  -2 -15   9    9.99    1.30
  -2  15   9   11.31    1.66
   2  15  -9   11.85    2.31
   2  15  -9    3.37    2.10
   1 -15  -9    3.54    0.91
  -1 -15   9    5.62    1.14
  -1 -15   9    3.97    1.17
   1  15  -9    0.39    1.98
  -1  15   9    3.79    1.31
   1  15  -9    5.79    1.80
   0 -15   9    6.10    1.35
   0 -15   9    7.62    1.28
   0 -15  -9    4.29    0.99
   0  15  -9    6.30    1.80
   0  15   9    4.89    0.99
   0  15   9    6.47    1.37
   0  15  -9    1.72    2.18
  -1 -15  -9    7.43    1.21
  -1 -15  -9    9.65    1.32
   1 -15   9    8.70    1.54
  -1  15  -9    6.16    2.32
   1  15   9    7.56    1.40
   1  15   9    4.56    1.09
  -1 -16   9   -0.05    1.00
  -1 -16   9    0.35    1.05
   1 -16  -9    1.13    0.84
   1  16  -9    3.21    1.68
   1  16  -9   -0.52    1.96
  -1  16   9    0.49    1.20
   0 -16  -9    2.78    0.97
   0 -16   9    4.94    1.26
   0 -16   9    6.50    1.35
   0  16  -9    7.13    1.76
   0  16   9    4.94    1.34
   0  16  -9    0.54    2.13
  -4   0  10  101.31    5.51
  -4   0  10   88.54    6.21
  -3   0  10    2.06    1.33
  -3   0  10    4.43    1.04
   3   0 -10    7.03    2.04
  -2   0  10   34.23    1.97
   2   0 -10   25.04    2.94
  -2   0  10   35.46    2.24
  -1   0  10   -0.16    0.62
   1   0 -10    0.23    1.48
  -1   0  10   -0.02    0.55
   1   0 -10    0.13    1.19
   0   0  10   67.52    3.66
   0   0  10   66.83    3.72
   0   0 -10   70.10    4.53
   0   0  10   67.97    3.66
   1   0  10    0.51    0.59
  -1   0 -10    0.04    1.19
   1   0  10    0.90    0.66
  -1   0 -10    1.48    1.44
  -1   0 -10    1.19    0.81
   2   0  10   19.47    1.68
  -2   0 -10   20.91    2.70
   2   0  10   18.81    1.50
  -2   0 -10   21.66    1.59
  -3   0 -10   -0.57    0.79
  -3   0 -10   -1.10    1.62
   3   0  10    0.97    0.94
   3   0  10    0.56    0.69
  -4  -1  10    6.33    1.97
   4  -1 -10    1.34    2.01
   4   1 -10    5.84    2.07
  -4   1  10    2.10    0.84
  -4   1  10    2.00    1.57
  -4   1  10    3.74    1.14
  -3  -1  10   17.10    1.43
  -3  -1  10   20.35    1.85
  -3   1  10   17.51    2.32
  -3   1  10   22.52    1.84
  -3   1  10   19.36    1.50
   2  -1 -10    8.90    1.85
  -2  -1  10    6.61    0.82
  -2  -1  10    5.71    1.04
   2   1 -10    5.91    1.96
   2   1 -10    9.47    2.06
  -1  -1  10    2.70    0.65
  -1  -1  10    3.06    0.81
  -1  -1  10    3.11    0.65
   1  -1 -10    3.02    1.52
   1  -1 -10    1.26    1.23
   1   1 -10    1.67    1.64
  -1   1  10    3.66    0.68
  -1   1  10    4.62    0.85
   1   1 -10    1.08    1.22
   0  -1  10    9.95    1.14
   0  -1  10   11.45    1.14
   0  -1  10    9.89    1.09
   0   1 -10   14.74    2.00
   0   1 -10   14.58    2.04
   1  -1  10   13.74    1.28
  -1  -1 -10   14.71    1.25
  -1  -1 -10   12.70    1.93
  -1  -1 -10   16.71    2.31
   1   1  10   12.52    1.24
  -1   1 -10   13.57    2.09
  -1   1 -10   15.21    2.24
   1   1  10   14.47    1.08
   2  -1  10    7.28    1.06
  -2  -1 -10    6.36    0.94
   2  -1  10    7.48    0.89
  -2  -1 -10    5.61    1.86
   2   1  10    5.86    1.02
  -2   1 -10    9.84    2.07
  -2   1 -10    9.05    1.79
   2   1  10    5.52    0.84
  -2   1 -10    8.98    1.09
  -3  -1 -10    0.44    1.80
   3  -1  10    0.82    0.78
   3  -1  10    0.93    0.91
  -3  -1 -10    0.57    0.84
  -3   1 -10    2.51    1.82
  -3   1 -10    1.19    0.83
   3   1  10   -0.16    0.69
   3   1  10    0.23    0.90
  -4  -2  10    4.85    1.27
  -4  -2  10    1.95    1.84
   4  -2 -10   -0.43    1.87
  -4   2  10    3.79    1.75
  -4   2  10    1.07    0.80
   4   2 -10    0.76    2.06
  -4   2  10    5.21    1.17
   3  -2 -10   -1.33    1.68
  -3  -2  10    3.86    1.05
   3   2 -10    3.62    1.68
  -3   2  10    1.78    1.33
   3   2 -10    1.89    1.89
  -3   2  10    1.17    0.69
  -3   2  10    1.26    0.83
  -2  -2  10   64.66    3.61
   2  -2 -10   75.83    4.52
  -2  -2  10   68.41    3.87
   2  -2 -10   62.89    4.62
  -2   2  10   67.97    3.63
  -2   2  10   64.87    3.82
  -1  -2  10   13.09    1.30
  -1  -2  10   11.14    1.07
   1  -2 -10    6.75    1.79
  -1   2  10   12.99    1.30
   1   2 -10    8.47    2.08
  -1   2  10   11.99    1.11
   0  -2 -10   21.93    2.47
   0  -2  10   22.64    1.56
   0  -2  10   22.50    1.60
   0   2  10   21.42    1.63
   0   2 -10   24.34    2.42
   0   2  10   22.02    1.53
  -1  -2 -10   11.73    2.17
   1  -2  10   10.55    1.17
  -1   2 -10   11.77    1.96
   1   2  10   10.40    1.16
  -1   2 -10   12.87    2.15
   2  -2  10    6.64    0.90
  -2  -2 -10    8.92    1.00
   2  -2  10    8.56    1.14
  -2  -2 -10    6.77    1.91
   2   2  10    7.94    0.93
   2   2  10    7.67    1.09
  -2   2 -10    7.65    1.99
  -2   2 -10    8.22    1.88
   3  -2  10    1.38    0.75
   3  -2  10    0.90    0.92
  -3  -2 -10    0.50    0.76
  -3  -2 -10   -0.45    1.71
   3   2  10    0.96    0.86
  -3   2 -10    1.32    1.77
   3   2  10    0.26    0.69
   4  -3 -10    1.07    1.80
  -4  -3  10    1.81    1.19
  -4   3  10    2.75    1.07
   4   3 -10    0.48    1.81
  -4   3  10    0.43    1.43
  -4   3  10   -0.51    0.77
   4   3 -10   -1.37    1.94
   3  -3 -10    2.75    1.82
  -3  -3  10    3.62    1.12
  -3   3  10    1.96    0.73
   3   3 -10    1.94    1.87
  -3   3  10    2.52    1.35
   3   3 -10    0.35    1.84
  -3   3  10    3.38    0.98
   2  -3 -10    1.02    1.63
  -2   3  10   -0.52    0.75
  -2   3  10   -0.14    0.55
   2   3 -10    2.68    1.75
  -1  -3  10    9.35    1.18
  -1  -3  10   11.43    1.08
  -1  -3  10   10.74    1.07
  -1   3  10    9.90    1.19
  -1   3  10    9.87    1.08
   0  -3  10    4.69    0.88
   0  -3 -10    2.57    1.46
   0  -3 -10    1.19    1.07
   0  -3  10    4.68    0.83
   0  -3  10    4.28    0.77
   0   3  10    3.54    0.70
   0   3 -10    3.31    1.44
   0   3  10    4.05    0.81
   0   3 -10    2.18    1.37
  -1  -3 -10   15.50    2.42
  -1  -3 -10   18.40    1.36
   1  -3  10   16.86    1.44
  -1  -3 -10   18.90    1.31
   1   3  10   16.09    1.42
  -1   3 -10   18.22    2.39
  -1   3 -10   20.80    2.40
   2  -3  10    4.64    0.81
  -2  -3 -10    4.88    1.86
   2  -3  10    4.88    1.03
  -2  -3 -10    3.72    0.80
   2   3  10    3.95    0.94
   2   3  10    3.44    0.73
  -2   3 -10    3.41    1.70
  -2   3 -10    3.03    1.51
   3  -3  10    2.72    1.07
  -3  -3 -10    3.86    0.94
   3  -3  10    2.81    0.88
  -3  -3 -10    2.08    1.86
  -3   3 -10    0.28    1.77
   3   3  10    2.95    0.79
  -3   3 -10    1.25    1.56
   3   3  10    2.75    0.99
  -4  -4  10    3.24    1.40
   4  -4 -10   -0.46    1.67
   4   4 -10    3.10    2.18
  -4   4  10    3.52    1.12
  -4   4  10    1.46    0.84
  -4   4  10    1.70    1.41
   4   4 -10    0.07    2.08
   3  -4 -10    3.92    1.84
  -3  -4  10    8.30    1.38
   3   4 -10    1.30    1.86
   3   4 -10    0.35    1.97
  -3   4  10    9.17    1.30
  -3   4  10    9.14    1.78
  -3   4  10    5.88    0.91
  -2  -4  10    7.28    1.22
  -2  -4  10    5.97    0.80
   2  -4 -10    1.87    1.66
   2   4 -10    4.22    1.91
   2   4 -10    2.18    1.82
  -2   4  10    6.44    1.09
  -2   4  10    6.87    0.87
  -1  -4  10   21.13    1.71
  -1  -4  10   20.87    1.46
  -1  -4  10   19.82    1.41
   1   4 -10   12.30    2.34
  -1   4  10   18.96    1.44
  -1   4  10   18.29    1.59
   0  -4  10   26.36    1.80
   0  -4  10   28.69    1.94
   0  -4  10   27.45    1.86
   0  -4 -10   26.40    2.72
   0   4 -10   27.80    2.55
   0   4  10   26.86    1.76
   0   4  10   26.13    1.86
   1  -4  10    9.45    1.05
  -1  -4 -10    8.80    1.00
  -1  -4 -10    8.42    0.97
  -1  -4 -10    7.87    1.92
  -1   4 -10    9.44    1.92
  -1   4 -10   11.58    1.92
   1   4  10    9.97    1.06
   2  -4  10    8.39    1.22
  -2  -4 -10    9.09    2.14
   2   4  10    8.56    1.15
  -2   4 -10    9.49    2.06
  -2   4 -10    9.08    2.01
  -3  -4 -10   16.74    2.71
  -3  -4 -10   15.14    1.44
   3  -4  10   10.96    1.35
   3  -4  10   14.23    1.54
  -3   4 -10   12.21    2.53
   3   4  10   11.63    1.36
   3   4  10   14.97    1.62
  -3   4 -10   12.46    2.38
  -4  -5  10    4.77    1.55
   4  -5 -10    1.32    1.66
  -4   5  10    1.56    0.86
   4   5 -10    0.63    2.19
  -4   5  10    1.47    1.48
   4   5 -10    0.55    2.19
  -4   5  10    3.62    1.15
   3  -5 -10    1.46    1.70
  -3  -5  10    0.74    1.08
   3   5 -10    1.92    2.10
  -3   5  10   -0.05    0.68
  -3   5  10   -1.58    1.01
   3   5 -10    0.01    1.84
  -3   5  10   -1.25    0.87
   2  -5 -10    1.00    1.57
  -2  -5  10    2.86    1.06
   2   5 -10    1.10    1.67
   2   5 -10   -0.01    1.72
  -2   5  10    1.43    1.09
  -2   5  10    1.44    0.66
  -2   5  10    2.23    0.92
  -1  -5  10   10.17    1.28
  -1  -5  10    9.34    1.00
  -1  -5  10   10.21    1.03
  -1   5  10    8.56    1.03
  -1   5  10    9.80    1.26
   1   5 -10    5.12    1.87
   0  -5  10    5.81    0.89
   0  -5  10    5.57    1.04
   0  -5 -10    3.82    1.58
   0  -5 -10    4.93    0.64
   0  -5  10    4.88    0.88
   0   5  10    6.07    0.82
   0   5 -10    5.96    1.54
   0   5 -10    2.23    1.47
   0   5  10    5.16    0.95
   1  -5  10   10.32    1.17
  -1  -5 -10   11.40    1.16
  -1  -5 -10   11.35    1.06
  -1  -5 -10   11.74    2.21
   1   5  10   12.60    1.21
  -1   5 -10   11.44    1.97
  -1   5 -10    9.64    2.04
   2  -5  10    3.72    0.99
  -2  -5 -10    5.03    0.86
  -2  -5 -10    3.77    0.82
  -2  -5 -10    4.66    1.85
  -2   5 -10    2.38    1.70
  -2   5 -10    2.91    1.68
   2   5  10    2.12    0.89
   3  -5  10   17.76    1.76
  -3  -5 -10   19.39    2.91
   3  -5  10   23.16    1.94
  -3  -5 -10   20.14    1.65
  -3   5 -10   19.05    2.81
   3   5  10   18.89    1.62
   3   5  10   22.13    1.88
  -3   5 -10   21.92    2.93
  -4  -6  10    3.55    1.55
   4  -6 -10    1.52    1.78
   4   6 -10    0.21    2.25
  -4   6  10    2.41    1.44
  -4   6  10    1.74    0.90
  -4   6  10    3.13    1.14
   4   6 -10   -0.12    2.32
  -3  -6  10   18.61    2.04
  -3   6  10   17.17    1.51
  -3   6  10   17.70    1.79
  -3   6  10   15.01    2.11
  -2  -6  10    5.53    1.28
   2  -6 -10    2.13    1.68
  -2   6  10    5.62    1.08
  -2   6  10    5.44    0.87
   2   6 -10    3.00    1.69
  -2   6  10    5.07    1.30
   2   6 -10    1.98    1.89
  -1  -6  10    0.52    0.66
   1  -6 -10    1.90    1.26
  -1  -6  10    1.78    0.74
  -1  -6  10    1.21    0.98
   1   6 -10    0.61    1.54
   1   6 -10   -0.71    1.00
  -1   6  10    1.58    0.84
   0  -6  10   24.24    1.80
   0  -6 -10   27.14    1.60
   0  -6  10   24.39    1.73
   0  -6 -10   24.02    2.66
   0  -6  10   24.81    1.98
   0   6  10   24.54    1.85
   0   6 -10   21.53    2.32
   0   6  10   23.92    1.67
   1  -6  10   23.92    1.80
  -1  -6 -10   25.64    1.72
  -1  -6 -10   22.50    1.61
  -1  -6 -10   22.91    2.78
  -1   6 -10   24.00    2.43
   1   6  10   24.85    1.77
  -1   6 -10   22.58    2.75
  -2  -6 -10    0.49    1.61
  -2  -6 -10    0.67    0.70
   2  -6  10   -0.90    0.84
  -2  -6 -10    0.60    0.76
  -2   6 -10    0.44    1.56
   2   6  10    0.92    0.79
  -2   6 -10    1.10    1.52
  -3  -6 -10    4.10    0.87
   3  -6  10    5.69    1.24
  -3  -6 -10    4.10    1.95
  -3   6 -10    4.39    1.96
   3   6  10    3.19    0.82
   3   6  10    2.69    1.02
  -3   6 -10    3.49    2.03
  -4  -7  10    0.35    1.41
   4  -7 -10   -0.28    1.70
  -4   7  10    0.03    1.20
   4   7 -10    4.10    2.67
  -4   7  10    0.32    0.83
  -4   7  10    1.07    1.05
   3  -7 -10    1.79    1.71
  -3  -7  10    1.21    1.34
  -3   7  10   -1.43    0.72
   3   7 -10    0.45    2.19
  -3   7  10    0.86    1.14
  -3   7  10    0.19    0.93
   2  -7 -10    0.77    1.61
  -2  -7  10    2.18    1.25
   2   7 -10    2.01    1.88
  -2   7  10    2.53    0.96
   2   7 -10    1.22    1.91
   1  -7 -10   11.25    1.09
  -1  -7  10   13.27    1.57
  -1  -7  10   12.87    1.28
  -1  -7  10   12.53    1.31
  -1   7  10   10.74    1.42
   1   7 -10    8.93    1.90
   0  -7 -10   10.63    2.17
   0  -7 -10   12.34    1.44
   0  -7  10   11.54    1.20
   0  -7  10    9.34    1.15
   0  -7  10   11.79    1.45
   0  -7 -10   10.11    1.00
   0   7  10   10.81    1.29
   0   7  10   10.72    1.09
   1  -7  10    4.00    0.97
  -1  -7 -10    3.23    1.80
  -1  -7 -10    2.93    0.72
  -1  -7 -10    4.64    0.85
   1   7  10    4.47    0.87
  -1   7 -10    1.61    1.68
  -2  -7 -10    6.10    2.05
  -2  -7 -10    6.34    0.99
   2  -7  10    6.46    1.18
  -2  -7 -10    6.93    1.02
   2   7  10    7.10    1.11
  -2   7 -10    5.34    1.89
  -3  -7 -10    6.45    2.27
   3  -7  10   11.12    1.42
   3   7  10   10.24    1.39
   3   7  10    6.04    1.00
  -3   7 -10    4.23    2.02
  -4  -8  10   10.38    2.01
  -4   8  10   11.25    1.66
  -4   8  10    8.62    1.85
   4   8 -10    2.78    2.66
  -3  -8  10    7.66    1.71
   3  -8 -10    1.32    1.82
   3   8 -10    2.02    2.29
  -3   8  10    6.45    1.29
  -2  -8  10   50.53    3.00
  -2  -8  10   50.87    3.47
  -2   8  10   50.64    3.25
  -1  -8  10  103.81    5.44
  -1  -8  10  108.77    5.80
   1  -8 -10   97.61    5.33
  -1  -8  10  102.52    5.41
  -1   8  10   98.74    5.58
   0  -8 -10   15.94    2.46
   0  -8  10   17.25    1.86
   0  -8  10   17.50    1.59
   0  -8 -10   17.20    1.32
   0  -8  10   17.12    1.53
   0   8  10   18.19    1.62
   0   8  10   15.48    1.39
  -1  -8 -10   27.45    1.81
  -1  -8 -10   23.15    1.70
   1  -8  10   23.84    1.86
  -1  -8 -10   24.13    2.95
  -1   8 -10   20.69    2.87
   1   8  10   24.68    1.82
  -2  -8 -10   19.91    1.60
  -2  -8 -10   17.91    2.86
  -2  -8 -10   21.26    1.66
   2  -8  10   18.74    1.82
   2   8  10   19.91    1.75
  -2   8 -10   16.07    2.75
   3  -8  10    8.20    1.41
  -3  -8 -10    9.33    2.35
  -3   8 -10    4.98    2.12
   3   8  10   10.06    1.39
  -3  -9  10   -0.41    1.53
   3  -9 -10   -0.16    1.77
  -3   9  10    0.36    0.93
   3   9 -10    1.49    2.40
  -2  -9  10    1.45    0.87
   2  -9 -10    1.06    1.66
  -2  -9  10    2.84    1.49
  -2   9  10    3.26    1.07
   2   9 -10    2.69    2.08
  -1  -9  10    7.38    1.44
  -1  -9  10    6.03    1.05
  -1  -9  10    7.03    0.99
   1  -9 -10    3.49    1.43
   1  -9 -10    5.78    0.82
   1   9 -10    2.54    1.57
  -1   9  10    5.02    1.14
   0  -9 -10    5.55    0.82
   0  -9  10    4.66    0.98
   0  -9  10    4.76    1.03
   0  -9 -10    4.76    1.89
   0  -9  10    6.25    1.36
   0   9 -10    4.69    1.73
   0   9  10    5.87    0.89
   0   9  10    5.38    1.10
  -1  -9 -10   14.79    2.60
   1  -9  10   14.01    1.50
  -1  -9 -10   14.12    1.45
  -1  -9 -10   13.33    1.30
   1   9  10   12.71    1.39
  -1   9 -10   10.44    2.37
   2  -9  10    1.81    1.06
  -2  -9 -10    3.44    0.92
  -2  -9 -10    1.08    0.76
  -2  -9 -10    2.27    1.90
  -2   9 -10    1.60    1.76
   2   9  10    3.50    1.01
  -3  -9 -10    0.20    1.78
   3  -9  10    1.08    1.12
  -3  -9 -10    0.19    0.85
  -3   9 -10   -1.67    1.51
   3   9  10    0.19    1.22
   3 -10 -10    2.31    1.94
  -3 -10  10    5.59    1.77
   3  10 -10    0.70    2.23
  -3  10  10    5.87    1.29
  -2 -10  10   17.72    2.18
  -2 -10  10   16.76    1.66
  -2  10  10   18.57    1.90
   1 -10 -10    2.06    1.38
  -1 -10  10    1.72    0.95
  -1 -10  10    4.03    0.95
   1 -10 -10    1.58    0.68
  -1 -10  10    3.36    1.47
   1  10 -10    0.56    1.57
  -1  10  10    1.85    1.01
   0 -10  10    5.56    1.15
   0 -10 -10    6.77    0.92
   0 -10  10    6.66    1.37
   0 -10 -10    8.36    2.11
   0 -10  10    8.12    1.15
   0  10 -10    2.85    1.74
   0  10  10    6.36    0.98
   0  10  10    5.84    1.18
  -1 -10 -10    7.56    1.01
  -1 -10 -10    8.17    1.10
   1 -10  10    7.69    1.29
  -1 -10 -10    6.59    2.14
   1  10  10    6.41    1.06
  -1  10 -10    4.89    2.02
  -2 -10 -10   -0.57    0.70
   2 -10  10    1.86    1.15
  -2 -10 -10    0.17    1.79
  -2 -10 -10   -0.52    0.80
  -2  10 -10   -0.16    1.70
   2  10  10   -1.52    0.86
  -3 -11  10   -0.97    1.62
   3 -11 -10    4.32    2.11
  -3  11  10    0.42    1.07
   3  11 -10    1.68    2.28
  -2 -11  10    0.52    1.57
   2 -11 -10    1.91    1.03
   2 -11 -10   -0.87    1.49
  -2 -11  10    0.61    0.90
  -2  11  10    1.35    1.11
   2  11 -10    0.98    1.95
  -1 -11  10    3.78    1.52
   1 -11 -10    2.64    1.62
   1 -11 -10    2.56    0.76
  -1 -11  10    3.00    0.98
  -1 -11  10    3.12    1.04
   1  11 -10    1.83    1.74
  -1  11  10    3.09    1.12
   0 -11  10   -0.98    0.84
   0 -11 -10    1.80    1.75
   0 -11  10    0.81    0.95
   0 -11 -10   -0.14    0.65
   0  11  10    0.52    0.95
   0  11 -10   -0.34    1.69
   0  11  10    0.46    0.69
  -1 -11 -10    1.46    1.86
   1 -11  10    1.34    1.08
  -1 -11 -10    2.39    0.79
  -1 -11 -10    2.16    0.95
   1  11  10    2.40    1.06
   1  11  10    2.28    0.88
  -1  11 -10    1.12    1.82
  -2 -11 -10    3.88    2.08
  -2 -11 -10    4.31    0.98
  -2 -11 -10    5.14    1.05
   2 -11  10    3.58    1.24
   2  11  10    5.16    1.13
  -2  11 -10    4.69    2.13
  -3 -12  10    1.64    0.95
  -3 -12  10   -1.27    1.63
   3 -12 -10    2.08    2.07
  -3  12  10   -0.43    1.11
   3  12 -10    1.42    2.32
  -2 -12  10   12.12    1.41
  -2 -12  10   13.56    2.15
  -2 -12  10   12.52    1.44
   2 -12 -10   11.06    1.36
  -2  12  10   13.93    1.72
  -1 -12  10    0.30    1.01
  -1 -12  10    0.41    1.36
  -1 -12  10    0.92    0.90
   1 -12 -10    0.76    0.74
   1 -12 -10    1.34    1.51
  -1  12  10    1.86    1.04
   1  12 -10   -1.64    1.62
   0 -12  10   34.50    2.47
   0 -12 -10   37.90    3.58
   0 -12  10   36.74    2.54
   0 -12 -10   36.26    2.40
   0  12 -10   35.11    2.96
   0  12  10   35.94    2.31
   0  12  10   36.26    2.62
  -1 -12 -10    4.74    2.05
  -1 -12 -10    6.18    1.13
  -1 -12 -10    5.18    0.98
   1 -12  10    4.19    1.25
   1  12  10    4.61    1.46
  -1  12 -10    6.74    2.25
   1  12  10    4.94    1.05
  -2 -12 -10   11.46    2.55
  -2 -12 -10    9.48    1.28
  -2 -12 -10   10.53    1.33
   2 -12  10    9.62    1.53
  -2  12 -10    5.43    2.19
   2  12  10   10.35    1.35
   2 -13 -10    0.18    0.74
  -2 -13  10   -0.98    1.04
   2 -13 -10   -2.25    1.54
  -2 -13  10    0.27    0.92
  -2 -13  10    1.45    1.61
   2  13 -10    1.67    1.80
  -2  13  10    0.96    1.11
   1 -13 -10    1.28    1.61
  -1 -13  10    0.74    1.04
  -1 -13  10   -0.87    0.94
   1 -13 -10   -0.01    0.72
  -1  13  10    0.95    1.12
   1  13 -10    0.77    1.78
   0 -13  10    8.72    1.36
   0 -13 -10    7.22    1.11
   0 -13  10    7.02    1.35
   0 -13 -10    9.79    2.42
   0  13 -10    3.88    2.17
   0  13 -10    9.10    1.89
   0  13  10    7.14    1.38
   0  13  10    6.45    1.05
  -1 -13 -10   10.89    1.40
  -1 -13 -10   12.63    2.63
   1 -13  10   11.20    1.53
  -1 -13 -10   11.08    1.36
   1  13  10   10.34    2.34
  -1  13 -10    8.25    2.49
   1  13  10   11.29    1.32
   2 -13  10    0.81    1.21
  -2 -13 -10   -0.58    1.91
   2 -14 -10    3.37    0.95
  -2 -14  10    1.55    1.09
  -2 -14  10    6.25    1.20
   2  14 -10    0.55    1.91
  -2  14  10    3.64    1.33
   2  14 -10    2.53    1.97
  -1 -14  10    5.48    1.20
  -1 -14  10    1.83    1.09
   1 -14 -10    2.40    0.89
  -1  14  10    4.03    1.31
   1  14 -10    1.07    1.97
   1  14 -10    5.37    1.85
   0 -14 -10    0.64    0.83
   0 -14  10    3.61    1.18
   0 -14  10    2.63    1.26
   0  14  10    2.10    1.15
   0  14 -10    1.47    1.54
   0  14 -10    1.86    2.15
   0  14  10    1.94    0.85
  -1 -14 -10   -1.60    0.81
  -1 -14 -10    0.36    0.98
   1 -14  10    1.64    1.24
   1  14  10    1.48    0.88
  -1  14 -10   -1.34    1.89
  -1 -15  10    2.73    1.15
  -1 -15  10    5.04    1.21
   1 -15 -10    3.56    1.01
   1  15 -10    3.19    2.12
   1  15 -10    5.29    1.90
  -1  15  10    3.69    1.36
   0 -15  10    1.52    1.17
   0 -15  10    1.23    1.28
   0 -15 -10   -0.04    0.81
   0  15  10    0.97    1.21
   0  15 -10   -2.36    1.98
   0  15 -10   -0.88    1.50
  -4   0  11    1.83    0.89
  -4   0  11    1.25    1.68
   4   0 -11    1.62    2.10
  -4   0  11    2.01    1.11
   3   0 -11   28.78    3.10
  -3   0  11   26.44    2.13
  -3   0  11   23.70    1.82
  -2   0  11   -1.35    0.62
   2   0 -11    0.18    1.79
  -2   0  11   -0.10    0.79
   2   0 -11    0.68    1.82
  -1   0  11   70.27    3.99
  -1   0  11   70.12    3.79
   0   0 -11    0.36    1.20
   0   0 -11    1.32    1.50
   0   0  11    0.62    0.74
   0   0  11    0.54    0.63
  -1   0 -11    4.33    1.83
  -1   0 -11    2.38    1.46
   1   0  11    3.69    0.86
  -2   0 -11    0.55    1.67
   2   0  11   -0.23    0.81
   3   0  11    0.93    0.82
  -3   0 -11    1.12    1.92
   3   0  11    2.59    1.02
   4  -1 -11    0.78    1.95
  -4  -1  11    0.89    1.07
  -4   1  11   -0.75    1.53
  -4   1  11    0.15    0.84
   4   1 -11    0.63    2.01
  -4   1  11    2.08    1.12
  -3  -1  11   26.64    1.84
  -3  -1  11   28.80    2.23
  -3   1  11   27.08    2.18
  -3   1  11   27.17    1.85
   3   1 -11   19.27    3.07
  -2  -1  11    0.11    0.66
   2  -1 -11   -0.41    1.67
  -2  -1  11    0.15    0.79
   2  -1 -11    0.69    1.67
   2   1 -11    1.33    1.87
   2   1 -11    1.69    1.89
  -2   1  11    0.27    0.66
  -2   1  11    0.68    0.79
   1  -1 -11    5.13    1.84
   1   1 -11   12.63    1.95
  -1   1  11    7.56    0.94
  -1   1  11   10.91    1.25
   0  -1 -11    3.57    1.65
   0  -1  11    2.74    0.83
   0  -1 -11    0.61    1.21
   0  -1  11    2.90    0.74
   0  -1  11    2.37    0.74
   0   1 -11    0.79    1.30
   0   1 -11    3.83    1.63
   0   1  11    2.74    0.71
   0   1  11    3.17    0.82
   1  -1  11    1.34    0.76
  -1  -1 -11    7.22    1.88
  -1   1 -11    3.20    1.69
  -1   1 -11    1.12    1.48
  -2  -1 -11    2.57    1.81
   2  -1  11    0.31    0.83
  -2   1 -11   -1.72    1.49
   2   1  11    1.63    0.84
  -3  -1 -11    3.23    1.08
   3  -1  11    3.18    0.99
   3  -1  11    6.93    1.21
  -3  -1 -11    5.10    2.21
   3   1  11    4.02    1.11
  -3   1 -11    5.47    2.12
   3   1  11    4.71    0.94
  -4  -2  11    3.36    1.26
   4  -2 -11    2.44    1.94
   4   2 -11    1.63    1.87
   4   2 -11    1.13    2.04
  -4   2  11   -0.07    0.84
  -4   2  11    2.76    1.70
  -4   2  11    4.03    1.15
  -3  -2  11   34.02    2.48
  -3   2  11   33.45    2.44
  -3   2  11   32.78    2.13
   3   2 -11   28.58    3.57
   2  -2 -11    3.36    1.82
   2  -2 -11    1.69    1.70
  -2  -2  11    5.18    0.84
  -2  -2  11    6.45    1.15
  -2   2  11    5.89    0.87
   2   2 -11    7.87    2.19
  -2   2  11    8.23    1.16
   2   2 -11    3.66    2.02
  -1  -2  11   28.77    2.06
  -1  -2  11   30.43    1.82
  -1  -2  11   26.15    1.79
  -1   2  11   26.32    1.80
  -1   2  11   24.63    1.97
   0  -2 -11    3.84    1.68
   0  -2 -11    0.00    1.15
   0  -2  11    3.30    0.75
   0  -2  11    3.00    0.81
   0  -2  11    3.85    0.87
   0   2  11    3.43    0.83
   0   2 -11    3.37    1.68
   0   2 -11    0.01    1.29
   0   2  11    3.03    0.74
  -1  -2 -11   54.35    4.19
   1  -2  11   51.30    3.05
  -1   2 -11   49.42    3.93
  -1   2 -11   53.28    4.00
   1   2  11   52.28    3.04
   2  -2  11   41.39    2.70
  -2  -2 -11   43.31    2.59
  -2  -2 -11   37.96    3.71
  -2   2 -11   44.68    3.73
   2   2  11   40.97    2.52
   2   2  11   42.05    2.68
  -2   2 -11   38.41    3.55
  -3  -2 -11   17.30    2.96
   3  -2  11   20.12    1.89
  -3  -2 -11   18.69    1.70
   3   2  11   20.35    1.88
   3   2  11   16.97    1.59
  -3   2 -11   16.83    2.84
  -4  -3  11    8.10    1.60
   4   3 -11    0.45    2.15
  -4   3  11    7.87    1.41
   4   3 -11    4.23    2.42
  -4   3  11    6.51    1.96
  -4   3  11    5.80    1.04
  -3  -3  11    8.62    1.39
   3  -3 -11    1.58    1.81
  -3   3  11    3.63    0.85
  -3   3  11    4.58    1.67
   3   3 -11    0.91    2.04
  -3   3  11    5.09    1.14
   3   3 -11    1.02    2.06
   2  -3 -11    0.54    1.50
  -2  -3  11    0.85    0.68
  -2  -3  11    0.25    0.90
   2  -3 -11    0.29    1.62
  -2   3  11    0.28    0.66
  -2   3  11   -0.37    0.81
   2   3 -11   -0.06    1.80
   2   3 -11   -0.19    1.81
   1  -3 -11    3.13    1.56
   1  -3 -11    0.37    1.24
  -1  -3  11    6.58    0.85
  -1  -3  11    7.18    0.86
  -1  -3  11    7.46    1.09
  -1   3  11    6.26    1.08
   1   3 -11    2.98    1.78
   1   3 -11    1.25    1.25
  -1   3  11    4.09    0.77
   0  -3  11    3.98    0.85
   0  -3  11    5.14    1.01
   0  -3  11    4.25    0.80
   0  -3 -11    3.82    1.70
   0   3 -11    1.14    1.37
   0   3  11    4.24    0.81
   0   3  11    4.62    0.96
   0   3 -11    4.85    1.64
  -1  -3 -11   -0.03    1.49
   1  -3  11    1.67    0.74
  -1   3 -11    1.35    1.58
   1   3  11    0.59    0.71
  -1   3 -11    2.99    1.64
  -2  -3 -11    0.20    1.74
  -2  -3 -11    1.42    0.75
   2  -3  11    2.75    0.98
  -2   3 -11   -0.02    1.53
   2   3  11    1.26    0.61
   2   3  11    0.08    0.81
  -2   3 -11    4.01    1.83
  -3  -3 -11    1.33    1.95
  -3  -3 -11    2.34    0.89
   3  -3  11    2.19    1.09
   3   3  11    0.89    0.73
  -3   3 -11    1.79    1.90
   3   3  11    0.39    0.98
  -4  -4  11    3.45    1.41
   4  -4 -11    1.99    1.86
  -4   4  11    0.24    1.56
   4   4 -11    1.98    2.26
  -4   4  11    1.35    0.86
   4   4 -11    0.85    2.27
  -4   4  11    4.07    1.19
  -3  -4  11    1.36    1.14
   3  -4 -11    0.36    1.75
  -3   4  11    1.82    1.39
  -3   4  11   -0.01    0.74
   3   4 -11    0.70    2.10
   3   4 -11    1.34    2.10
  -3   4  11    0.97    0.97
  -2  -4  11    0.24    1.01
   2  -4 -11    1.15    1.66
   2  -4 -11    0.12    1.43
  -2  -4  11   -0.49    0.65
  -2   4  11    0.28    0.90
   2   4 -11   -0.21    1.74
  -2   4  11    0.20    0.65
   2   4 -11   -0.31    1.87
  -1  -4  11    2.18    0.75
   1  -4 -11    1.83    1.59
  -1  -4  11    2.47    0.77
   1  -4 -11    0.15    1.16
  -1  -4  11    3.06    1.06
   1   4 -11    0.53    1.18
   1   4 -11    2.52    1.76
  -1   4  11    2.03    0.88
   0  -4  11   11.57    1.22
   0  -4 -11   12.84    2.27
   0  -4  11   11.21    1.39
   0  -4  11    9.69    1.13
   0   4 -11   12.87    2.05
   0   4  11   10.37    1.27
   0   4  11   10.38    1.15
  -1  -4 -11    6.88    1.11
  -1  -4 -11    5.33    1.88
   1  -4  11    6.60    0.99
  -1  -4 -11    7.92    1.02
  -1   4 -11    7.73    1.94
  -1   4 -11    4.92    1.86
   1   4  11    6.93    1.03
  -2  -4 -11    4.74    1.99
   2  -4  11    4.29    1.05
   2   4  11    4.44    0.78
   2   4  11    4.30    1.03
  -2   4 -11    3.81    1.84
  -2   4 -11    4.46    1.87
  -3  -4 -11    1.69    1.99
  -3  -4 -11    2.43    0.90
   3  -4  11    2.99    1.13
  -3   4 -11    1.36    1.80
  -3   4 -11    0.96    2.03
   3   4  11    1.86    0.81
   3   4  11    3.21    1.07
  -4  -5  11   10.62    1.86
  -4   5  11    7.84    2.04
  -4   5  11    9.03    1.44
  -4   5  11    5.64    1.09
   4   5 -11    0.63    2.31
  -3  -5  11    3.76    1.35
   3  -5 -11    1.52    1.77
  -3   5  11    5.94    1.29
   3   5 -11    2.24    2.23
  -3   5  11    5.85    1.62
   3   5 -11    1.17    2.21
  -3   5  11    5.26    0.94
   2  -5 -11   25.11    2.60
  -2  -5  11   24.35    2.15
   2  -5 -11   26.03    2.63
  -2  -5  11   21.94    1.69
  -2   5  11   24.92    2.02
  -2   5  11   21.11    1.72
   1  -5 -11   -0.29    1.29
  -1  -5  11    1.53    0.76
  -1  -5  11    0.02    0.72
  -1  -5  11    0.56    1.02
   1   5 -11    1.70    1.14
  -1   5  11    1.53    0.85
   1   5 -11    0.46    1.67
   0  -5  11    1.14    0.81
   0  -5 -11   -0.05    1.49
   0  -5  11   -0.44    0.70
   0  -5  11    1.07    0.97
   0   5  11    0.24    0.77
   0   5 -11   -0.12    1.33
   0   5  11    0.74    0.65
   0   5 -11    0.53    1.38
  -1  -5 -11   -0.25    0.66
   1  -5  11    1.11    0.80
  -1  -5 -11    0.39    1.53
  -1  -5 -11    0.84    0.61
  -1   5 -11   -0.53    1.50
  -1   5 -11   -0.13    1.46
   1   5  11   -0.03    0.71
  -2  -5 -11    0.12    1.67
   2  -5  11    0.69    0.92
  -2   5 -11   -1.11    1.55
   2   5  11    0.23    0.81
  -2   5 -11    0.73    1.68
  -3  -5 -11    2.39    0.86
  -3  -5 -11    2.04    2.00
   3  -5  11    2.79    1.15
  -3   5 -11    1.06    1.80
   3   5  11    2.49    0.79
  -3   5 -11    0.61    1.91
   3   5  11    2.10    1.05
  -4  -6  11    1.41    1.53
  -4   6  11    1.77    1.08
   4   6 -11    2.50    2.61
  -4   6  11    0.33    0.82
  -4   6  11    0.96    1.53
  -3  -6  11    5.40    1.50
   3  -6 -11    0.35    1.75
  -3   6  11    1.50    0.85
   3   6 -11    1.03    2.09
  -3   6  11    0.98    1.08
  -3   6  11    3.02    1.43
   3   6 -11    0.57    2.19
   2  -6 -11    4.51    1.76
   2   6 -11   10.15    2.14
   2   6 -11    8.48    2.29
  -1  -6  11    5.37    0.94
   1  -6 -11    0.32    1.27
  -1  -6  11    4.13    1.28
  -1  -6  11    3.74    0.90
  -1   6  11    4.60    1.05
   1   6 -11    3.78    1.33
   1   6 -11    1.45    1.65
   0  -6 -11   43.67    3.89
   0  -6  11   50.29    2.92
   0  -6  11   47.60    2.85
   0  -6  11   50.59    3.11
   0   6  11   48.02    2.98
   0   6 -11   49.71    3.56
   0   6  11   47.04    2.82
  -1  -6 -11    9.75    2.26
  -1  -6 -11    6.80    1.01
  -1  -6 -11    8.55    0.94
   1  -6  11    5.99    1.08
  -1   6 -11    6.66    1.79
  -1   6 -11    4.68    1.88
   1   6  11    6.01    1.04
  -2  -6 -11   10.88    1.26
   2  -6  11    9.07    1.35
  -2  -6 -11   12.48    2.59
  -2  -6 -11   10.54    1.21
  -2   6 -11    8.27    2.23
   2   6  11   10.28    1.34
  -2   6 -11    8.79    2.42
   3  -6  11    2.00    1.15
  -3  -6 -11    1.07    1.88
  -3  -6 -11    1.65    0.84
   3   6  11    2.28    1.10
   3   6  11    1.75    0.75
  -3   6 -11   -0.38    1.70
  -3  -7  11   -1.32    1.35
   3  -7 -11    0.08    1.77
   3   7 -11    2.17    2.40
  -3   7  11    0.34    0.97
   2  -7 -11    0.10    1.58
  -2  -7  11    0.59    1.31
  -2  -7  11    1.20    0.85
  -2  -7  11    0.30    0.77
  -2   7  11    0.37    0.94
   2   7 -11   -0.88    1.84
  -1  -7  11   -0.19    0.78
  -1  -7  11    0.36    1.18
   1  -7 -11   -0.15    1.24
  -1  -7  11   -0.59    0.81
  -1   7  11    0.32    0.89
   1   7 -11    0.62    1.56
   0  -7 -11    0.71    1.55
   0  -7  11   -1.12    1.08
   0  -7  11    0.07    0.85
   0  -7  11    1.38    0.81
   0  -7 -11   -1.03    0.81
   0   7 -11   -0.29    1.43
   0   7  11   -0.64    0.65
   0   7  11   -0.08    0.84
  -1  -7 -11   -0.62    0.59
  -1  -7 -11    1.01    0.74
  -1  -7 -11    0.17    1.71
   1  -7  11    1.75    0.92
   1   7  11    0.21    0.75
  -1   7 -11   -0.34    1.63
  -2  -7 -11    0.78    0.76
   2  -7  11    1.55    1.04
  -2  -7 -11    2.65    1.98
  -2  -7 -11    0.87    0.84
  -2   7 -11    2.64    1.84
   2   7  11    1.00    0.91
   3  -7  11   -0.89    1.06
  -3  -7 -11   -0.04    1.91
  -3  -7 -11    0.34    0.77
   3   7  11   -0.39    0.67
  -3   7 -11   -0.19    1.74
  -3  -8  11   14.45    2.08
  -3   8  11   12.84    1.65
   3   8 -11    3.56    2.53
   2  -8 -11    0.37    1.63
  -2  -8  11    0.12    1.37
  -2  -8  11    1.15    0.84
   2   8 -11    1.39    2.08
  -2   8  11    0.81    1.01
  -1  -8  11   13.57    1.40
  -1  -8  11   15.00    1.48
  -1  -8  11   14.79    1.83
   1  -8 -11   12.81    2.06
  -1   8  11   13.02    1.68
   0  -8 -11   15.30    1.33
   0  -8  11   16.42    1.60
   0  -8  11   16.54    1.89
   0  -8  11   14.57    1.52
   0  -8 -11   16.60    2.69
   0   8  11   13.71    1.63
   0   8  11   13.64    1.39
  -1  -8 -11    5.17    2.12
  -1  -8 -11    8.42    1.04
  -1  -8 -11   10.93    1.22
   1  -8  11   10.08    1.29
  -1   8 -11    7.84    2.23
   1   8  11    8.96    1.18
  -2  -8 -11   32.17    2.18
  -2  -8 -11   24.31    3.35
  -2  -8 -11   29.25    2.06
   2  -8  11   30.62    2.29
  -2   8 -11   21.58    3.22
   2   8  11   30.39    2.24
  -3  -9  11    1.31    1.65
   3  -9 -11    1.80    1.96
   3   9 -11   -0.34    2.20
  -3   9  11    0.53    1.01
   2  -9 -11   -0.05    1.52
  -2  -9  11    0.70    1.51
  -2  -9  11    0.20    0.90
  -2   9  11    0.11    1.03
   2   9 -11    1.19    2.09
   1  -9 -11   16.27    2.42
  -1  -9  11   21.92    2.22
  -1  -9  11   19.93    1.78
  -1  -9  11   22.73    1.74
  -1   9  11   20.82    1.98
   0  -9  11    3.61    1.35
   0  -9  11    2.41    0.97
   0  -9  11    3.42    1.06
   0  -9 -11    2.19    0.70
   0  -9 -11    3.13    1.88
   0   9 -11    0.58    1.59
   0   9  11    2.47    0.81
   0   9  11    3.73    1.10
  -1  -9 -11   -0.32    0.81
  -1  -9 -11    0.07    0.68
  -1  -9 -11   -1.29    1.64
   1  -9  11   -0.35    0.99
   1   9  11    0.15    0.78
  -1   9 -11   -1.88    1.66
  -2  -9 -11    0.22    1.85
  -2  -9 -11   -0.22    0.85
   2  -9  11    2.15    1.13
  -2  -9 -11    0.30    0.74
  -2   9 -11   -1.07    1.68
   2   9  11    1.35    0.91
  -3 -10  11   30.92    2.89
  -3 -10  11   25.96    2.00
  -3  10  11   25.19    2.32
  -2 -10  11   28.24    2.75
  -2 -10  11   26.92    2.12
  -2 -10  11   25.93    2.12
  -2  10  11   26.28    2.37
  -1 -10  11   39.86    2.53
  -1 -10  11   36.77    2.50
   1 -10 -11   32.58    3.31
  -1 -10  11   41.95    3.13
  -1  10  11   35.80    2.70
   0 -10  11    0.15    0.95
   0 -10 -11    1.48    1.80
   0 -10  11    0.06    1.24
   0 -10  11   -0.08    1.01
   0 -10 -11   -0.32    0.62
   0  10  11    0.25    0.98
   0  10  11   -0.32    0.70
   0  10 -11   -0.01    1.65
  -1 -10 -11   12.71    2.68
   1 -10  11   14.01    1.58
  -1 -10 -11   11.67    1.37
  -1 -10 -11   14.03    1.56
  -1  10 -11   11.11    2.56
   1  10  11   13.31    1.49
  -2 -10 -11    8.06    1.20
   2 -10  11    6.37    1.36
  -2 -10 -11    7.18    2.44
  -2 -10 -11    7.65    1.13
   2  10  11    7.52    1.22
  -2  10 -11    3.96    2.12
  -3 -11  11   27.15    3.65
  -3 -11  11   24.63    2.52
  -3  11  11   26.63    2.53
  -2 -11  11    5.00    1.13
  -2 -11  11    5.06    1.18
  -2 -11  11    2.88    1.85
   2 -11 -11    0.43    1.62
  -2  11  11    6.46    1.39
   2  11 -11    2.24    2.15
  -1 -11  11    1.01    1.48
   1 -11 -11    1.23    1.57
  -1 -11  11   -0.52    0.96
  -1 -11  11    0.57    1.03
   1  11 -11   -1.07    1.60
  -1  11  11   -0.36    0.98
   0 -11 -11    0.45    1.79
   0 -11 -11   -1.26    0.65
   0 -11  11   -0.78    1.01
   0 -11  11   -1.17    0.94
   0  11 -11   -0.82    1.71
   0  11  11   -0.61    0.72
   0  11  11   -0.11    0.99
  -1 -11 -11    3.80    1.10
  -1 -11 -11    3.13    0.91
  -1 -11 -11    3.37    2.08
   1 -11  11    3.85    1.26
   1  11  11    3.82    1.04
  -1  11 -11    2.56    2.11
  -2 -11 -11    1.10    2.03
  -2 -11 -11   -0.23    0.77
  -2 -11 -11   -1.12    0.89
   2 -11  11   -0.94    1.10
   2  11  11   -0.52    0.93
  -2  11 -11   -0.69    1.78
   2 -12 -11   -0.61    1.67
  -2 -12  11    0.30    1.71
  -2 -12  11   -0.76    1.06
  -2 -12  11    0.04    0.99
  -2  12  11   -0.78    1.09
   2  12 -11    1.44    1.84
   1 -12 -11   11.17    2.36
  -1 -12  11   11.11    1.42
   1 -12 -11    9.43    1.58
  -1 -12  11   14.01    2.02
  -1 -12  11    8.61    1.40
  -1  12  11   10.18    1.58
   0 -12  11    3.15    1.16
   0 -12 -11    2.81    2.00
   0 -12  11    2.33    1.04
   0 -12 -11    1.86    0.81
   0  12 -11    0.70    1.95
   0  12  11    1.21    1.12
   0  12  11    1.39    0.85
   0  12 -11    2.04    1.68
   1 -12  11    5.97    1.35
  -1 -12 -11    6.05    1.03
  -1 -12 -11    5.37    2.27
  -1 -12 -11    5.91    1.27
  -1  12 -11    3.38    2.14
   1  12  11    5.37    1.09
   2 -13 -11    0.61    1.54
  -2 -13  11   -0.02    1.60
  -2 -13  11    0.67    1.02
  -2 -13  11   -1.60    1.07
  -2  13  11   -0.34    1.18
   2  13 -11    0.93    1.93
   1 -13 -11    2.28    0.99
  -1 -13  11    4.06    1.23
   1 -13 -11    4.51    1.88
  -1 -13  11    3.69    1.20
  -1  13  11    3.31    1.23
   1  13 -11    0.96    1.88
   0 -13 -11    1.48    0.85
   0 -13  11    0.11    1.12
   0 -13 -11   -0.32    1.82
   0 -13  11    1.62    1.18
   0  13  11    3.19    1.27
   0  13 -11   -0.67    1.98
   0  13  11    0.18    0.83
   1 -13  11    1.73    1.22
  -1 -13 -11    0.16    0.79
  -1 -13 -11   -0.65    1.51
  -1 -13 -11    0.77    2.04
  -1  13 -11   -3.06    1.83
   1  13  11    0.14    0.89
  -1 -14  11    2.05    1.16
  -1 -14  11    1.59    1.14
   1 -14 -11   -0.46    0.84
  -1  14  11   -0.07    1.19
   1  14 -11   -0.24    1.99
   1  14 -11    2.33    1.88
   0 -14 -11    7.79    1.17
   0 -14  11    7.33    1.42
   0 -14  11    8.01    1.52
   0  14 -11    5.66    2.42
   0  14  11    6.99    1.53
   0  14 -11    6.19    1.91
   4   0 -12   37.28    4.02
  -4   0  12   39.58    2.89
   3   0 -12    1.88    2.03
   3   0 -12    0.42    2.05
  -3   0  12    0.72    0.81
  -3   0  12    0.50    0.99
   2   0 -12    4.84    2.04
  -2   0  12    3.38    0.84
  -2   0  12    5.28    1.21
   2   0 -12    5.03    2.20
  -1   0  12    0.13    0.65
  -1   0  12    0.92    0.73
   1   0 -12    0.67    1.39
  -1   0  12    1.78    0.91
   1   0 -12    0.98    1.85
   0   0  12   59.56    3.42
   0   0 -12   61.20    4.51
  -1   0 -12   -0.25    1.65
   1   0  12   -0.02    0.70
  -2   0 -12    7.95    2.33
   2   0  12    9.90    1.33
  -3   0 -12   -1.43    1.83
   3   0  12    0.95    1.06
   4  -1 -12    0.76    2.08
  -4   1  12    5.18    1.30
   4   1 -12    5.97    2.46
   4   1 -12    4.18    2.29
  -4   1  12    2.73    0.97
  -3  -1  12    1.05    1.08
   3  -1 -12    0.85    1.87
   3  -1 -12   -0.18    1.95
  -3  -1  12   -1.26    0.79
  -3   1  12    0.82    1.04
   3   1 -12   -1.01    1.93
  -3   1  12   -0.58    0.78
   3   1 -12   -1.84    1.98
  -2  -1  12   12.45    1.64
  -2  -1  12   11.19    1.18
   2   1 -12    6.32    2.33
  -2   1  12   14.85    1.64
  -2   1  12   13.29    1.34
   1  -1 -12    2.73    1.87
  -1  -1  12    7.44    1.16
  -1  -1  12    6.30    0.92
  -1  -1  12    7.29    0.92
   1   1 -12    2.63    1.88
  -1   1  12    6.91    1.14
   1   1 -12    2.93    1.50
  -1   1  12    4.78    0.87
   0  -1 -12   27.24    3.20
   0  -1  12   37.59    2.34
   0  -1  12   39.13    2.24
   0   1  12   31.13    2.19
   0   1 -12   41.66    3.42
   0   1  12   31.42    2.29
   1  -1  12    0.23    0.76
  -1  -1 -12   -0.05    1.65
  -1   1 -12   -1.90    1.41
  -1   1 -12    0.21    1.61
   1   1  12    0.26    0.75
  -2  -1 -12    2.15    1.94
   2  -1  12    0.95    0.94
  -2   1 -12    0.34    1.86
   2   1  12    1.88    1.01
  -3  -1 -12    4.32    2.32
   3  -1  12    6.64    1.33
   3   1  12    6.04    1.24
  -3   1 -12    3.45    2.20
  -4  -2  12    4.78    1.37
  -4   2  12    5.27    1.32
   4   2 -12    3.15    2.60
  -3  -2  12    1.67    0.88
  -3  -2  12    0.52    1.07
   3  -2 -12    2.32    1.92
   3  -2 -12    3.93    2.14
  -3   2  12    0.91    0.81
  -3   2  12    2.01    1.06
   3   2 -12   -1.27    2.06
   3   2 -12   -0.76    2.05
  -2  -2  12   14.63    1.38
  -2  -2  12   14.33    1.75
  -2   2  12   15.77    1.72
  -2   2  12   15.71    1.46
   1  -2 -12   -0.43    1.57
  -1  -2  12    1.55    0.72
   1  -2 -12   -0.11    1.29
  -1  -2  12    1.51    0.96
  -1  -2  12    1.19    0.69
  -1   2  12    0.17    0.68
   1   2 -12    0.67    1.30
  -1   2  12    0.13    0.82
   1   2 -12    2.08    1.85
   0  -2 -12    2.71    1.74
   0  -2  12    5.32    0.87
   0   2  12    2.07    0.87
   0   2  12    3.23    0.80
   0   2 -12    6.04    1.92
   0   2 -12    4.61    1.57
   1  -2  12    3.30    0.90
  -1  -2 -12    1.68    1.86
   1   2  12    1.59    0.83
  -1   2 -12    3.95    1.84
  -1   2 -12    2.65    1.74
   2  -2  12    6.79    1.25
  -2  -2 -12    3.49    2.16
  -2   2 -12    4.07    2.03
   2   2  12    5.92    1.17
  -3  -2 -12    3.05    2.21
   3  -2  12    8.34    1.49
  -3   2 -12    7.92    2.38
   3   2  12    7.03    1.36
  -4  -3  12   12.87    1.81
  -4   3  12    7.35    1.16
   4   3 -12   -0.14    2.64
  -4   3  12    8.51    2.22
  -3  -3  12   19.75    2.03
   3  -3 -12   21.26    2.81
  -3  -3  12   13.28    1.53
  -3   3  12   17.36    1.85
  -3   3  12   15.67    1.58
   2  -3 -12    1.50    1.90
   2  -3 -12    3.68    1.85
   2   3 -12    5.81    2.16
   2   3 -12    5.20    2.16
   1  -3 -12    1.59    2.00
  -1  -3  12    3.47    1.07
  -1  -3  12    2.48    0.77
  -1  -3  12    2.38    0.77
   1  -3 -12    1.45    1.43
   1   3 -12    1.42    1.34
  -1   3  12    2.94    0.98
   1   3 -12   -0.04    1.71
   0  -3 -12    0.35    1.59
   0  -3  12    1.07    0.73
   0  -3  12    1.35    0.91
   0   3  12   -0.69    0.80
   0   3 -12   -0.45    1.38
   0   3 -12    1.21    1.63
   0   3  12    0.01    0.72
   1  -3  12    1.00    0.81
  -1  -3 -12    2.72    1.91
  -1   3 -12    1.26    1.68
   1   3  12    2.39    0.84
  -1   3 -12    2.41    1.79
  -2  -3 -12    3.82    2.10
   2  -3  12    4.20    1.11
  -2   3 -12    1.78    1.85
  -2   3 -12    5.18    2.07
   2   3  12    3.94    1.01
  -3  -3 -12    1.01    2.10
   3  -3  12    2.98    1.14
  -3   3 -12    1.78    2.06
   3   3  12    3.92    1.53
   3  -4 -12    0.53    1.76
  -3  -4  12    3.18    1.29
   3   4 -12   -1.16    2.10
  -3   4  12    1.21    0.82
   3   4 -12    3.43    2.44
  -3   4  12    1.26    1.03
   2  -4 -12    0.61    1.67
  -2  -4  12    2.54    1.15
   2  -4 -12    1.28    1.79
  -2  -4  12    0.98    0.75
  -2   4  12   -0.15    0.74
   2   4 -12    1.08    1.82
  -2   4  12    1.42    1.01
   2   4 -12    0.46    1.93
  -1  -4  12   13.45    1.38
  -1  -4  12   14.67    1.41
  -1  -4  12   14.52    1.77
  -1   4  12   15.72    1.68
   1   4 -12   14.25    2.06
   0  -4  12    0.35    0.93
   0  -4  12    0.27    0.81
   0  -4 -12   -0.53    1.53
   0  -4  12    0.51    0.74
   0   4  12    0.89    0.84
   0   4 -12    0.36    1.50
   0   4  12   -0.42    0.67
   0   4 -12   -0.67    1.38
   1  -4  12   24.48    1.89
  -1  -4 -12   22.10    3.14
   1   4  12   25.88    1.85
  -1   4 -12   20.81    2.94
  -1   4 -12   24.31    2.84
  -2  -4 -12    5.03    2.25
   2  -4  12    5.12    1.16
  -2   4 -12    4.72    2.07
  -2   4 -12    4.58    1.98
   2   4  12    4.64    1.08
  -3   4 -12    2.35    2.12
  -3  -5  12   10.31    1.72
  -3   5  12   11.59    1.59
  -3   5  12    7.45    1.17
  -2  -5  12    1.12    0.79
  -2  -5  12    0.01    1.12
   2  -5 -12   -0.45    1.53
   2   5 -12    1.10    1.93
   2   5 -12   -1.20    1.69
  -2   5  12    0.06    0.99
  -1  -5  12   29.31    2.11
   1  -5 -12   33.39    2.95
  -1  -5  12   33.88    2.17
  -1  -5  12   33.31    2.51
   1   5 -12   29.35    2.79
  -1   5  12   29.71    2.29
   0  -5  12    0.58    1.04
   0  -5 -12    0.37    1.58
   0  -5  12   -1.12    0.76
   0  -5  12   -0.10    0.85
   0   5 -12    0.88    1.49
   0   5 -12   -0.36    1.43
   0   5  12    0.92    0.84
   0   5  12   -0.13    0.67
  -1  -5 -12   18.23    2.99
   1  -5  12   21.28    1.80
  -1   5 -12   17.33    2.88
   1   5  12   23.70    1.80
  -1   5 -12   22.98    2.73
   2  -5  12    2.64    1.10
  -2  -5 -12    0.39    1.88
  -2   5 -12    0.05    1.75
   2   5  12    1.00    0.90
  -2   5 -12    1.83    1.92
  -3  -6  12    2.79    1.48
   3  -6 -12   -0.08    1.78
   3   6 -12    1.64    3.81
   3   6 -12    0.32    2.17
  -3   6  12   -0.38    1.02
   2  -6 -12    0.31    1.66
  -2  -6  12    0.68    1.30
  -2  -6  12    0.21    0.82
   2   6 -12   -1.10    1.71
  -2   6  12    0.73    1.06
   2   6 -12   -1.38    1.84
   1  -6 -12    2.43    1.44
  -1  -6  12    0.31    0.82
  -1  -6  12    3.02    0.95
  -1  -6  12    3.05    1.25
   1   6 -12    1.40    1.59
  -1   6  12    1.60    0.99
   1   6 -12    1.05    1.49
   0  -6 -12    0.39    1.64
   0  -6  12    0.22    0.90
   0  -6  12    0.23    0.75
   0  -6  12   -0.05    1.07
   0   6  12    0.15    0.72
   0   6 -12   -0.76    1.68
   0   6 -12   -0.14    1.49
   0   6  12    1.31    0.93
   1  -6  12   13.35    1.51
  -1  -6 -12   14.13    2.79
   1   6  12   15.65    1.50
  -1   6 -12   10.74    2.45
   2  -6  12   -0.08    1.05
  -2  -6 -12   -0.26    1.85
   2   6  12    0.12    0.90
  -2   6 -12   -1.10    1.74
  -3  -7  12   21.98    2.38
   3   7 -12    4.80    2.70
  -2  -7  12   -0.64    0.85
   2  -7 -12    0.07    1.53
  -2  -7  12    0.85    1.40
  -2  -7  12   -1.14    0.84
  -2   7  12   -0.17    1.04
   2   7 -12    0.15    1.97
  -1  -7  12    3.23    1.32
   1  -7 -12    1.24    1.54
  -1  -7  12    1.77    0.91
  -1  -7  12    3.60    1.00
   1   7 -12    2.18    1.61
  -1   7  12    1.76    1.05
   0  -7  12    4.80    1.02
   0  -7  12    4.05    1.06
   0  -7  12    3.28    1.32
   0  -7 -12    3.05    1.95
   0   7  12    5.37    0.96
   0   7 -12    2.32    1.67
   0   7  12    3.15    1.05
  -1  -7 -12    8.32    2.46
   1  -7  12    8.93    1.30
   1   7  12   10.54    1.28
  -1   7 -12    3.92    2.09
  -2  -7 -12    0.18    0.83
   2  -7  12   -0.52    1.03
  -2  -7 -12   -0.28    1.87
  -2  -7 -12   -0.03    0.81
  -2   7 -12   -2.38    1.63
   2   7  12   -0.97    0.87
   3  -8 -12    1.11    2.00
  -3  -8  12   -0.41    1.57
   3   8 -12   -0.70    2.33
  -3   8  12    1.53    1.13
  -2  -8  12   25.31    2.07
  -2  -8  12   26.51    2.07
  -2  -8  12   27.73    2.72
  -2   8  12   26.32    2.33
  -1  -8  12    5.82    1.10
  -1  -8  12    5.35    1.56
  -1  -8  12    5.27    1.16
   1  -8 -12    5.07    1.82
  -1   8  12    6.55    1.31
   1   8 -12    0.80    1.65
   0  -8  12    0.29    1.33
   0  -8 -12   -0.35    1.65
   0  -8  12   -0.82    0.87
   0  -8  12    1.01    1.00
   0   8 -12    0.41    1.62
   0   8  12    0.03    0.72
   0   8  12    0.63    1.01
  -1  -8 -12    8.26    2.40
   1  -8  12    6.77    1.26
   1   8  12    5.80    1.11
  -1   8 -12    5.34    2.23
  -2  -8 -12    9.22    1.18
   2  -8  12    5.95    1.27
  -2  -8 -12    6.55    1.19
  -2  -8 -12    4.92    2.35
  -2   8 -12    5.55    2.29
   2   8  12    7.59    1.25
  -3  -9  12    0.42    1.76
  -3  -9  12   -0.27    1.03
   3  -9 -12   -0.42    1.89
  -3   9  12    1.26    1.14
   3   9 -12   -0.42    2.30
  -2  -9  12   18.20    1.80
  -2  -9  12   16.75    2.37
  -2  -9  12   16.95    1.77
  -2   9  12   19.79    2.05
   1  -9 -12    1.87    1.70
  -1  -9  12    3.53    1.09
  -1  -9  12    1.79    1.54
  -1  -9  12    3.24    1.06
  -1   9  12    3.32    1.20
   1   9 -12   -0.71    1.59
   0  -9  12   18.04    1.82
   0  -9 -12   17.95    2.96
   0  -9  12   17.09    2.06
   0  -9  12   15.05    1.68
   0   9  12   13.21    1.47
   0   9  12   16.02    1.85
  -1  -9 -12    4.49    2.13
   1  -9  12    3.82    1.18
  -1  -9 -12    5.00    1.34
  -1   9 -12    3.55    2.06
   1   9  12    5.13    1.10
  -2  -9 -12    1.68    1.02
  -2  -9 -12    0.68    1.94
  -2  -9 -12    2.69    0.96
   2  -9  12    2.55    1.18
   2   9  12    1.91    1.08
  -2   9 -12    1.24    2.00
  -2 -10  12    2.91    1.18
  -2 -10  12    2.23    1.06
   2 -10 -12   -0.09    1.67
  -2 -10  12    1.99    1.70
   2  10 -12    0.73    2.03
  -2  10  12    4.55    1.31
  -1 -10  12    1.26    0.97
  -1 -10  12    0.61    1.04
   1 -10 -12    0.18    1.63
  -1 -10  12   -0.48    1.50
   1  10 -12    0.16    1.70
  -1  10  12   -0.52    1.08
   0 -10  12   16.50    1.78
   0 -10  12   18.86    1.88
   0 -10  12   19.40    2.21
   0 -10 -12   17.49    3.07
   0  10  12   17.43    1.57
   0  10 -12   10.47    2.44
   0  10  12   18.55    1.93
  -1 -10 -12   -0.70    0.77
  -1 -10 -12   -0.89    1.91
   1 -10  12   -1.07    1.07
  -1  10 -12    0.38    1.87
   1  10  12   -0.44    0.83
  -2 -11  12   11.48    2.21
  -2 -11  12    7.49    1.39
  -2 -11  12    8.77    1.38
  -2  11  12   11.23    1.75
  -1 -11  12    4.93    1.25
  -1 -11  12    4.68    1.73
  -1 -11  12    3.83    1.23
   1 -11 -12    4.97    1.95
   1  11 -12    1.10    1.88
  -1  11  12    3.15    1.31
   0 -11  12   25.33    2.13
   0 -11  12   21.88    2.05
   0 -11 -12   20.12    3.11
   0  11  12   22.58    1.80
   0  11  12   21.78    2.14
  -1 -11 -12    4.52    0.98
  -1 -11 -12    2.87    2.20
   1 -11  12    4.08    1.29
  -1  11 -12    2.74    2.05
   1  11  12    3.99    1.06
  -2 -12  12   -1.00    1.99
   2 -12 -12   -0.55    1.44
  -2 -12  12    2.31    1.26
  -2 -12  12    0.47    1.09
  -2  12  12   -0.86    1.45
   2  12 -12    1.01    1.93
  -1 -12  12    0.31    1.16
   1 -12 -12    0.98    1.70
  -1 -12  12   -1.38    1.00
  -1 -12  12    1.32    1.63
  -1  12  12   -1.35    1.06
   1  12 -12    1.54    1.94
   0 -12  12    7.58    1.34
   0 -12  12    6.91    1.37
   0 -12 -12    8.99    2.58
   0  12 -12    8.30    1.99
   0  12 -12    2.65    2.22
   0  12  12    7.19    1.44
   0  12  12    6.31    1.29
  -1 -12 -12   -0.70    1.99
   1 -12  12    1.40    1.53
  -1 -12 -12   -0.51    0.82
   1  12  12    0.70    0.93
  -1  12 -12   -0.52    1.95
  -1 -13  12    0.83    1.19
   1 -13 -12    3.69    1.98
  -1 -13  12    1.68    1.23
   1  13 -12    0.81    2.07
  -1  13  12    1.06    1.22
   0 -13  12    1.59    1.48
   0 -13  12    2.69    1.32
   0 -13 -12    2.27    2.10
   0  13  12    2.47    1.22
   0  13 -12   -0.21    2.13
   0  13 -12   -0.51    1.95
  -3   0  13    3.56    1.20
   3   0 -13    3.29    2.36
   3   0 -13    3.14    2.22
  -3   0  13    2.41    0.94
  -2   0  13    2.04    1.06
   2   0 -13    0.92    1.88
  -2   0  13    0.87    0.80
   2   0 -13    0.16    2.00
  -1   0  13    6.63    1.22
   1   0 -13    6.27    1.84
  -1   0  13    4.42    0.84
  -1   0  13    4.52    0.91
   1   0 -13    3.17    1.97
   0   0  13   -0.79    0.74
   0   0 -13    0.18    1.88
   0   0 -13    1.19    1.80
  -1   0 -13    3.43    2.01
   1   0  13    2.52    0.93
  -2   0 -13   -0.98    1.92
   2   0  13    0.12    1.02
   3  -1 -13    0.93    2.08
  -3  -1  13    8.83    1.18
   3  -1 -13   -0.40    2.12
   3   1 -13    1.16    2.23
   3   1 -13   -0.03    2.17
  -3   1  13    9.82    1.21
  -2  -1  13    5.43    1.32
   2  -1 -13    0.86    2.06
  -2  -1  13    6.01    1.03
  -2   1  13    5.68    1.01
   2   1 -13    3.51    2.19
  -2   1  13    6.64    1.36
   1  -1 -13   12.33    2.32
  -1  -1  13   12.37    1.39
  -1  -1  13   15.03    1.70
   1   1 -13   14.30    2.35
  -1   1  13   14.32    1.71
   0  -1  13    0.26    0.77
   0  -1 -13    0.72    1.79
   0  -1  13    1.35    0.85
   0   1  13    1.66    0.85
   0   1  13   -0.14    0.76
   0   1 -13    0.55    1.75
   0   1 -13    0.47    1.42
   1  -1  13   23.69    2.00
  -1  -1 -13   21.96    3.21
   1   1  13   25.54    1.92
  -1   1 -13   25.89    3.22
  -2  -1 -13    3.71    2.15
   2  -1  13    2.88    1.16
   2   1  13    2.28    1.09
  -2   1 -13    2.63    2.11
  -3  -2  13    1.29    0.95
   3  -2 -13   -0.78    1.99
   3  -2 -13    2.45    2.21
  -3  -2  13    2.80    1.23
  -3   2  13    1.98    1.14
   3   2 -13    4.04    2.30
  -3   2  13   -0.13    0.89
   3   2 -13    1.80    2.48
   2  -2 -13    3.41    2.14
  -2  -2  13    2.25    1.14
  -2  -2  13    3.00    0.86
   2  -2 -13    0.95    1.73
   2   2 -13    2.99    1.96
  -2   2  13    2.07    0.88
  -2   2  13    2.82    1.10
   2   2 -13    2.88    2.23
  -1  -2  13    2.05    0.79
  -1  -2  13    1.93    0.81
   1  -2 -13    1.00    1.51
  -1  -2  13    1.70    0.99
   1   2 -13    4.08    1.93
  -1   2  13    2.79    0.99
   1   2 -13    2.77    1.63
   0  -2 -13   -0.79    1.67
   0  -2  13    0.80    0.86
   0  -2  13    1.48    0.81
   0   2 -13    1.08    1.85
   0   2 -13    1.31    1.55
   0   2  13    1.77    0.77
   1  -2  13    2.56    0.91
  -1  -2 -13    1.02    1.94
   1   2  13    0.54    0.85
  -1   2 -13    1.50    1.84
  -1   2 -13   -0.93    2.20
  -2  -2 -13    3.74    2.19
   2  -2  13    2.42    1.11
   2   2  13    3.26    1.13
  -2   2 -13    2.06    2.07
  -3  -3  13    1.17    1.31
   3  -3 -13    0.78    2.08
   3  -3 -13   -1.03    1.87
  -3  -3  13    2.87    0.97
  -3   3  13    2.99    1.22
  -3   3  13    0.96    0.92
   3   3 -13    1.27    2.28
   3   3 -13    1.86    2.30
   2  -3 -13    7.14    2.34
   2   3 -13    5.65    2.23
   2   3 -13    0.93    1.84
  -1  -3  13   15.18    1.52
   1  -3 -13   15.26    2.56
  -1  -3  13   17.66    1.85
  -1  -3  13   18.27    1.54
  -1   3  13   18.50    1.82
   1   3 -13   14.45    2.45
   0  -3 -13   10.74    2.49
   0  -3  13    9.19    1.39
   0  -3  13   10.20    1.25
   0   3  13   11.28    1.39
   0   3  13   12.64    1.30
   0   3 -13    9.86    2.27
  -1  -3 -13    0.89    2.04
   1  -3  13   -0.08    0.88
  -1   3 -13   -0.45    1.73
   1   3  13    0.11    0.87
  -1   3 -13    1.77    1.98
   2  -3  13   25.27    2.24
  -2  -3 -13   20.87    3.40
   2   3  13   25.54    2.11
  -2   3 -13   21.93    3.22
   3  -4 -13   -0.98    1.86
   3  -4 -13    1.29    2.11
  -3  -4  13    1.94    1.35
  -3  -4  13    0.61    0.90
  -3   4  13    2.32    1.16
  -3   4  13    0.40    0.90
   3   4 -13   -0.01    2.24
   3   4 -13    0.82    2.23
  -2  -4  13    4.79    1.30
   2  -4 -13    1.66    1.73
  -2  -4  13    1.94    0.86
   2   4 -13   -0.08    1.80
  -2   4  13    1.73    1.11
   2   4 -13    3.07    2.14
  -1  -4  13    3.39    0.92
  -1  -4  13    4.65    1.30
  -1  -4  13    4.48    0.96
   1  -4 -13    4.44    1.80
   1   4 -13    0.73    1.64
   1   4 -13    4.13    1.77
  -1   4  13    4.24    1.18
   0  -4  13    4.65    1.20
   0  -4  13    2.84    0.90
   0  -4 -13    2.76    2.05
   0   4 -13    3.80    1.94
   0   4 -13    0.06    1.59
   0   4  13    3.69    1.04
   0   4  13    3.90    0.90
  -1  -4 -13    6.31    2.37
   1  -4  13    4.89    1.10
  -1   4 -13    4.95    1.99
   1   4  13    5.62    1.09
  -1   4 -13    3.61    1.96
   2  -4  13   19.23    1.86
  -2  -4 -13   15.40    3.11
  -2   4 -13   18.55    3.08
   2   4  13   16.13    1.82
  -3  -5  13    6.12    1.65
   3  -5 -13    1.58    1.99
   3  -5 -13    3.63    2.90
   3   5 -13    4.29    2.54
  -3   5  13    5.32    1.33
   3   5 -13    2.10    2.39
   2  -5 -13    0.58    1.55
  -2  -5  13   -0.71    1.24
  -2  -5  13    1.24    0.87
   2   5 -13   -1.24    1.59
  -2   5  13    3.47    1.25
   2   5 -13    2.51    2.16
   1  -5 -13    6.59    1.95
  -1  -5  13    6.65    1.10
  -1  -5  13    6.67    1.47
  -1  -5  13    6.23    1.12
   1   5 -13    5.49    1.86
  -1   5  13    6.19    1.34
   0  -5  13   30.74    2.22
   0  -5 -13   27.94    3.43
   0  -5  13   32.86    2.56
   0   5  13   33.19    2.41
   0   5 -13   33.21    3.22
   0   5  13   28.90    2.13
   1  -5  13    2.85    1.02
  -1  -5 -13    2.41    2.05
  -1   5 -13    2.58    1.92
   1   5  13    2.32    0.95
  -1   5 -13    0.21    1.82
   2  -5  13   12.65    1.53
  -2  -5 -13   13.37    2.95
  -2   5 -13    5.62    3.24
  -2   5 -13    7.53    2.36
   2   5  13   14.69    1.61
   3  -6 -13    0.78    1.90
  -3  -6  13    0.40    1.47
  -3   6  13    2.63    1.20
   3   6 -13    0.27    2.25
   2  -6 -13   -0.25    1.53
  -2  -6  13   -0.04    1.39
  -2  -6  13    0.42    0.89
   2   6 -13    0.88    2.09
  -2   6  13    0.04    1.11
  -1  -6  13    1.09    0.92
   1  -6 -13    0.24    1.56
  -1  -6  13    3.64    1.40
  -1  -6  13    2.75    1.00
  -1   6  13    2.54    1.10
   1   6 -13    2.22    1.68
   0  -6  13    3.61    0.96
   0  -6 -13    2.01    1.92
   0  -6  13    2.90    1.31
   0   6 -13    2.21    1.78
   0   6  13    2.70    1.05
   0   6  13    3.84    0.92
  -1  -6 -13    0.52    2.01
   1  -6  13    0.90    0.93
   1   6  13   -0.58    0.87
  -1   6 -13    1.02    1.83
  -2  -6 -13    2.53    2.26
   2  -6  13    4.40    1.28
  -2   6 -13    1.10    2.07
   2   6  13    4.54    1.11
   3  -7 -13    0.91    1.93
  -3  -7  13    5.52    1.16
  -3  -7  13   12.75    2.19
  -3   7  13    8.11    1.58
   3   7 -13    0.06    2.36
  -2  -7  13   12.54    2.06
  -2  -7  13    9.78    1.37
  -2   7  13   12.35    1.71
  -1  -7  13   12.61    1.47
   1  -7 -13   13.62    2.52
  -1  -7  13   17.11    2.06
  -1  -7  13   13.52    1.47
  -1   7  13   13.95    1.87
   0  -7  13    7.35    1.21
   0  -7  13    7.30    1.66
   0  -7 -13    7.69    2.37
   0   7  13    7.49    1.38
   0   7  13    6.78    1.07
   1  -7  13   -0.21    0.92
  -1  -7 -13    0.28    1.98
   1   7  13    0.38    0.87
  -1   7 -13   -0.43    1.89
   2  -7  13    1.52    1.33
  -2  -7 -13    2.05    2.28
  -2   7 -13    1.09    2.11
  -2  -8  13    7.35    1.28
  -2  -8  13    8.83    1.93
  -2  -8  13    7.77    1.28
  -2   8  13    7.67    1.52
   2   8 -13    2.68    2.15
  -1  -8  13   -0.15    0.91
  -1  -8  13   -0.39    1.05
  -1  -8  13   -1.28    1.40
   1  -8 -13    2.72    1.76
  -1   8  13    2.51    1.14
   1   8 -13    0.08    1.74
   0  -8  13    0.10    1.87
   0  -8  13   -1.37    0.91
   0  -8 -13    0.99    1.95
   0   8  13    1.01    0.84
   0   8  13   -0.30    0.99
   0   8 -13   -1.06    1.65
  -1  -8 -13    0.74    2.10
   1  -8  13    1.84    1.08
  -1   8 -13   -0.43    1.84
   1   8  13    0.44    0.91
  -2  -9  13    9.41    2.09
  -2  -9  13   11.08    1.43
  -2  -9  13    8.74    1.35
  -2   9  13   10.75    1.69
   1  -9 -13    6.44    2.10
  -1  -9  13    8.40    1.30
  -1  -9  13    9.16    1.86
  -1  -9  13    7.35    1.34
   1   9 -13    2.42    1.93
  -1   9  13    8.68    1.50
   0  -9  13    2.71    1.13
   0  -9 -13    5.20    2.18
   0   9  13    3.28    1.27
   0   9 -13    2.24    1.95
   0   9  13    4.14    0.99
  -1  -9 -13   11.42    2.74
   1  -9  13    8.91    1.50
   1   9  13   13.13    1.44
  -1   9 -13    5.76    2.33
   2 -10 -13   -0.99    1.52
  -2 -10  13    0.70    1.72
  -2 -10  13    0.78    1.16
  -2 -10  13    1.45    1.14
  -2  10  13    1.88    1.21
   2  10 -13    1.73    1.88
   1 -10 -13    1.00    1.70
  -1 -10  13   -1.09    1.62
  -1 -10  13    0.53    1.03
  -1 -10  13    2.15    1.15
   1  10 -13    0.20    1.75
  -1  10  13    0.20    1.15
   0 -10 -13    1.08    1.98
   0 -10  13   -0.13    1.10
   0  10  13   -0.22    0.84
   0  10 -13    0.61    1.94
   0  10  13   -0.17    1.09
   1 -10  13   -0.65    1.17
  -1 -10 -13   -0.56    1.97
  -1  10 -13    0.31    1.95
   1  10  13    0.07    0.91
  -1 -11  13    6.97    1.41
   1 -11 -13    7.51    2.20
  -1 -11  13   10.19    2.09
  -1 -11  13    6.83    1.41
  -1  11  13    8.29    1.62
   0 -11 -13    4.45    2.22
   0 -11  13    1.93    1.12
   0  11  13    1.75    1.24
   0  11 -13    0.50    1.93
  -3   0  14    0.20    1.17
  -3   0  14   -2.57    0.87
   3   0 -14    2.82    2.31
   3   0 -14    1.27    2.36
  -2   0  14    5.85    1.04
   2   0 -14    2.19    2.24
  -2   0  14    8.77    1.48
   2   0 -14    0.73    1.80
   1   0 -14    0.11    1.76
   1   0 -14    0.13    1.73
  -1   0  14    1.20    1.03
   0   0 -14   11.57    2.62
   0   0  14   12.91    1.42
  -1   0 -14    0.17    2.05
   1   0  14    0.25    0.94
  -2   0 -14    0.40    2.07
   2   0  14    1.76    1.28
  -3  -1  14    2.11    1.26
   3  -1 -14    0.37    2.29
  -3  -1  14   -0.34    0.92
   3  -1 -14    1.84    2.26
  -3   1  14    2.44    1.26
   3   1 -14   -0.19    2.20
   3   1 -14   -1.07    2.19
  -3   1  14   -0.12    0.98
   2  -1 -14    1.82    1.84
  -2  -1  14    3.27    1.25
  -2  -1  14    2.98    0.98
   2  -1 -14    5.45    2.36
  -2   1  14    4.30    1.29
   2   1 -14    2.46    2.28
   2   1 -14    2.43    1.91
  -2   1  14    2.19    0.97
   1  -1 -14    4.77    2.05
  -1  -1  14    5.78    1.27
  -1  -1  14    3.77    0.94
   1   1 -14    1.20    1.86
  -1   1  14    6.63    1.29
   1   1 -14    3.73    1.98
  -1   1  14    4.44    0.94
   0  -1  14   15.05    1.52
   0  -1 -14   15.50    2.89
   0   1 -14   14.55    2.80
   0   1  14   13.38    1.50
   1  -1  14   18.31    1.73
  -1  -1 -14   15.63    3.02
  -1   1 -14   18.55    3.13
   1   1  14   15.30    1.74
  -2  -1 -14    5.34    2.52
   2   1  14    5.11    1.51
  -2   1 -14    5.04    2.39
   3  -2 -14    0.73    2.13
   3  -2 -14   -1.32    2.27
  -3  -2  14    0.92    1.22
  -3  -2  14    0.10    0.93
   3   2 -14   -0.92    2.28
  -3   2  14    2.65    1.28
   3   2 -14    1.01    2.37
  -3   2  14    0.03    0.98
  -2  -2  14    4.42    1.35
   2  -2 -14    5.14    2.78
  -2  -2  14    3.85    1.04
   2  -2 -14    1.10    1.75
   2   2 -14    3.66    2.27
  -2   2  14    6.92    1.40
   2   2 -14    1.05    1.84
  -1  -2  14    8.63    1.61
  -1  -2  14   10.05    1.49
   1  -2 -14    6.89    2.22
  -1  -2  14    8.86    1.19
   1   2 -14    9.16    2.29
  -1   2  14   11.69    1.55
   0  -2 -14    3.14    2.11
   0  -2  14    2.42    0.93
   0   2 -14    2.81    1.83
   0   2  14    5.19    1.35
   0   2 -14    3.95    2.12
   0   2  14    2.38    0.91
   1  -2  14    2.55    0.99
  -1  -2 -14    3.23    2.38
   1   2  14    3.81    0.98
  -1   2 -14    2.07    2.13
  -2  -2 -14    1.92    2.38
  -2   2 -14    3.33    2.25
   3  -3 -14    2.83    2.48
   3  -3 -14    0.08    2.04
  -3  -3  14    2.53    1.57
  -3  -3  14    2.09    1.03
   3   3 -14    0.69    2.25
  -3   3  14    1.85    1.04
   3   3 -14   -1.35    2.22
  -3   3  14    4.44    1.47
  -2  -3  14   15.26    1.48
   2   3 -14    3.31    2.30
   1  -3 -14    5.96    2.11
  -1  -3  14    7.47    1.45
  -1  -3  14    4.07    0.96
  -1  -3  14    3.24    1.04
  -1   3  14    5.29    1.22
   1   3 -14    4.42    2.00
   1   3 -14    2.65    1.74
   0  -3 -14   14.94    2.89
   0  -3  14   14.12    1.52
   0   3  14   13.84    1.93
   0   3  14   15.37    1.53
   0   3 -14   17.60    2.85
   1  -3  14    5.13    1.10
  -1  -3 -14    4.17    2.37
  -1   3 -14    2.34    2.05
   1   3  14    4.64    1.10
  -2  -3 -14    1.31    2.90
  -2   3 -14    6.94    2.44
   3  -4 -14    0.98    2.35
   3   4 -14    0.59    2.47
   3   4 -14    2.83    2.44
  -2  -4  14    4.82    1.44
   2  -4 -14    1.06    1.71
  -2  -4  14    3.14    0.99
  -2   4  14    4.10    1.26
   2   4 -14    0.96    1.74
   2   4 -14    2.54    2.26
  -1  -4  14   -0.93    0.91
  -1  -4  14   -0.87    0.86
  -1  -4  14    1.33    1.23
   1  -4 -14   -1.62    1.62
  -1   4  14   -0.07    1.02
   1   4 -14    0.05    1.68
   1   4 -14    1.29    1.69
   0  -4  14    7.12    1.15
   0  -4 -14    6.34    2.40
   0   4  14    6.97    1.09
   0   4 -14    6.72    2.22
   0   4  14    5.08    1.46
  -1  -4 -14    0.67    2.16
   1  -4  14    2.72    1.02
  -1   4 -14   -0.44    1.89
  -1   4 -14    1.59    1.93
   1   4  14    1.47    0.97
  -2  -5  14    2.18    1.41
   2  -5 -14   -0.71    1.59
  -2  -5  14   -1.91    0.86
   2   5 -14   -2.27    2.18
  -2   5  14    0.74    1.16
   2   5 -14    2.19    2.20
  -1  -5  14    6.09    1.51
  -1  -5  14    4.31    1.14
   1  -5 -14    4.82    2.05
  -1  -5  14    4.10    1.10
   1   5 -14    1.19    1.70
  -1   5  14    4.23    1.30
   1   5 -14    5.84    2.17
   0  -5 -14    0.32    2.00
   0  -5  14    2.03    0.92
   0   5  14    0.12    0.85
   0   5 -14   -0.71    1.72
   0   5  14    0.93    1.20
   0   5 -14    1.94    2.37
  -1  -5 -14    6.90    2.60
   1  -5  14    8.95    1.32
   1   5  14    7.98    1.27
  -1   5 -14    6.88    2.38
  -2  -6  14    1.98    1.49
  -2  -6  14   -0.08    0.95
   2  -6 -14   -0.63    1.66
   2   6 -14    0.36    2.04
  -2   6  14    0.29    1.19
   1  -6 -14    1.34    1.64
  -1  -6  14    0.06    0.94
  -1  -6  14    0.69    1.35
  -1  -6  14    2.64    1.10
  -1   6  14    1.03    1.19
   1   6 -14   -1.65    1.59
   0  -6  14    4.98    1.06
   0  -6 -14    2.88    2.01
   0   6  14    5.91    1.51
   0   6 -14    0.27    1.81
   0   6  14    6.00    1.10
   1  -6  14    0.36    1.08
  -1  -6 -14    0.97    2.19
  -1   6 -14    1.08    2.12
   1   6  14    0.22    0.92
   2  -7 -14   -0.51    1.66
  -2  -7  14    2.48    1.62
  -2  -7  14    1.05    1.06
  -2   7  14    4.03    1.43
   2   7 -14    1.00    2.19
  -1  -7  14    9.40    1.40
  -1  -7  14    8.68    1.41
  -1  -7  14   12.54    1.90
   1  -7 -14    7.64    2.28
  -1   7  14   10.61    1.62
   0  -7  14    0.19    0.95
   0  -7 -14    1.87    2.05
   0   7 -14   -0.32    1.81
   0   7  14    0.24    0.87
   0   7  14    1.53    1.23
  -1  -7 -14    7.74    2.61
   1  -7  14    6.33    1.35
  -1   7 -14    8.96    2.58
   1   7  14   10.23    1.34
   2  -8 -14    0.24    1.61
  -2  -8  14    2.05    1.12
  -2  -8  14    4.07    1.75
  -2   8  14    3.01    1.36
   2   8 -14   -0.60    1.94
  -1  -8  14   13.80    2.18
   1  -8 -14   10.57    2.46
  -1  -8  14   11.93    1.55
  -1  -8  14   13.36    1.57
  -1   8  14   12.55    1.75
   0  -8 -14    8.56    2.50
   0  -8  14    5.82    1.25
   0   8  14    6.22    1.72
   0   8  14    6.22    1.11
  -1  -8 -14    0.06    2.16
   1   8  14    1.21    1.02
  -1   8 -14   -0.61    2.01
   1  -9 -14    1.00    1.83
  -1  -9  14    1.63    1.11
  -1  -9  14    0.04    1.09
  -1  -9  14    1.58    1.70
   1   9 -14   -0.20    1.68
  -1   9  14    2.67    1.35
   0  -9  14    7.83    1.36
   0  -9 -14    6.07    2.39
   0   9 -14    3.73    2.23
   0   9  14    8.01    1.39
   1 -10 -14    3.30    2.01
  -1 -10  14    3.26    1.18
  -2   0  15    2.30    1.24
   2   0 -15   -0.23    1.83
   2   0 -15    0.52    2.20
   1   0 -15   15.78    2.91
  -1   0  15   19.74    2.03
   0   0 -15   -0.46    2.05
   0   0  15   -0.81    0.86
   1   0  15    7.48    1.27
  -1   0 -15    7.10    2.58
  -2  -1  15   -0.21    0.97
   2  -1 -15   -1.57    1.74
  -2  -1  15    2.23    1.19
   2   1 -15   -1.95    1.72
  -2   1  15    2.92    1.19
   2   1 -15    1.06    2.26
  -1  -1  15   11.02    1.57
  -1  -1  15    8.17    1.26
   1  -1 -15    8.49    2.42
   1   1 -15   10.42    2.58
   1   1 -15    7.84    2.48
  -1   1  15   13.89    1.69
   0  -1 -15    2.85    2.25
   0  -1  15    0.11    0.92
   0   1  15    0.06    0.90
   0   1 -15    0.75    2.10
   1  -1  15    4.66    1.22
  -1  -1 -15    3.34    2.33
  -1   1 -15    2.83    2.27
   1   1  15    4.90    1.17
  -2  -2  15    0.91    0.99
   2  -2 -15   -1.36    1.78
  -2  -2  15    2.85    1.26
   2   2 -15   -1.96    1.80
   2   2 -15    1.84    2.31
  -2   2  15    2.96    1.18
   1  -2 -15   13.31    2.82
  -1  -2  15   16.72    1.92
  -1  -2  15   14.15    1.56
  -1   2  15   17.83    1.95
   1   2 -15   13.95    2.71
   0  -2  15   -0.31    0.91
   0  -2 -15    0.10    2.07
   0   2  15   -0.87    0.89
   0   2 -15    0.18    2.01
  -1  -2 -15   24.66    3.71
   1  -2  15   26.56    2.16
  -1   2 -15   23.63    3.48
   1   2  15   28.45    2.22
  -2  -3  15    0.93    1.00
   2  -3 -15   -1.00    1.76
  -2  -3  15    3.02    1.39
  -2   3  15    5.35    1.36
   2   3 -15    2.71    2.29
   2   3 -15   -0.74    1.75
   1  -3 -15    0.79    1.87
  -1  -3  15    0.67    0.93
  -1  -3  15    2.80    1.28
   1   3 -15    0.54    1.93
   1   3 -15    1.87    1.84
  -1   3  15    1.40    1.12
   0  -3 -15    2.15    2.24
   0  -3  15   -0.36    0.90
   0   3 -15    1.42    2.00
   0   3 -15   -1.61    1.84
   0   3  15    0.76    0.92
   1  -3  15   12.25    1.63
  -1  -3 -15    7.89    2.67
   1   3  15   12.44    1.49
  -1   3 -15   12.21    2.76
  -2  -4  15    6.05    1.53
   2  -4 -15    1.12    1.85
  -2  -4  15    2.34    1.02
   2   4 -15    3.32    2.35
   2   4 -15    2.95    1.93
  -2   4  15    6.65    1.41
  -1  -4  15    3.36    1.38
  -1  -4  15    0.75    0.96
   1  -4 -15    1.11    2.01
   1   4 -15    1.30    1.89
  -1   4  15    2.81    1.23
   1   4 -15    1.01    1.88
   0  -4 -15    0.87    2.19
   0  -4  15   -0.42    1.01
   0   4 -15   -1.67    1.81
   0   4  15    1.51    0.97
   0   4 -15    1.27    2.03
  -1  -4 -15   -0.58    2.25
   1   4  15    0.29    0.91
  -1   4 -15    0.62    2.07
   2  -5 -15   -0.74    1.82
  -2  -5  15    2.87    1.56
  -2  -5  15    1.29    1.07
  -2   5  15    3.03    1.29
   2   5 -15    0.39    2.10
  -1  -5  15    0.71    1.42
   1  -5 -15    0.86    1.93
  -1  -5  15    0.44    0.97
   1   5 -15   -0.72    1.74
  -1   5  15    1.27    1.16
   0  -5 -15    5.41    2.54
   0  -5  15    3.45    1.04
   0   5 -15   -0.79    1.89
   0   5  15    3.86    1.01
  -1  -6  15    1.63    1.04
   1  -6 -15    4.52    2.16
  -1  -6  15    2.68    1.46
  -1  -6  15    0.89    1.48
  -1   6  15    2.78    1.25
   1   6 -15    1.45    1.95
   0  -6 -15    4.14    2.41
   0  -6  15    2.95    1.05
   0   6 -15   -1.27    1.94
   0   6  15    3.87    1.04
  -1  -7  15    5.15    1.38
   1  -7 -15    6.53    2.36
  -1  -7  15    4.64    1.69
  -1  -7  15    3.54    1.20
  -1   7  15    6.48    1.52
   0  -7 -15    0.46    2.70
   0  -7  15    1.52    1.09
   0   7 -15   -1.13    1.99
   0   7  15    0.64    0.95
  -1   0  16    3.65    1.21
   1   0 -16   -0.61    2.02
   0   0  16   81.16    4.67
   0   0 -16   81.04    6.16
   1  -1 -16    4.74    2.32
  -1  -1  16    6.82    1.45
  -1   1  16    8.09    1.48
   1   1 -16    4.61    2.37
   0  -1 -16    6.27    2.64
   0  -1  16    6.49    1.20
   0   1 -16   11.11    2.74
   0   1  16    6.01    1.16
  -1  -2  16    3.41    1.34
   1  -2 -16    1.65    2.17
  -1   2  16    3.15    1.18
   1   2 -16   -0.45    1.99
   0  -2 -16   -0.80    2.25
   0   2 -16    4.57    2.34
   1  -3 -16   -1.34    2.69
   1   3 -16    1.04    2.07
   0   0   0    0.00    0.00
;
_shelx_hkl_checksum     180
_shelx_res_file
;
TITL TJ1839C in P2(1)/n
CELL 0.71073   3.81280  14.04670  11.35550  90.0000  96.8063  90.0000
ZERR    4.00   0.00520   0.01890   0.01540   0.0000   0.0188   0.0000
LATT 1
SYMM 0.5-X, 0.5+Y, 0.5-Z
SFAC C  H  N  Cl
UNIT 24  12  8  4
L.S. 16
BOND
BOND $H
HTAB 2.3
EQIV $1 -1-x, 1-y, -z
HTAB C3 N2_$1
EQIV $2 -x, -y+1, -z+1
HTAB C6 N1_$2
CONF
FMAP 2
PLAN 20
TEMP -148
SIZE 0.25 0.10 0.04
LIST 4
ACTA
MPLA Cl N1 N2 C1 C2 C3 C4 C5 C6
REM EXTI    0.000000
WGHT    0.064600    0.426800
FVAR       0.31756
CL    4    0.275761    0.794893    0.156244    11.00000    0.02171    0.02124 =
         0.02273    0.00357    0.00040   -0.00411
N1    3    0.005487    0.520500    0.339773    11.00000    0.02000    0.01971 =
         0.01914    0.00144    0.00161    0.00043
N2    3   -0.406667    0.395915    0.097301    11.00000    0.02613    0.02454 =
         0.02473   -0.00108    0.00034   -0.00463
C1    1   -0.264153    0.455915    0.153880    11.00000    0.01758    0.02184 =
         0.02157    0.00270    0.00190    0.00016
C2    1   -0.081066    0.534597    0.221343    11.00000    0.01408    0.01799 =
         0.01985   -0.00162    0.00208    0.00116
C3    1   -0.008403    0.617309    0.159708    11.00000    0.01614    0.02174 =
         0.01528   -0.00014    0.00199   -0.00039
AFIX  43
H3A   2   -0.075809    0.623507    0.076806    11.00000   -1.20000
AFIX   0
C4    1    0.168778    0.690504    0.226456    11.00000    0.01439    0.01690 =
         0.01799    0.00183    0.00319    0.00122
C5    1    0.263396    0.679300    0.348876    11.00000    0.01847    0.02007 =
         0.01853   -0.00237    0.00021    0.00032
AFIX  43
H5A   2    0.383041    0.728312    0.395255    11.00000   -1.20000
AFIX   0
C6    1    0.174787    0.592981    0.400367    11.00000    0.02364    0.02300 =
         0.01525   -0.00039    0.00197    0.00117
AFIX  43
H6A   2    0.238163    0.585108    0.483248    11.00000   -1.20000
AFIX   0
HKLF 4
REM  TJ1839C in P2(1)/n
REM R1 =  0.0497 for    1498 Fo > 4sig(Fo)  and  0.0644 for all    1852 data
REM     82 parameters refined using      0 restraints
END
WGHT      0.0646      0.4268
REM Instructions for potential hydrogen bonds
EQIV $3 -x, -y+1, -z
HTAB C3 N2_$3
EQIV $4 x+1/2, -y+3/2, z+1/2
HTAB C5 Cl_$4
EQIV $5 x-1/2, -y+3/2, z+1/2
HTAB C6 Cl_$5
HTAB C6 N1_$2
REM Highest difference peak  0.533,  deepest hole -0.370,  1-sigma level  0.096
Q1    1   0.2090  0.6394  0.3822  11.00000  0.05    0.53
Q2    1  -0.0527  0.5778  0.1948  11.00000  0.05    0.50
Q3    1   0.2844  0.7275  0.1590  11.00000  0.05    0.49
Q4    1   0.1820  0.6842  0.2902  11.00000  0.05    0.49
Q5    1   0.2649  0.7398  0.1822  11.00000  0.05    0.46
Q6    1   0.2838  0.8389  0.1989  11.00000  0.05    0.41
Q7    1   0.2459  0.7574  0.1044  11.00000  0.05    0.41
Q8    1  -0.1637  0.4839  0.2000  11.00000  0.05    0.39
Q9    1  -0.0063  0.5391  0.2790  11.00000  0.05    0.39
Q10   1   0.0688  0.5659  0.3621  11.00000  0.05    0.38
Q11   1  -0.0349  0.4762  0.3777  11.00000  0.05    0.37
Q12   1   0.1196  0.7922  0.0775  11.00000  0.05    0.35
Q13   1   0.1891  0.8267  0.0990  11.00000  0.05    0.35
Q14   1   0.0762  0.6513  0.1992  11.00000  0.05    0.35
Q15   1   0.3834  0.8340  0.2226  11.00000  0.05    0.34
Q16   1   0.2361  0.7979  0.0391  11.00000  0.05    0.34
Q17   1  -0.3143  0.4061  0.1621  11.00000  0.05    0.33
Q18   1   0.2901  0.8626  0.1664  11.00000  0.05    0.33
Q19   1  -0.4355  0.4536  0.0813  11.00000  0.05    0.31
Q20   1   0.3091  0.6258  0.3273  11.00000  0.05    0.29
;
_shelx_res_checksum     40192
data_II
_chemical_name_systematic
;
6-Chloropyridine-2-carbonitrile
;
_chemical_name_common     ?
_chemical_formula_moiety     'C6 H3 Cl N2'
_chemical_formula_sum     'C6 H3 Cl N2'
_chemical_formula_iupac     'C6 H3 Cl N2'
_chemical_formula_weight     138.55
_chemical_melting_point     ?
_space_group_crystal_system     monoclinic
_space_group_name_H-M_alt     'P 21/n'
_space_group_name_Hall     '-P 2yn'
loop_
    _space_group_symop_operation_xyz
    'x, y, z'
    '-x+1/2, y+1/2, -z+1/2'
    '-x, -y, -z'
    'x-1/2, -y-1/2, z-1/2'
_cell_length_a     6.1739(15)
_cell_length_b     15.238(4)
_cell_length_c     7.0123(18)
_cell_angle_alpha     90
_cell_angle_beta     112.492(4)
_cell_angle_gamma     90
_cell_volume     609.5(3)
_cell_formula_units_Z     4
_cell_measurement_reflns_used     9960
_cell_measurement_theta_min     2.6724
_cell_measurement_theta_max     30.5103
_cell_measurement_temperature     125.(2)
_exptl_crystal_description     plate
_exptl_crystal_colour     colourless
_exptl_crystal_size_max     0.200
_exptl_crystal_size_mid     0.150
_exptl_crystal_size_min     0.030
_exptl_crystal_density_diffrn     1.510
_exptl_crystal_density_meas     ?
_exptl_crystal_density_method     'not measured'
_exptl_crystal_F_000     280
_exptl_absorpt_coefficient_mu     0.517
_exptl_absorpt_correction_type     multi-scan
_exptl_absorpt_process_details
;
(SADABS; Bruker, 2013)
;
_exptl_absorpt_correction_T_min     0.82
_exptl_absorpt_correction_T_max     0.98
_exptl_special_details
;
;
_diffrn_ambient_temperature     125.(2)
_diffrn_radiation_type     MoK\a
_diffrn_radiation_wavelength     0.71073
_diffrn_radiation_source     'fine-focus sealed tube'
_diffrn_radiation_monochromator     graphite
_diffrn_measurement_device_type     'Bruker APEXII CCD'
_diffrn_measurement_method     '\f and \w scans'
_diffrn_detector_area_resol_mean     8.3333
_diffrn_reflns_number     15460
_diffrn_reflns_av_R_equivalents     0.0310
_diffrn_reflns_theta_min     2.67
_diffrn_reflns_theta_max     30.63
_diffrn_reflns_theta_full     30.63
_diffrn_measured_fraction_theta_max     0.992
_diffrn_measured_fraction_theta_full     0.992
_diffrn_reflns_limit_h_min     -8
_diffrn_reflns_limit_h_max     8
_diffrn_reflns_limit_k_min     -21
_diffrn_reflns_limit_k_max     21
_diffrn_reflns_limit_l_min     -10
_diffrn_reflns_limit_l_max     9
_refine_special_details
;
;
_reflns_number_total     1868
_reflns_number_gt     1657
_reflns_threshold_expression     'I > 2\s(I)'
_refine_ls_structure_factor_coef     Fsqd
_refine_ls_matrix_type     full
_refine_ls_R_factor_all     0.0328
_refine_ls_R_factor_gt     0.0284
_refine_ls_wR_factor_gt     0.0784
_refine_ls_wR_factor_ref     0.0818
_refine_ls_goodness_of_fit_ref     1.086
_refine_ls_restrained_S_all     1.086
_refine_ls_number_reflns     1868
_refine_ls_number_parameters     82
_refine_ls_number_restraints     0
_refine_ls_number_constraints     ?
_refine_ls_hydrogen_treatment     constr
_refine_ls_weighting_scheme     calc
_refine_ls_weighting_details
              'w=1/[\s^2^(Fo^2^)+(0.0424P)^2^+0.1697P] where P=(Fo^2^+2Fc^2^)/3'
_atom_sites_solution_hydrogens     geom
_atom_sites_solution_primary     ?
_atom_sites_solution_secondary     ?
_refine_ls_shift/su_max     0.001
_refine_ls_shift/su_mean     0.000
_refine_diff_density_max     0.478
_refine_diff_density_min     -0.188
_refine_ls_extinction_method     none
_refine_ls_extinction_coef     ?
loop_
    _atom_type_symbol
    _atom_type_description
    _atom_type_scat_dispersion_real
    _atom_type_scat_dispersion_imag
    _atom_type_scat_source
    C C 0.0033 0.0016 'International Tables Vol C Tables 4.2.6.8 and 6.1.1.4'
    H H 0.0000 0.0000 'International Tables Vol C Tables 4.2.6.8 and 6.1.1.4'
    N N 0.0061 0.0033 'International Tables Vol C Tables 4.2.6.8 and 6.1.1.4'
    Cl Cl 0.1484 0.1585 'International Tables Vol C Tables 4.2.6.8 and 6.1.1.4'
_computing_data_collection
;
APEX2 (Bruker, 2013)
;
_computing_cell_refinement
;
APEX2 (Bruker, 2013)
;
_computing_data_reduction
;
SAINT (Bruker, 2013)
;
_computing_structure_solution
;
SHELXS2014 (Sheldrick, 2008)
;
_computing_structure_refinement
;
SHELXL2014 (Sheldrick, 2015)
;
_computing_molecular_graphics
;
SHELXTL2014 (Sheldrick, 2008)
;
_computing_publication_material
;
SHELXTL2014 (Sheldrick, 2008), OLEX2 (Dolomanov <i>et al.</i>,
2009) and Mercury
(Macrae <i>et al.</i>,  2008)
;
loop_
    _atom_site_type_symbol
    _atom_site_label
    _atom_site_fract_x
    _atom_site_fract_y
    _atom_site_fract_z
    _atom_site_U_iso_or_equiv
    _atom_site_adp_type
    _atom_site_calc_flag
    _atom_site_occupancy
    _atom_site_disorder_assembly
    _atom_site_disorder_group
    Cl Cl 1.01050(5) 0.09596(2) 0.82065(4) 0.02803(10) Uani d 1 . .
    N N1 0.98012(14) 0.26545(6) 0.82258(13) 0.01720(17) Uani d 1 . .
    N N2 1.10287(19) 0.47889(7) 0.79286(18) 0.0351(2) Uani d 1 . .
    C C1 1.00059(18) 0.41966(8) 0.81170(17) 0.0232(2) Uani d 1 . .
    C C2 0.87412(16) 0.34169(7) 0.83298(15) 0.01728(19) Uani d 1 . .
    C C3 0.66223(17) 0.34787(7) 0.85770(15) 0.0198(2) Uani d 1 . .
    H H3A 0.5958 0.4032 0.8664 0.024 Uiso calc 1 . .
    C C4 0.55044(17) 0.26976(8) 0.86928(16) 0.0210(2) Uani d 1 . .
    H H4A 0.4041 0.271 0.8846 0.025 Uiso calc 1 . .
    C C5 0.65405(17) 0.19009(7) 0.85828(15) 0.0205(2) Uani d 1 . .
    H H5A 0.5818 0.1359 0.8659 0.025 Uiso calc 1 . .
    C C6 0.86897(17) 0.19295(7) 0.83550(15) 0.01759(19) Uani d 1 . .
loop_
    _atom_site_aniso_label
    _atom_site_aniso_U_11
    _atom_site_aniso_U_22
    _atom_site_aniso_U_33
    _atom_site_aniso_U_12
    _atom_site_aniso_U_13
    _atom_site_aniso_U_23
    Cl 0.03124(16) 0.02096(15) 0.03084(16) 0.00422(9) 0.01070(11) -0.00400(9)
    N1 0.0135(3) 0.0212(4) 0.0168(4) -0.0004(3) 0.0058(3) -0.0014(3)
    N2 0.0343(5) 0.0294(5) 0.0430(6) -0.0068(4) 0.0164(5) 0.0013(4)
    C1 0.0207(5) 0.0237(5) 0.0250(5) 0.0006(4) 0.0085(4) -0.0006(4)
    C2 0.0148(4) 0.0199(4) 0.0167(4) -0.0007(3) 0.0055(3) -0.0001(3)
    C3 0.0154(4) 0.0238(5) 0.0204(4) 0.0035(3) 0.0071(3) 0.0010(4)
    C4 0.0135(4) 0.0317(5) 0.0187(4) -0.0012(4) 0.0072(3) 0.0010(4)
    C5 0.0182(4) 0.0246(5) 0.0186(4) -0.0051(3) 0.0068(3) 0.0004(4)
    C6 0.0175(4) 0.0193(4) 0.0151(4) 0.0004(3) 0.0052(3) -0.0012(3)
_geom_special_details
;
All e.s.d.'s (except the e.s.d. in the dihedral angle between two l.s. planes)
are estimated using the full covariance matrix. The cell e.s.d.'s are taken
into account individually in the estimation of e.s.d.'s in distances, angles
and torsion angles; correlations between e.s.d.'s in cell parameters are only
used when they are defined by crystal symmetry. An approximate (isotropic)
treatment of cell e.s.d.'s is used for estimating e.s.d.'s involving l.s.
planes.
;
loop_
    _geom_bond_atom_site_label_1
    _geom_bond_atom_site_label_2
    _geom_bond_site_symmetry_2
    _geom_bond_distance
    _geom_bond_publ_flag
    Cl C6 . 1.7402(11) ?
    N1 C6 . 1.3218(13) ?
    N1 C2 . 1.3490(13) ?
    N2 C1 . 1.1378(16) ?
    C1 C2 . 1.4604(15) ?
    C2 C3 . 1.3870(14) ?
    C3 C4 . 1.3938(15) ?
    C3 H3A . 0.95 ?
    C4 C5 . 1.3881(16) ?
    C4 H4A . 0.95 ?
    C5 C6 . 1.3965(14) ?
    C5 H5A . 0.95 ?
loop_
    _geom_angle_atom_site_label_1
    _geom_angle_atom_site_label_2
    _geom_angle_atom_site_label_3
    _geom_angle_site_symmetry_1
    _geom_angle_site_symmetry_3
    _geom_angle
    _geom_angle_publ_flag
    C6 N1 C2 . . 116.15(9) ?
    N2 C1 C2 . . 177.99(12) ?
    N1 C2 C3 . . 124.44(9) ?
    N1 C2 C1 . . 113.94(9) ?
    C3 C2 C1 . . 121.62(9) ?
    C2 C3 C4 . . 117.46(9) ?
    C2 C3 H3A . . 121.3 ?
    C4 C3 H3A . . 121.3 ?
    C5 C4 C3 . . 119.65(9) ?
    C5 C4 H4A . . 120.2 ?
    C3 C4 H4A . . 120.2 ?
    C4 C5 C6 . . 117.21(9) ?
    C4 C5 H5A . . 121.4 ?
    C6 C5 H5A . . 121.4 ?
    N1 C6 C5 . . 125.09(9) ?
    N1 C6 Cl . . 114.83(8) ?
    C5 C6 Cl . . 120.07(8) ?
loop_
    _geom_torsion_atom_site_label_1
    _geom_torsion_atom_site_label_2
    _geom_torsion_atom_site_label_3
    _geom_torsion_atom_site_label_4
    _geom_torsion_site_symmetry_1
    _geom_torsion_site_symmetry_2
    _geom_torsion_site_symmetry_3
    _geom_torsion_site_symmetry_4
    _geom_torsion
    _geom_torsion_publ_flag
    C6 N1 C2 C3 . . . . 0.62(14) ?
    C6 N1 C2 C1 . . . . -178.24(8) ?
    N1 C2 C3 C4 . . . . -1.03(15) ?
    C1 C2 C3 C4 . . . . 177.74(9) ?
    C2 C3 C4 C5 . . . . 0.71(15) ?
    C3 C4 C5 C6 . . . . -0.07(15) ?
    C2 N1 C6 C5 . . . . 0.12(15) ?
    C2 N1 C6 Cl . . . . 179.80(7) ?
    C4 C5 C6 N1 . . . . -0.38(15) ?
    C4 C5 C6 Cl . . . . 179.96(7) ?
loop_
    _geom_hbond_atom_site_label_D
    _geom_hbond_atom_site_label_H
    _geom_hbond_atom_site_label_A
    _geom_hbond_site_symmetry_A
    _geom_hbond_distance_DH
    _geom_hbond_distance_HA
    _geom_hbond_distance_DA
    _geom_hbond_angle_DHA
    _geom_hbond_publ_flag
    C4 H4A N1 1_455 0.95 2.49 3.4099(15) 164.4 y
    C5 H5A N2 2_646 0.95 2.70 3.5651(17) 151.7 y
_shelx_hkl_file
;
   1   0   0   -0.65    0.04
   1   0   0   -0.67    0.03
   1   0   0   -0.63    0.02
   1   0   0   -0.66    0.03
   1   0   0   -0.69    0.03
   2   0   0  485.84   15.11
   2   0   0  499.04   15.31
   2   0   0  485.20   15.28
   2   0   0  487.55   14.88
   2   0   0  491.56   14.89
   2   0   0  495.50   15.03
  -2   0   0  547.58   15.20
   3   0   0   -0.10    0.06
   3   0   0   -0.08    0.06
   3   0   0   -0.07    0.04
   3   0   0   -0.04    0.02
  -3   0   0   -0.12    0.05
   3   0   0   -0.08    0.03
   3   0   0   -0.03    0.02
   4   0   0    5.44    0.21
  -4   0   0    6.39    0.30
  -4   0   0    6.16    0.25
   4   0   0    5.25    0.32
   4   0   0    5.60    0.33
   4   0   0    5.88    0.21
   4   0   0    5.97    0.28
   5   0   0   -0.11    0.08
  -5   0   0    0.05    0.06
   5   0   0   -0.02    0.04
  -5   0   0   -0.07    0.08
   5   0   0    0.03    0.04
   5   0   0    0.03    0.10
   5   0   0    0.13    0.07
   6   0   0   41.95    1.45
  -6   0   0   44.53    1.59
  -6   0   0   42.56    1.48
   6   0   0   41.55    1.34
   6   0   0   41.76    1.57
   7   0   0    0.03    0.06
   7   0   0   -0.01    0.13
  -7   0   0   -0.07    0.16
   8   0   0   13.01    0.78
   8   0   0   12.99    0.50
   0   1   0   -0.12    0.01
  -1  -1   0    9.53    0.28
   1  -1   0    8.94    0.30
   1  -1   0    9.04    0.31
   1  -1   0    8.65    0.30
  -1  -1   0   10.10    0.31
   1  -1   0    8.37    0.29
   1  -1   0    8.81    0.31
   1   1   0    8.92    0.28
   1   1   0    8.79    0.28
   1   1   0    8.90    0.32
   1   1   0    8.23    0.31
   1   1   0    8.71    0.29
   2  -1   0    4.60    0.20
  -2  -1   0    4.92    0.18
  -2  -1   0    4.94    0.22
   2  -1   0    4.88    0.23
   2  -1   0    4.86    0.23
   2  -1   0    4.61    0.19
   2  -1   0    4.71    0.20
   2   1   0    4.81    0.17
   2   1   0    4.96    0.17
   2   1   0    4.73    0.19
   2   1   0    4.81    0.23
   2   1   0    4.77    0.23
   3  -1   0   29.35    1.01
   3  -1   0   28.64    0.96
  -3  -1   0   30.22    0.92
   3  -1   0   29.61    0.97
   3  -1   0   28.73    1.01
  -3  -1   0   29.92    0.98
   3  -1   0   28.68    0.94
   3   1   0   28.51    1.02
  -3   1   0   30.86    0.98
   3   1   0   28.97    0.91
   3   1   0   29.37    0.95
   3   1   0   29.51    1.02
   3   1   0   28.68    0.91
   4  -1   0    0.08    0.08
  -4  -1   0    0.18    0.09
   4  -1   0    0.13    0.03
   4  -1   0    0.11    0.06
   4  -1   0    0.16    0.09
   4  -1   0    0.08    0.03
   4  -1   0    0.11    0.05
  -4  -1   0    0.11    0.05
   4   1   0    0.10    0.06
   4   1   0    0.04    0.06
  -4   1   0    0.12    0.07
   4   1   0    0.07    0.08
   4   1   0    0.11    0.04
   4   1   0    0.11    0.04
   5  -1   0   18.31    0.59
   5  -1   0   18.42    0.78
  -5  -1   0   19.05    0.73
   5  -1   0   17.89    0.77
   5  -1   0   18.53    0.70
   5  -1   0   17.22    0.59
  -5   1   0   19.23    0.78
   5   1   0   17.51    0.61
   5   1   0   17.76    0.68
  -5   1   0   19.53    0.72
   5   1   0   17.95    0.79
  -5   1   0   18.48    0.65
   5   1   0   18.09    0.78
  -6  -1   0    5.13    0.35
   6  -1   0    4.61    0.37
   6  -1   0    5.15    0.32
   6  -1   0    4.68    0.21
  -6  -1   0    5.16    0.41
   6   1   0    4.73    0.38
   6   1   0    5.04    0.23
  -6   1   0    5.24    0.40
  -6   1   0    4.84    0.33
   7  -1   0    1.42    0.12
   7  -1   0    1.53    0.28
  -7  -1   0    1.42    0.23
  -7  -1   0    1.17    0.27
   7   1   0    1.35    0.27
   7   1   0    1.56    0.14
  -7   1   0    1.52    0.29
   8  -1   0    2.12    0.34
   8  -1   0    1.92    0.14
  -8  -1   0    2.09    0.38
   8   1   0    1.54    0.16
   8   1   0    1.67    0.33
  -8   1   0    1.32    0.29
   0  -2   0   88.19    2.85
   0  -2   0   94.89    2.86
   0  -2   0   94.42    2.86
   0   2   0   93.94    2.85
   0   2   0   98.46    2.86
   0   2   0   94.05    2.84
   1  -2   0    5.93    0.22
   1  -2   0    5.81    0.21
  -1  -2   0    6.20    0.23
  -1  -2   0    5.83    0.20
  -1  -2   0    6.06    0.19
   1  -2   0    5.67    0.22
   1  -2   0    5.30    0.21
   1   2   0    5.85    0.20
   1   2   0    5.50    0.23
   1   2   0    5.52    0.20
   1   2   0    5.62    0.20
  -1   2   0    6.46    0.24
   1   2   0    5.66    0.23
   2  -2   0    2.38    0.15
  -2  -2   0    2.70    0.15
   2  -2   0    2.21    0.12
   2  -2   0    2.37    0.14
   2  -2   0    2.52    0.13
  -2  -2   0    2.45    0.10
   2  -2   0    2.24    0.15
   2   2   0    2.45    0.11
   2   2   0    2.38    0.12
   2   2   0    2.66    0.17
   2   2   0    2.25    0.11
   2   2   0    2.30    0.16
  -3  -2   0    3.87    0.22
   3  -2   0    3.70    0.20
   3  -2   0    3.55    0.22
   3  -2   0    3.68    0.22
  -3  -2   0    3.77    0.15
   3  -2   0    3.44    0.19
   3  -2   0    3.42    0.18
   3   2   0    3.44    0.23
   3   2   0    3.44    0.23
   3   2   0    3.48    0.16
   3   2   0    3.59    0.16
   3   2   0    3.58    0.18
  -4  -2   0    8.27    0.30
   4  -2   0    8.10    0.33
   4  -2   0    7.48    0.36
   4  -2   0    7.55    0.39
  -4  -2   0    8.01    0.38
   4  -2   0    7.61    0.40
   4   2   0    7.56    0.41
   4   2   0    8.18    0.30
  -4   2   0    7.88    0.36
   4   2   0    7.90    0.33
   4   2   0    7.52    0.40
   4   2   0    8.14    0.30
   5  -2   0    2.33    0.20
  -5  -2   0    2.25    0.23
   5  -2   0    2.24    0.11
   5  -2   0    2.32    0.18
   5  -2   0    2.20    0.24
   5  -2   0    2.16    0.10
  -5   2   0    2.73    0.26
   5   2   0    2.30    0.15
   5   2   0    2.45    0.25
   5   2   0    2.23    0.24
   5   2   0    2.14    0.18
  -5   2   0    2.22    0.21
   6  -2   0    0.47    0.13
  -6  -2   0    0.36    0.17
  -6  -2   0    0.40    0.14
   6  -2   0    0.25    0.05
   6  -2   0    0.30    0.14
  -6   2   0    0.30    0.12
  -6   2   0    0.31    0.16
   6   2   0    0.21    0.15
   6   2   0    0.21    0.07
   7  -2   0    2.84    0.16
   7  -2   0    2.81    0.34
  -7  -2   0    3.05    0.37
  -7  -2   0    3.21    0.32
   7   2   0    2.73    0.34
  -7   2   0    2.86    0.34
   7   2   0    3.08    0.20
   8  -2   0    0.20    0.06
   8  -2   0    0.02    0.15
  -8  -2   0    0.23    0.22
  -8   2   0   -0.12    0.15
   8   2   0    0.25    0.09
   8   2   0    0.23    0.19
   0  -3   0   -0.12    0.03
   0  -3   0   -0.06    0.03
   0  -3   0   -0.08    0.04
   0   3   0    0.02    0.05
   0   3   0   -0.06    0.04
   0   3   0   -0.04    0.02
   0   3   0   -0.03    0.03
   1  -3   0   47.53    1.53
   1  -3   0   49.13    1.55
  -1  -3   0   52.66    1.58
   1  -3   0   49.41    1.57
  -1  -3   0   50.47    1.53
   1  -3   0   50.46    1.56
  -1  -3   0   50.72    1.55
   1  -3   0   50.06    1.53
  -1   3   0   54.20    1.58
   1   3   0   48.70    1.55
   1   3   0   50.11    1.54
   1   3   0   50.62    1.58
   1   3   0   50.90    1.59
   2  -3   0   13.17    0.47
  -2  -3   0   14.27    0.50
   2  -3   0   12.85    0.47
   2  -3   0   13.04    0.49
   2  -3   0   13.46    0.50
   2  -3   0   13.19    0.48
   2   3   0   13.21    0.51
   2   3   0   13.72    0.46
   2   3   0   13.47    0.52
   2   3   0   13.46    0.45
   2   3   0   13.22    0.45
   3  -3   0    0.36    0.08
   3  -3   0    0.41    0.07
   3  -3   0    0.25    0.07
   3  -3   0    0.17    0.06
   3  -3   0    0.24    0.08
  -3  -3   0    0.33    0.05
  -3  -3   0    0.45    0.10
   3   3   0    0.33    0.06
   3   3   0    0.29    0.10
   3   3   0    0.27    0.05
   3   3   0    0.24    0.09
   3   3   0    0.37    0.06
   4  -3   0    2.23    0.18
   4  -3   0    2.10    0.20
  -4  -3   0    2.43    0.21
   4  -3   0    2.59    0.17
   4  -3   0    2.26    0.20
   4  -3   0    2.32    0.17
   4   3   0    2.12    0.21
   4   3   0    2.41    0.14
   4   3   0    2.28    0.15
   4   3   0    2.45    0.14
   4   3   0    2.18    0.21
  -5  -3   0    0.09    0.10
   5  -3   0    0.12    0.07
   5  -3   0    0.06    0.10
   5  -3   0   -0.06    0.06
   5   3   0    0.09    0.11
   5   3   0   -0.02    0.09
   5   3   0    0.05    0.05
  -5   3   0    0.07    0.12
  -5   3   0   -0.06    0.07
   5   3   0    0.07    0.06
  -6  -3   0    0.38    0.15
   6  -3   0    1.06    0.18
   6  -3   0    0.50    0.06
   6  -3   0    0.44    0.16
  -6  -3   0    0.70    0.22
   6   3   0    0.64    0.17
   6   3   0    0.75    0.11
  -6   3   0    0.69    0.15
  -6   3   0    0.38    0.17
  -7  -3   0    0.09    0.19
   7  -3   0    0.01    0.04
  -7  -3   0    0.09    0.13
   7  -3   0   -0.03    0.13
   7   3   0   -0.01    0.06
  -7   3   0   -0.04    0.14
   7   3   0    0.07    0.14
   8  -3   0    1.22    0.28
   8  -3   0    1.04    0.10
  -8  -3   0    1.06    0.29
  -8   3   0    0.82    0.24
   8   3   0    0.51    0.22
   8   3   0    1.10    0.15
   0  -4   0   20.86    0.65
   0  -4   0   21.01    0.65
   0  -4   0   20.54    0.66
   0   4   0   20.17    0.67
   0   4   0   18.15    0.66
   0   4   0   20.64    0.65
   0   4   0   20.37    0.63
   1  -4   0    0.23    0.04
   1  -4   0    0.18    0.05
   1  -4   0    0.20    0.04
  -1  -4   0    0.25    0.07
  -1  -4   0    0.27    0.05
   1  -4   0    0.17    0.05
  -1  -4   0    0.25    0.04
   1  -4   0    0.22    0.05
  -1   4   0    0.33    0.07
   1   4   0    0.21    0.04
   1   4   0    0.24    0.06
   1   4   0    0.35    0.05
   1   4   0    0.25    0.07
  -1   4   0    0.08    0.03
  -2  -4   0    1.26    0.07
   2  -4   0    1.22    0.10
   2  -4   0    1.28    0.10
  -2  -4   0    1.43    0.13
   2  -4   0    1.15    0.11
   2  -4   0    1.22    0.06
   2  -4   0    1.28    0.11
   2  -4   0    1.31    0.06
   2   4   0    1.33    0.13
   2   4   0    1.28    0.09
   2   4   0    1.39    0.14
   2   4   0    1.23    0.10
  -2   4   0    1.29    0.13
   3  -4   0    0.69    0.09
  -3  -4   0    0.67    0.06
   3  -4   0    0.65    0.11
   3  -4   0    0.54    0.11
  -3  -4   0    0.76    0.12
   3  -4   0    0.55    0.09
   3  -4   0    0.79    0.11
   3   4   0    0.58    0.12
   3   4   0    0.74    0.13
   3   4   0    0.67    0.08
   3   4   0    0.63    0.08
   3   4   0    0.73    0.08
   4  -4   0    6.46    0.33
  -4  -4   0    6.83    0.36
   4  -4   0    6.72    0.31
   4  -4   0    6.85    0.32
   4  -4   0    6.61    0.36
   4   4   0    6.41    0.38
   4   4   0    6.45    0.28
  -4   4   0    6.63    0.35
   4   4   0    6.57    0.39
   4   4   0    6.32    0.29
   5  -4   0    0.72    0.12
  -5  -4   0    1.06    0.18
   5  -4   0    0.61    0.15
   5  -4   0    0.69    0.14
  -5   4   0    1.01    0.16
   5   4   0    0.86    0.18
   5   4   0    0.76    0.18
   5   4   0    0.79    0.11
   5   4   0    0.65    0.11
  -5   4   0    0.50    0.14
  -6  -4   0   13.50    0.63
   6  -4   0   12.77    0.42
   6  -4   0   12.51    0.65
   6  -4   0   13.86    0.61
  -6  -4   0   12.97    0.69
   6   4   0   12.76    0.51
   6   4   0   13.71    0.69
  -6   4   0   11.62    0.62
  -6   4   0   13.55    0.59
  -7  -4   0    0.14    0.14
  -7  -4   0    0.06    0.19
   7  -4   0    0.09    0.04
   7  -4   0   -0.06    0.11
   7  -4   0   -0.08    0.13
   7   4   0    0.13    0.08
  -7   4   0    0.24    0.17
   7   4   0    0.16    0.14
   8  -4   0    2.33    0.13
   8   4   0    2.90    0.38
   8   4   0    2.49    0.22
   0  -5   0   -0.11    0.04
   0  -5   0   -0.04    0.04
   0  -5   0   -0.04    0.04
   0   5   0   -0.04    0.05
   0   5   0   -0.07    0.03
   0   5   0   -0.08    0.04
   0   5   0   -0.03    0.02
   1  -5   0  144.38    4.33
   1  -5   0  141.93    4.34
   1  -5   0  145.16    4.35
  -1  -5   0  143.89    4.36
   1  -5   0  144.94    4.31
   1  -5   0  140.08    4.31
  -1  -5   0  141.04    4.33
  -1  -5   0  144.23    4.31
   1   5   0  147.78    4.37
   1   5   0  142.53    4.34
   1   5   0  144.28    4.33
   1   5   0  140.97    4.32
  -1   5   0  154.08    4.36
  -1   5   0  130.35    4.34
  -2  -5   0    5.75    0.27
   2  -5   0    5.19    0.25
   2  -5   0    5.33    0.20
  -2  -5   0    5.26    0.22
  -2  -5   0    5.15    0.19
   2  -5   0    5.26    0.19
   2  -5   0    5.13    0.23
   2  -5   0    5.54    0.25
  -2   5   0    5.56    0.23
   2   5   0    4.92    0.23
   2   5   0    5.41    0.22
   2   5   0    5.27    0.27
   2   5   0    5.61    0.28
  -2   5   0    5.66    0.27
   3  -5   0   24.55    0.85
   3  -5   0   24.82    0.78
  -3  -5   0   25.61    0.79
  -3  -5   0   26.01    0.90
   3  -5   0   25.15    0.87
   3  -5   0   24.15    0.88
   3  -5   0   25.10    0.78
   3   5   0   25.55    0.83
  -3   5   0   25.66    0.87
   3   5   0   25.46    0.84
   3   5   0   25.97    0.93
  -3   5   0   27.22    0.91
   3   5   0   25.30    0.93
   3   5   0   24.48    0.84
   4  -5   0    6.04    0.30
   4  -5   0    6.02    0.33
[truncated: 449,701 more chars]
