# Supplementary material for: Crystal structures of 4-chloro­pyridine-2-carbo­nitrile and 6-chloro­pyridine-2-carbo­nitrile exhibit different inter­molecular π-stacking, C—H⋯Nnitrile and C—H⋯Npyridine inter­actions
Source: Acta Crystallogr E Crystallogr Commun. 2015 Jun 27;71(Pt 7):852–6. doi: 10.1107/S2056989015011767 (PMC4518955; doi:10.1107/S2056989015011767)
Supplement: Supplementary file 2 [file e-71-00852-Isup2.hkl]

data_I                                                                          
_shelx_title ' TJ1839C in P2(1)/n'                                              
_shelx_refln_list_code          4                                               
_shelx_F_calc_maximum       89.70                                               
_exptl_crystal_F_000       280.00                                               
_reflns_d_resolution_high  0.6989                                               
                                                                                
loop_                                                                           
 _space_group_symop_operation_xyz                                               
 'x, y, z'                                                                      
 '-x+1/2, y+1/2, -z+1/2'                                                        
 '-x, -y, -z'                                                                   
 'x-1/2, -y-1/2, z-1/2'                                                         
                                                                                
_cell_length_a     3.8128                                                       
_cell_length_b    14.0467                                                       
_cell_length_c    11.3555                                                       
_cell_angle_alpha  90.000                                                       
_cell_angle_beta   96.806                                                       
_cell_angle_gamma  90.000                                                       
                                                                                
_shelx_F_squared_multiplier     1.000                                           
                                                                                
loop_                                                                           
 _refln_index_h                                                                 
 _refln_index_k                                                                 
 _refln_index_l                                                                 
 _refln_F_squared_calc                                                          
 _refln_F_squared_meas                                                          
 _refln_F_squared_sigma                                                         
 _refln_observed_status                                                         
   2   0   0       1106.76       1224.22        36.70 o                         
   4   0   0        543.38        530.32        19.80 o                         
   1   1   0       2228.42       2707.84        47.35 o                         
   2   1   0        154.24        149.83         4.81 o                         
   3   1   0         28.33         32.57         3.14 o                         
   4   1   0          7.20         14.35         3.57 o                         
   5   1   0         53.06         55.43         5.85 o                         
   0   2   0         22.62         21.44         0.85 o                         
   1   2   0        663.89        776.48        13.15 o                         
   2   2   0       2188.84       2382.72        42.21 o                         
   3   2   0         29.87         29.66         2.61 o                         
   4   2   0         52.18         59.86         4.79 o                         
   5   2   0         32.50         34.19         5.19 o                         
   1   3   0        125.76        149.07         3.15 o                         
   2   3   0         15.24         21.00         1.89 o                         
   3   3   0        284.53        295.71         7.62 o                         
   4   3   0        201.63        203.01         6.88 o                         
   5   3   0        103.89        103.18         7.80 o                         
   0   4   0         87.98         85.84         2.42 o                         
   1   4   0       1398.96       1381.64        23.11 o                         
   2   4   0        136.26        137.13         3.51 o                         
   3   4   0        445.74        437.26        10.24 o                         
   4   4   0         58.00         66.31         5.66 o                         
   5   4   0         60.85         61.98         5.13 o                         
   1   5   0        559.24        585.73         9.73 o                         
   2   5   0         64.68         69.05         2.86 o                         
   3   5   0        104.46        105.90         5.18 o                         
   4   5   0          0.91          1.06         3.27 o                         
   5   5   0          8.75         13.21         4.32 o                         
   0   6   0         68.86         75.41         3.44 o                         
   1   6   0        709.19        652.92        10.34 o                         
   2   6   0         20.92         24.01         2.07 o                         
   3   6   0         22.24         19.85         2.98 o                         
   4   6   0         61.19         63.29         5.27 o                         
   5   6   0         34.61         32.33         5.32 o                         
   1   7   0         23.74         23.93         1.61 o                         
   2   7   0          0.17         -0.21         1.53 o                         
   3   7   0        414.19        402.90         9.65 o                         
   4   7   0         20.54         19.30         4.54 o                         
   5   7   0         37.02         41.74         5.25 o                         
   0   8   0        656.38        636.85        15.10 o                         
   1   8   0        260.58        260.95         5.70 o                         
   2   8   0       1593.32       1484.87        25.42 o                         
   3   8   0        707.47        690.48        14.96 o                         
   4   8   0         52.29         50.05         4.66 o                         
   1   9   0         39.99         37.85         2.08 o                         
   2   9   0         37.01         37.92         2.52 o                         
   3   9   0          3.23          3.06         2.66 o                         
   4   9   0          5.82          0.63         3.63 o                         
   0  10   0       2019.53       1880.32        42.44 o                         
   1  10   0        384.52        380.41         9.17 o                         
   2  10   0        315.92        297.07         7.40 o                         
   3  10   0         16.70         19.87         3.66 o                         
   4  10   0         58.14         53.00         6.39 o                         
   1  11   0         12.56          9.33         2.79 o                         
   2  11   0        119.48        119.41         5.16 o                         
   3  11   0         35.65         42.72         4.16 o                         
   4  11   0          2.02          1.98         4.71 o                         
   0  12   0       1012.65        953.82        22.68 o                         
   1  12   0         52.61         52.44         3.51 o                         
   2  12   0        157.43        150.80         5.89 o                         
   3  12   0          7.01         12.18         3.70 o                         
   4  12   0        118.10        103.55         7.10 o                         
   1  13   0         91.33         85.71         4.88 o                         
   2  13   0         28.38         30.13         3.69 o                         
   3  13   0          0.66          5.88         3.72 o                         
   4  13   0        101.59         99.57         7.14 o                         
   0  14   0        126.12        137.20         6.83 o                         
   1  14   0        128.58        141.10         5.55 o                         
   2  14   0         82.27         85.31         4.95 o                         
   3  14   0         31.33         30.07         4.57 o                         
   1  15   0          0.49          1.09         2.81 o                         
   2  15   0          0.92          6.33         4.16 o                         
   3  15   0         41.48         40.62         6.10 o                         
   0  16   0         39.84         57.73         5.28 o                         
   1  16   0        426.38        421.50        18.13 o                         
   2  16   0          1.32          6.89         3.78 o                         
   3  16   0        177.79        136.26         9.36 o                         
   1  17   0         29.05         37.51         4.13 o                         
   2  17   0         50.49         47.96         5.91 o                         
   0  18   0         67.80        104.27         7.08 o                         
   1  18   0        115.78        128.10         5.49 o                         
   2  18   0         20.45         15.78         5.24 o                         
   1  19   0         21.06         18.93         4.94 o                         
   0  20   0         55.37         66.99         9.43 o                         
  -5   0   1         20.72         21.24         6.81 o                         
  -3   0   1        375.68        400.75        14.71 o                         
  -1   0   1       1188.10       1372.51        39.80 o                         
   1   0   1       5415.96       6334.37       179.82 o                         
   3   0   1       1627.95       1666.97        50.48 o                         
   5   0   1         22.27         23.02         6.73 o                         
  -5   1   1         63.12         58.96         8.42 o                         
  -4   1   1        165.02        164.65         6.94 o                         
  -3   1   1        188.67        196.79         6.51 o                         
  -2   1   1        252.93        264.39         6.92 o                         
  -1   1   1         25.46         36.31         2.36 o                         
   0   1   1          6.84          6.81         0.43 o                         
   1   1   1       1734.75       1983.51        32.79 o                         
   2   1   1          4.63          5.02         1.75 o                         
   3   1   1          0.22          3.37         2.54 o                         
   4   1   1         32.49         35.55         4.18 o                         
   5   1   1          0.90          5.05         4.35 o                         
  -5   2   1         65.35         58.11         6.19 o                         
  -4   2   1          3.44          4.99         3.40 o                         
  -3   2   1        132.11        141.30         5.54 o                         
  -2   2   1        919.78       1064.59        22.72 o                         
  -1   2   1       7400.06       8547.67       147.98 o                         
   0   2   1        503.32        497.92         9.60 o                         
   1   2   1       3370.38       3697.93        60.75 o                         
   2   2   1         28.57         25.90         2.25 o                         
   3   2   1        430.63        423.64        10.00 o                         
   4   2   1         42.67         44.68         3.84 o                         
   5   2   1         92.23         90.94         6.56 o                         
  -5   3   1         38.07         25.86         5.26 o                         
  -4   3   1        156.82        161.70         6.27 o                         
  -3   3   1        147.65        136.39         4.85 o                         
  -2   3   1       2709.36       3093.73        63.00 o                         
  -1   3   1       3320.15       3636.29        56.65 o                         
   0   3   1        376.05        347.10         6.39 o                         
   1   3   1        561.98        624.51        11.45 o                         
   2   3   1        161.95        156.23         4.10 o                         
   3   3   1         45.03         49.43         3.22 o                         
   4   3   1          1.53         -0.63         2.91 o                         
   5   3   1         36.26         44.28         4.84 o                         
  -5   4   1         27.65         23.10         4.52 o                         
  -4   4   1          0.42          1.77         2.90 o                         
  -3   4   1         99.93        110.74         4.75 o                         
  -2   4   1        327.33        393.30         8.54 o                         
  -1   4   1         15.48         12.40         1.03 o                         
   0   4   1        495.75        478.41         7.46 o                         
   1   4   1        113.55        106.65         3.09 o                         
   2   4   1        309.89        268.46         5.58 o                         
   3   4   1         14.18         18.88         2.59 o                         
   4   4   1        214.55        199.57         6.96 o                         
   5   4   1         67.68         73.19         5.86 o                         
  -5   5   1         29.52         29.02         5.99 o                         
  -4   5   1        529.48        535.64        13.82 o                         
  -3   5   1        112.36        119.86         5.07 o                         
  -2   5   1         34.39         33.68         1.90 o                         
  -1   5   1          0.30          0.08         0.98 o                         
   0   5   1       2174.98       2231.54        37.43 o                         
   1   5   1        313.72        327.34         6.15 o                         
   2   5   1          0.02          0.29         1.36 o                         
   3   5   1         23.29         25.50         2.83 o                         
   4   5   1          0.02          5.22         3.11 o                         
   5   5   1          0.93          1.28         4.15 o                         
  -5   6   1          3.82          8.64         4.49 o                         
  -4   6   1        142.62        141.12         7.45 o                         
  -3   6   1        183.92        189.71         6.22 o                         
  -2   6   1        270.56        276.52         5.86 o                         
  -1   6   1        346.18        342.63         6.42 o                         
   0   6   1        261.24        259.31         5.09 o                         
   1   6   1        101.95        109.67         2.92 o                         
   2   6   1       1626.37       1586.40        27.02 o                         
   3   6   1         11.78         16.03         2.58 o                         
   4   6   1        492.47        477.01        13.82 o                         
   5   6   1         15.35         11.15         4.63 o                         
  -5   7   1          7.85          5.54         4.65 o                         
  -4   7   1        220.07        213.32         7.83 o                         
  -3   7   1        102.72        102.56         4.53 o                         
  -2   7   1        835.83        812.18        13.68 o                         
  -1   7   1         21.02         17.32         1.46 o                         
   0   7   1        463.02        460.71         8.29 o                         
   1   7   1        162.09        170.81         3.92 o                         
   2   7   1          8.38          6.54         1.86 o                         
   3   7   1         75.71         77.28         3.95 o                         
   4   7   1         29.99         27.78         4.96 o                         
   5   7   1          8.13          5.43         5.02 o                         
  -4   8   1          5.28          5.28         3.54 o                         
  -3   8   1         97.12         96.64         4.38 o                         
  -2   8   1         28.30         30.39         2.06 o                         
  -1   8   1        781.19        725.25        12.81 o                         
   0   8   1       1027.56       1015.30        17.32 o                         
   1   8   1        723.42        702.65        12.44 o                         
   2   8   1          0.19         -1.74         2.44 o                         
   3   8   1        112.01        104.84         4.99 o                         
   4   8   1         72.84         74.88         5.52 o                         
  -4   9   1         38.76         44.03         6.47 o                         
  -3   9   1         18.56         17.72         3.21 o                         
  -2   9   1        437.85        392.95         7.94 o                         
  -1   9   1        333.06        307.01         6.55 o                         
   0   9   1         26.84         27.54         1.75 o                         
   1   9   1         28.53         30.79         2.11 o                         
   2   9   1          9.15         13.31         2.51 o                         
   3   9   1         44.01         45.61         3.60 o                         
   4   9   1          0.19         -3.69         3.69 o                         
  -4  10   1         12.71         14.13         4.77 o                         
  -3  10   1        115.07        105.20         5.26 o                         
  -2  10   1        613.81        565.83        11.40 o                         
  -1  10   1        654.09        592.23        12.37 o                         
   0  10   1          8.97          9.64         2.17 o                         
   1  10   1       1818.83       1693.62        30.47 o                         
   2  10   1        593.19        575.74        15.10 o                         
   3  10   1        553.25        517.20        14.36 o                         
   4  10   1          9.10         10.00         4.95 o                         
  -4  11   1          4.58         12.50         5.54 o                         
  -3  11   1        308.89        299.05        10.99 o                         
  -2  11   1        237.62        227.39         6.69 o                         
  -1  11   1          0.53         -1.60         2.08 o                         
   0  11   1         84.43         85.29         3.15 o                         
   1  11   1        969.59        896.16        16.93 o                         
   2  11   1          1.96          0.37         3.06 o                         
   3  11   1          5.78          6.94         3.52 o                         
   4  11   1         44.85         40.66         5.30 o                         
  -4  12   1         15.17         16.25         4.73 o                         
  -3  12   1         27.78         26.11         4.49 o                         
  -2  12   1         79.47         76.77         5.65 o                         
  -1  12   1        108.34        106.41         4.20 o                         
   0  12   1        209.15        229.12         9.60 o                         
   1  12   1         26.82         28.74         2.75 o                         
   2  12   1          2.11          3.33         3.14 o                         
   3  12   1        222.43        213.19         9.19 o                         
   4  12   1          0.01          6.59         4.61 o                         
  -4  13   1         94.16         88.64         6.84 o                         
  -3  13   1        230.06        208.90        16.85 o                         
  -2  13   1         74.08         77.47         4.44 o                         
  -1  13   1        685.45        685.61        14.55 o                         
   0  13   1         12.87          8.94         3.69 o                         
   1  13   1         14.67         16.38         2.70 o                         
   2  13   1         11.45          9.02         3.59 o                         
   3  13   1         42.21         31.80         4.77 o                         
   4  13   1         18.80         24.97         5.40 o                         
  -3  14   1          1.69          1.77         4.29 o                         
  -2  14   1         30.38         33.48         3.76 o                         
  -1  14   1        114.27        122.42         5.18 o                         
   0  14   1        182.03        186.19         5.28 o                         
   1  14   1        106.90        119.20         4.81 o                         
   2  14   1        204.69        195.36         9.10 o                         
   3  14   1          2.90         -2.06         4.18 o                         
  -3  15   1         65.43         64.08         7.70 o                         
  -2  15   1        108.73        127.64        14.54 o                         
  -1  15   1         27.79         33.89         3.76 o                         
   0  15   1         75.75         82.91         4.00 o                         
   1  15   1          3.00         -0.76         2.89 o                         
   2  15   1          0.01          1.88         3.87 o                         
   3  15   1          4.23          7.81         4.63 o                         
  -3  16   1          0.03          3.94         4.80 o                         
  -2  16   1         31.40         30.91         4.66 o                         
  -1  16   1         92.40        135.98         8.88 o                         
   0  16   1         92.94        106.99         4.54 o                         
   1  16   1          2.39         16.39         5.53 o                         
   2  16   1        202.93        200.73        11.29 o                         
   3  16   1         18.14         18.60         5.25 o                         
  -2  17   1         37.91         36.06         4.74 o                         
  -1  17   1          5.94         20.59         4.54 o                         
   0  17   1        127.35        138.82         5.58 o                         
   1  17   1          0.53         -0.36         3.18 o                         
   2  17   1          1.78         -4.13         4.35 o                         
  -2  18   1        114.89        101.27         6.68 o                         
  -1  18   1         35.66         36.00         4.53 o                         
   0  18   1        308.06        332.81        12.02 o                         
   1  18   1         65.69         74.84         5.01 o                         
   2  18   1         60.69         56.03         6.32 o                         
  -1  19   1         17.54          9.92         4.85 o                         
   0  19   1          0.09          3.83         3.55 o                         
   1  19   1         16.65         19.36         4.03 o                         
   0  20   1         74.94         72.78         5.24 o                         
  -4   0   2          0.08          4.41         4.67 o                         
  -2   0   2          8.99         10.91         2.72 o                         
   0   0   2       5712.12       5982.08       204.08 o                         
   2   0   2        226.24        242.56         9.50 o                         
   4   0   2        323.81        331.17        14.77 o                         
  -5   1   2         42.00         38.13         7.66 o                         
  -4   1   2        164.64        175.77         7.78 o                         
  -3   1   2          2.11          2.72         2.40 o                         
  -2   1   2        161.61        164.97         7.43 o                         
  -1   1   2       8046.09       9122.21       186.59 o                         
   0   1   2        474.77        470.78        11.91 o                         
   1   1   2        630.15        649.44        10.62 o                         
   2   1   2        293.04        274.83         6.59 o                         
   3   1   2         80.28         86.93         4.17 o                         
   4   1   2        109.99        122.28         6.48 o                         
   5   1   2         54.89         47.97         5.85 o                         
  -5   2   2          0.27          3.34         4.32 o                         
  -4   2   2         33.97         34.44         4.30 o                         
  -3   2   2          8.99         10.49         3.49 o                         
  -2   2   2        460.96        562.26        12.57 o                         
  -1   2   2        495.72        544.48         9.44 o                         
   0   2   2         77.81         75.67         2.38 o                         
   1   2   2       1185.53       1261.78        20.05 o                         
   2   2   2        647.06        667.98        13.76 o                         
   3   2   2          1.15          4.28         2.29 o                         
   4   2   2         92.77         93.73         5.01 o                         
   5   2   2         45.87         48.93         4.87 o                         
  -5   3   2        142.51        140.42         8.80 o                         
  -4   3   2         43.70         53.78         4.10 o                         
  -3   3   2        672.49        726.07        15.60 o                         
  -2   3   2        662.40        744.10        16.55 o                         
  -1   3   2       1174.01       1230.49        20.90 o                         
   0   3   2       4368.15       4469.58        65.94 o                         
   1   3   2       1639.49       1702.53        28.35 o                         
   2   3   2       1062.34       1151.20        19.84 o                         
   3   3   2         38.15         43.02         3.31 o                         
   4   3   2         16.84         19.55         3.44 o                         
   5   3   2          1.87          2.27         4.11 o                         
  -5   4   2         44.07         39.20         4.73 o                         
  -4   4   2          0.42         -3.53         3.79 o                         
  -3   4   2          0.14         -0.07         2.21 o                         
  -2   4   2         21.37         26.39         1.74 o                         
  -1   4   2        189.03        201.39         4.10 o                         
   0   4   2       1030.58       1061.69        25.38 o                         
   1   4   2          6.54          0.09         1.04 o                         
   2   4   2        104.31         96.63         3.05 o                         
   3   4   2        548.41        540.36        12.25 o                         
   4   4   2          0.58          0.61         3.09 o                         
   5   4   2        224.14        202.93         8.49 o                         
  -5   5   2        246.00        239.96         9.54 o                         
  -4   5   2         28.99         30.98         4.23 o                         
  -3   5   2       1399.44       1442.25        30.92 o                         
  -2   5   2        317.26        334.55         6.32 o                         
  -1   5   2       1556.82       1596.95        25.34 o                         
   0   5   2        197.23        183.60         3.48 o                         
   1   5   2        288.41        239.59         4.82 o                         
   2   5   2          1.22          0.31         1.43 o                         
   3   5   2        290.65        275.25         6.93 o                         
   4   5   2         14.64         19.82         3.76 o                         
   5   5   2         46.48         41.05         5.34 o                         
  -5   6   2          1.51          3.15         4.45 o                         
  -4   6   2         47.65         55.10         4.46 o                         
  -3   6   2        453.17        439.73        12.70 o                         
  -2   6   2         21.70         27.65         1.82 o                         
  -1   6   2        251.09        245.33         4.92 o                         
   0   6   2        757.67        830.57        14.90 o                         
   1   6   2         54.98         58.97         2.37 o                         
   2   6   2         10.80          9.24         1.76 o                         
   3   6   2        496.70        473.53        10.30 o                         
   4   6   2         39.84         39.82         4.37 o                         
   5   6   2        111.55         94.96         7.14 o                         
  -5   7   2         60.21         62.15         5.93 o                         
  -4   7   2        308.28        293.20        10.49 o                         
  -3   7   2        633.99        595.25        13.32 o                         
  -2   7   2        158.17        138.79         3.49 o                         
  -1   7   2       1221.29       1207.32        22.65 o                         
   0   7   2         11.97          8.24         1.17 o                         
   1   7   2       1275.48       1274.99        24.61 o                         
   2   7   2         31.97         33.81         2.38 o                         
   3   7   2        101.85         98.78         4.60 o                         
   4   7   2         32.05         31.89         4.19 o                         
  -5   8   2         13.95          9.97         6.31 o                         
  -4   8   2          1.65          2.80         3.48 o                         
  -3   8   2        169.52        160.10         6.87 o                         
  -2   8   2        138.73        127.68         4.05 o                         
  -1   8   2         11.23          9.59         1.44 o                         
   0   8   2        351.43        354.63         6.74 o                         
   1   8   2        738.14        726.19        12.17 o                         
   2   8   2        341.23        323.51         7.48 o                         
   3   8   2         49.25         54.17         3.69 o                         
   4   8   2          2.64          1.23         3.28 o                         
  -4   9   2        230.79        207.14         9.61 o                         
  -3   9   2          8.78         12.37         2.62 o                         
  -2   9   2         56.46         72.44         4.42 o                         
  -1   9   2        298.61        260.61         5.12 o                         
   0   9   2        332.20        311.69         6.21 o                         
   1   9   2         71.10         71.86         2.70 o                         
   2   9   2        384.19        360.21         9.29 o                         
   3   9   2          0.78          0.47         2.81 o                         
   4   9   2         71.45         69.37         6.26 o                         
  -4  10   2         40.41         31.40         5.21 o                         
  -3  10   2         51.39         53.08         3.68 o                         
  -2  10   2         26.70         25.43         2.86 o                         
  -1  10   2         17.11         14.29         2.11 o                         
   0  10   2         64.84         62.48         2.59 o                         
   1  10   2        156.94        151.42         4.31 o                         
   2  10   2        139.14        138.83         5.58 o                         
   3  10   2         10.18         13.73         3.57 o                         
   4  10   2        233.26        218.39        12.23 o                         
  -4  11   2         93.76         95.99        10.00 o                         
  -3  11   2          4.21         12.14         4.24 o                         
  -2  11   2        475.98        447.71        10.37 o                         
  -1  11   2          4.62          4.58         2.17 o                         
   0  11   2        373.54        358.52         7.29 o                         
   1  11   2         18.88         25.69         2.55 o                         
   2  11   2        322.81        306.47         8.72 o                         
   3  11   2          4.26          3.81         3.57 o                         
   4  11   2        102.37        101.49         6.67 o                         
  -4  12   2          0.77         -2.54         5.39 o                         
  -3  12   2         17.46         17.10         3.37 o                         
  -2  12   2          0.61          0.77         2.76 o                         
  -1  12   2          2.34          4.13         2.29 o                         
   0  12   2        335.57        308.80         6.72 o                         
   1  12   2          3.18          1.76         2.37 o                         
   2  12   2         91.54         92.08         4.87 o                         
   3  12   2          0.05          4.13         3.99 o                         
   4  12   2         31.21         29.70         5.16 o                         
  -4  13   2        116.29        102.72         8.79 o                         
  -3  13   2         96.92        106.09         7.67 o                         
  -2  13   2        158.04        148.42         6.71 o                         
  -1  13   2        621.27        643.53        15.50 o                         
   0  13   2       1066.01       1024.47        18.17 o                         
   1  13   2         39.45         47.96         3.27 o                         
   2  13   2         86.38         94.60         5.83 o                         
   3  13   2         16.40         19.72         4.66 o                         
  -3  14   2          0.65         -0.21         3.35 o                         
  -2  14   2          8.72         14.73         3.34 o                         
  -1  14   2        119.36        124.67         5.45 o                         
   0  14   2         17.55         18.33         2.72 o                         
   1  14   2         87.38         96.84         4.40 o                         
   2  14   2        100.91         97.67         5.42 o                         
   3  14   2         22.22         24.03         5.01 o                         
  -3  15   2        214.52        189.24        11.03 o                         
  -2  15   2        403.38        430.52        19.32 o                         
  -1  15   2          4.32          6.48         3.14 o                         
   0  15   2         21.23         21.16         2.94 o                         
   1  15   2         49.50         53.98         3.76 o                         
   2  15   2        153.64        154.65         8.21 o                         
   3  15   2         21.79          7.27         4.85 o                         
  -3  16   2          0.00          1.28         5.29 o                         
  -2  16   2         65.54         62.30         5.08 o                         
  -1  16   2        149.49        158.86         6.94 o                         
   0  16   2          3.62          4.37         3.01 o                         
   1  16   2          1.05         -2.88         2.88 o                         
   2  16   2          2.45          3.98         4.37 o                         
   3  16   2        175.54        175.20         9.49 o                         
  -2  17   2          4.30          5.37         4.08 o                         
  -1  17   2        200.65        215.38        12.18 o                         
   0  17   2         26.00         40.89         3.68 o                         
   1  17   2         88.09         89.54         4.77 o                         
   2  17   2         91.71         79.95         5.76 o                         
  -2  18   2          1.24          5.66         4.52 o                         
  -1  18   2         15.53         12.84         4.49 o                         
   0  18   2         51.43         56.21         4.24 o                         
   1  18   2        113.04        113.67         5.66 o                         
   2  18   2         17.94         13.42         4.63 o                         
  -1  19   2         49.16         51.59         4.94 o                         
   0  19   2         14.48         10.94         3.67 o                         
   1  19   2        110.88        110.60         7.42 o                         
  -5   0   3        161.24        169.95        13.05 o                         
  -3   0   3        249.50        252.22        11.29 o                         
  -1   0   3        239.14        226.58         8.36 o                         
   1   0   3          0.60         -1.28         1.28 o                         
   3   0   3         10.97         17.00         4.39 o                         
   5   0   3         25.19         27.21        11.23 o                         
  -5   1   3          1.29         -1.47         4.20 o                         
  -4   1   3         63.45         71.39         5.91 o                         
  -3   1   3        161.08        184.33         7.03 o                         
  -2   1   3        244.19        302.10         7.94 o                         
  -1   1   3       1883.77       1971.70        34.73 o                         
   0   1   3          0.70          0.70         0.87 o                         
   1   1   3       1157.59       1165.25        17.77 o                         
   2   1   3        356.97        382.37         8.00 o                         
   3   1   3        463.78        456.79        10.80 o                         
   4   1   3          1.53          2.60         3.04 o                         
   5   1   3         49.64         49.77         5.01 o                         
  -5   2   3         16.60         26.74         5.04 o                         
  -4   2   3         26.65         33.21         5.88 o                         
  -3   2   3        359.67        400.35        11.57 o                         
  -2   2   3          4.23          4.60         1.16 o                         
  -1   2   3        140.32        151.72         4.02 o                         
   0   2   3        302.95        330.81         6.04 o                         
   1   2   3         56.71         58.18         1.76 o                         
   2   2   3         13.26         16.79         1.81 o                         
   3   2   3          5.97          7.72         2.44 o                         
   4   2   3        123.23        120.88         5.78 o                         
   5   2   3          7.76         13.07         4.48 o                         
  -5   3   3          1.65         -0.40         4.32 o                         
  -4   3   3         94.24        100.07         6.17 o                         
  -3   3   3         10.82         12.43         2.36 o                         
  -2   3   3       3119.17       3412.73        60.04 o                         
  -1   3   3          0.59          0.67         0.98 o                         
   0   3   3       1125.46       1108.53        16.69 o                         
   1   3   3       1439.71       1458.03        23.18 o                         
   2   3   3       1532.94       1550.96        26.41 o                         
   3   3   3        251.25        252.04         6.01 o                         
   4   3   3         98.26        102.08         5.37 o                         
   5   3   3         33.77         37.47         4.91 o                         
  -5   4   3        208.05        198.66         8.63 o                         
  -4   4   3        139.28        132.37         7.27 o                         
  -3   4   3        251.52        276.90         7.93 o                         
  -2   4   3       1088.26       1120.16        23.30 o                         
  -1   4   3        709.66        785.68        13.62 o                         
   0   4   3         44.28         39.45         1.40 o                         
   1   4   3        185.11        201.90         4.31 o                         
   2   4   3         49.84         53.69         2.41 o                         
   3   4   3          4.64          4.51         2.17 o                         
   4   4   3         98.80        105.84         5.86 o                         
   5   4   3         60.83         64.19         5.61 o                         
  -5   5   3         61.40         45.77         7.11 o                         
  -4   5   3        734.40        705.85        17.39 o                         
  -3   5   3        250.54        272.11         7.57 o                         
  -2   5   3        935.84        920.88        15.42 o                         
  -1   5   3        107.42        113.46         3.09 o                         
   0   5   3       4240.86       4441.82        79.65 o                         
   1   5   3        557.01        618.93        10.96 o                         
   2   5   3          2.51         -0.27         1.63 o                         
   3   5   3        119.70        116.35         4.56 o                         
   4   5   3        314.82        294.12         8.60 o                         
   5   5   3          1.21          5.29         5.65 o                         
  -5   6   3         47.81         36.05         5.74 o                         
  -4   6   3        165.75        168.26         9.33 o                         
  -3   6   3        186.79        187.03         6.07 o                         
  -2   6   3        333.39        323.35         6.92 o                         
  -1   6   3          1.48         -0.82         1.19 o                         
   0   6   3        411.84        458.67         7.85 o                         
   1   6   3         90.38         88.63         3.37 o                         
   2   6   3          1.36          2.57         1.76 o                         
   3   6   3         28.54         29.46         3.09 o                         
   4   6   3         83.48         86.68         4.85 o                         
  -5   7   3          5.91          9.98         5.26 o                         
  -4   7   3         50.42         57.41         5.15 o                         
  -3   7   3          6.34         10.65         3.13 o                         
  -2   7   3        399.26        375.67         7.26 o                         
  -1   7   3         75.85         83.17         2.62 o                         
   0   7   3        580.95        531.17         9.06 o                         
   1   7   3       1082.40       1053.03        18.12 o                         
   2   7   3        576.40        558.44        12.12 o                         
   3   7   3        356.52        328.17         8.55 o                         
   4   7   3         92.21         92.49         5.53 o                         
  -4   8   3         65.22         65.49         4.81 o                         
  -3   8   3          0.14          1.78         2.48 o                         
  -2   8   3         72.86         76.83         3.17 o                         
  -1   8   3          6.70          7.13         1.48 o                         
   0   8   3          0.38          1.78         1.28 o                         
   1   8   3          0.25          0.05         1.49 o                         
   2   8   3         47.43         36.93         3.08 o                         
   3   8   3          1.86         -1.35         2.67 o                         
   4   8   3          9.85          8.74         3.41 o                         
  -4   9   3          0.41          6.58         5.11 o                         
  -3   9   3         11.55         10.14         2.58 o                         
  -2   9   3         67.27         65.62         3.94 o                         
  -1   9   3        520.87        469.79         8.50 o                         
   0   9   3        224.66        213.53         4.59 o                         
   1   9   3        176.58        158.29         4.26 o                         
   2   9   3        473.71        436.37        10.24 o                         
   3   9   3         44.82         54.14         5.55 o                         
   4   9   3         34.52         37.40         5.76 o                         
  -4  10   3         14.49          9.48         7.04 o                         
  -3  10   3        264.39        247.04         7.09 o                         
  -2  10   3          1.19         -0.07         2.02 o                         
  -1  10   3         43.54         44.13         2.55 o                         
   0  10   3         57.26         56.05         2.45 o                         
   1  10   3         11.80         10.60         2.13 o                         
   2  10   3         17.15         15.99         3.25 o                         
   3  10   3         16.28         12.67         3.69 o                         
   4  10   3         18.52         21.80         4.61 o                         
  -4  11   3         60.06         57.79        12.56 o                         
  -3  11   3        179.00        173.52         8.12 o                         
  -2  11   3         34.66         39.33         3.15 o                         
  -1  11   3        631.90        554.59        11.13 o                         
   0  11   3        163.99        155.33         4.37 o                         
   1  11   3        526.92        510.24         9.97 o                         
   2  11   3         27.74         21.95         3.32 o                         
   3  11   3        375.18        355.98        11.41 o                         
   4  11   3         43.36         40.83         5.19 o                         
  -4  12   3          0.17          0.41         5.78 o                         
  -3  12   3         73.26         72.59         4.53 o                         
  -2  12   3          8.14          5.56         2.61 o                         
  -1  12   3         11.31          6.52         2.31 o                         
   0  12   3         59.16         61.95         3.12 o                         
   1  12   3          5.32          2.16         2.34 o                         
   2  12   3          1.74          0.69         3.16 o                         
   3  12   3        153.92        142.34         7.92 o                         
   4  12   3         63.07         59.42         8.33 o                         
  -4  13   3         79.45         70.96         7.78 o                         
  -3  13   3        120.23        124.80         7.52 o                         
  -2  13   3         91.14         89.74         6.33 o                         
  -1  13   3        335.14        328.34        10.86 o                         
   0  13   3          1.45          1.97         2.29 o                         
   1  13   3        722.96        690.46        13.82 o                         
   2  13   3        140.96        139.73         6.82 o                         
   3  13   3        278.11        266.48        10.81 o                         
  -3  14   3         32.69         27.64         6.23 o                         
  -2  14   3        132.91        133.16         8.12 o                         
  -1  14   3         78.88         85.57         4.46 o                         
   0  14   3         79.75         82.79         3.66 o                         
   1  14   3          3.99          2.00         2.82 o                         
   2  14   3          4.44          6.26         3.90 o                         
   3  14   3          8.62          8.65         4.51 o                         
  -3  15   3         41.70         41.99         5.64 o                         
  -2  15   3        417.42        426.43        20.38 o                         
  -1  15   3         47.07         49.23         5.46 o                         
   0  15   3        217.30        226.44         6.42 o                         
   1  15   3         21.24         28.95         3.16 o                         
   2  15   3         11.33          8.52         3.83 o                         
   3  15   3          3.46          5.08         4.91 o                         
  -3  16   3          0.57         11.24         4.93 o                         
  -2  16   3         91.49         91.91         6.79 o                         
  -1  16   3        158.19        166.45         7.63 o                         
   0  16   3          0.10         -2.37         3.04 o                         
   1  16   3          1.48          0.13         2.98 o                         
   2  16   3          1.16         -1.52         3.94 o                         
   3  16   3          5.80          4.36        15.17 o                         
  -2  17   3          0.08         -1.03         5.32 o                         
  -1  17   3         12.96         13.35         4.23 o                         
   0  17   3        232.30        234.43         9.81 o                         
   1  17   3          3.31          1.10         3.17 o                         
   2  17   3         83.67         80.18         6.25 o                         
  -2  18   3          0.03         -4.69         4.69 o                         
  -1  18   3         13.66         12.89         4.00 o                         
   0  18   3         23.26         20.12         3.97 o                         
   1  18   3          1.77          5.91         3.75 o                         
   2  18   3          1.62          6.77         5.58 o                         
  -1  19   3         60.26         65.04         6.64 o                         
   0  19   3         14.13         15.42         3.99 o                         
   1  19   3        123.49        131.89         7.83 o                         
  -4   0   4        275.91        310.47        16.03 o                         
  -2   0   4        941.85       1014.71        40.39 o                         
   0   0   4       6763.90       6753.11       148.15 o                         
   2   0   4        140.41        169.27         5.57 o                         
   4   0   4        575.27        599.46        18.65 o                         
  -5   1   4          0.08          6.10         4.66 o                         
  -4   1   4         13.82          6.68         3.60 o                         
  -3   1   4        163.81        173.23         6.19 o                         
  -2   1   4          5.97         11.18         1.94 o                         
  -1   1   4         73.62         75.09         3.04 o                         
   0   1   4       2438.85       2399.91        35.78 o                         
   1   1   4        151.85        168.01         3.22 o                         
   2   1   4        755.53        729.30        12.44 o                         
   3   1   4          3.28          4.53         2.22 o                         
   4   1   4        175.66        198.79        17.44 o                         
   5   1   4        199.80        180.00         8.53 o                         
  -5   2   4         60.87         45.85        12.07 o                         
  -4   2   4        195.26        203.44         9.40 o                         
  -3   2   4        208.95        207.73         5.50 o                         
  -2   2   4        286.21        277.21         6.07 o                         
  -1   2   4         11.64         10.11         1.38 o                         
   0   2   4        104.46         86.24         2.71 o                         
   1   2   4        141.25        181.97         3.57 o                         
   2   2   4        303.73        321.63         7.11 o                         
   3   2   4          1.98          4.14         2.08 o                         
   4   2   4         13.22         23.38         3.72 o                         
   5   2   4         65.98         79.22         6.69 o                         
  -5   3   4         17.48         22.76         5.90 o                         
  -4   3   4          0.70          0.50         3.23 o                         
  -3   3   4        201.10        210.19         6.04 o                         
  -2   3   4        114.37        120.59         3.98 o                         
  -1   3   4        171.18        168.35         3.74 o                         
   0   3   4         12.68          8.47         0.94 o                         
   1   3   4         78.66         64.26         2.18 o                         
   2   3   4        714.81        748.12        13.51 o                         
   3   3   4        313.77        300.97         6.91 o                         
   4   3   4        265.01        263.20         9.02 o                         
   5   3   4         35.75         49.13         8.73 o                         
  -5   4   4         86.51         94.75        10.69 o                         
  -4   4   4        134.24        141.76         6.19 o                         
  -3   4   4        174.97        174.04         5.14 o                         
  -2   4   4        250.66        256.79         5.89 o                         
  -1   4   4       2215.37       2216.22        38.52 o                         
   0   4   4         35.36         37.10         1.75 o                         
   1   4   4        970.11        995.17        16.19 o                         
   2   4   4         46.88         47.51         2.56 o                         
   3   4   4          0.75          0.96         2.10 o                         
   4   4   4          9.42         14.78         3.38 o                         
  -5   5   4         52.81         45.71         5.98 o                         
  -4   5   4         71.00         77.36         4.78 o                         
  -3   5   4        188.29        199.47         5.66 o                         
  -2   5   4        114.80        122.37         4.28 o                         
  -1   5   4       1329.80       1349.48        24.26 o                         
   0   5   4          9.60          9.59         1.23 o                         
   1   5   4       1328.84       1293.82        20.82 o                         
   2   5   4          0.16         -0.69         1.74 o                         
   3   5   4        104.99        104.21         4.41 o                         
   4   5   4          0.12         -0.98         3.59 o                         
  -5   6   4          2.64          3.86         4.91 o                         
  -4   6   4         80.67         83.28         5.48 o                         
  -3   6   4        728.54        744.42        14.84 o                         
  -2   6   4          0.15          1.60         1.75 o                         
  -1   6   4        511.75        482.60         9.47 o                         
   0   6   4         61.28         70.44         2.17 o                         
   1   6   4        279.68        284.18         5.43 o                         
   2   6   4         13.78         12.56         2.12 o                         
   3   6   4         34.14         34.34         2.99 o                         
   4   6   4         50.50         47.94         4.15 o                         
  -5   7   4          7.93          6.38         5.26 o                         
  -4   7   4        359.02        329.84        12.25 o                         
  -3   7   4         12.54         10.38         2.90 o                         
  -2   7   4         62.32         62.20         4.40 o                         
  -1   7   4        411.97        413.81         8.08 o                         
   0   7   4        194.06        208.21         4.27 o                         
   1   7   4        143.44        125.47         3.25 o                         
   2   7   4         55.24         45.23         2.80 o                         
   3   7   4        457.96        429.60        10.50 o                         
   4   7   4         54.58         55.42         4.41 o                         
  -4   8   4         84.15         94.70        13.08 o                         
  -3   8   4        200.34        202.65         6.67 o                         
  -2   8   4        335.49        323.51         7.23 o                         
  -1   8   4        490.63        490.58         8.80 o                         
   0   8   4          7.61          6.29         1.35 o                         
   1   8   4        187.15        178.21         4.12 o                         
   2   8   4        510.88        473.28        10.83 o                         
   3   8   4         84.08         79.98         4.39 o                         
   4   8   4         47.94         40.88         4.68 o                         
  -4   9   4         32.18         32.83         5.06 o                         
  -3   9   4          1.63          2.77         2.32 o                         
  -2   9   4         19.38         15.41         2.55 o                         
  -1   9   4         64.39         66.15         2.80 o                         
   0   9   4        698.28        657.28        11.35 o                         
   1   9   4         45.48         45.01         2.37 o                         
   2   9   4        505.67        484.13        11.91 o                         
   3   9   4         57.58         58.81         4.77 o                         
   4   9   4         76.39         72.84         6.88 o                         
  -4  10   4         54.30         34.41         7.81 o                         
  -3  10   4         70.98         80.30         6.83 o                         
  -2  10   4         57.46         54.55         3.94 o                         
  -1  10   4         19.19         11.82         2.07 o                         
   0  10   4        599.69        571.05        10.16 o                         
   1  10   4         28.23         34.00         2.37 o                         
   2  10   4         12.61          9.32         2.92 o                         
   3  10   4         70.06         68.55         5.18 o                         
   4  10   4          8.79          2.17         5.22 o                         
  -4  11   4          4.57          7.29         7.26 o                         
  -3  11   4         23.11         26.50         3.84 o                         
  -2  11   4         42.37         35.17         3.11 o                         
  -1  11   4         48.22         40.55         3.35 o                         
   0  11   4        528.26        464.52         8.71 o                         
   1  11   4         62.84         56.42         2.89 o                         
   2  11   4        359.85        370.82        11.75 o                         
   3  11   4          3.97          5.76         4.54 o                         
   4  11   4        101.26        100.54         6.81 o                         
  -4  12   4        159.30        144.38        12.82 o                         
  -3  12   4         97.04         86.88        10.69 o                         
  -2  12   4        325.44        313.66        12.00 o                         
  -1  12   4          4.61          4.09         2.43 o                         
   0  12   4        144.13        143.92         4.68 o                         
   1  12   4          0.01         -2.16         2.16 o                         
   2  12   4          9.87          8.96         3.36 o                         
   3  12   4          0.52          4.49         4.14 o                         
  -4  13   4         12.80         20.94         7.67 o                         
  -3  13   4        153.38        154.47         7.54 o                         
  -2  13   4          2.80          3.90         3.30 o                         
  -1  13   4        185.52        186.50         9.71 o                         
   0  13   4        120.91        116.38         4.30 o                         
   1  13   4         45.58         56.28         3.26 o                         
   2  13   4        111.70        116.80         6.36 o                         
   3  13   4          0.14         -0.11         4.30 o                         
  -3  14   4          2.23          1.36         4.23 o                         
  -2  14   4         24.51         33.67         5.17 o                         
  -1  14   4        403.22        354.45        11.52 o                         
   0  14   4          4.71          7.32         2.62 o                         
   1  14   4         22.08         28.05         3.01 o                         
   2  14   4         11.67         10.46         3.62 o                         
   3  14   4         19.97         21.75         4.96 o                         
  -3  15   4         27.46         26.00         5.30 o                         
  -2  15   4        242.41        239.68        10.28 o                         
  -1  15   4         21.88         21.79         3.38 o                         
   0  15   4          2.21          2.24         2.74 o                         
   1  15   4        133.97        145.39         5.25 o                         
   2  15   4         90.54        102.49         6.43 o                         
   3  15   4         40.06         30.76         5.58 o                         
  -3  16   4        222.75        206.30        10.05 o                         
  -2  16   4         76.22         72.08         6.27 o                         
  -1  16   4        207.75        197.76         9.28 o                         
   0  16   4         28.59         21.55         3.21 o                         
   1  16   4        333.59        324.65        10.45 o                         
   2  16   4          0.06         -3.61         4.21 o                         
  -2  17   4         27.40         24.74         5.46 o                         
  -1  17   4         45.34         52.48         5.97 o                         
   0  17   4          3.36          7.06         3.14 o                         
   1  17   4         56.47         47.97         4.22 o                         
   2  17   4         51.71         50.63         5.64 o                         
  -2  18   4          0.13          6.30         5.22 o                         
  -1  18   4         39.83         36.33         5.85 o                         
   0  18   4         10.60         17.05         3.74 o                         
   1  18   4          2.88          2.91         3.57 o                         
  -1  19   4         14.77         12.36         5.52 o                         
   0  19   4         68.74         68.70         5.02 o                         
   1  19   4         23.75         21.57         7.90 o                         
  -3   0   5         45.54         48.05         4.36 o                         
  -1   0   5        128.26         93.12         6.57 o                         
   1   0   5       2820.68       2867.86        63.93 o                         
   3   0   5        466.02        550.08        14.71 o                         
  -5   1   5         79.67        113.11        18.59 o                         
  -4   1   5          4.25         12.35         3.07 o                         
  -3   1   5        126.76        132.12         5.43 o                         
  -2   1   5         95.47         98.99         3.88 o                         
  -1   1   5         90.82         85.68         2.95 o                         
   0   1   5         24.11         31.98         1.51 o                         
   1   1   5        262.33        275.12         5.30 o                         
   2   1   5          0.54          2.34         1.49 o                         
   3   1   5        647.51        716.46        12.89 o                         
   4   1   5          2.92         -0.88         2.70 o                         
  -5   2   5         54.63         62.17         7.89 o                         
  -4   2   5         21.84         25.94         4.12 o                         
  -3   2   5        932.99        983.90        19.84 o                         
  -2   2   5       1578.80       1583.20        30.65 o                         
  -1   2   5       2024.23       1913.93        36.36 o                         
   0   2   5        171.82        144.60         2.83 o                         
   1   2   5        880.38        857.94        13.45 o                         
   2   2   5         66.17         66.20         3.08 o                         
   3   2   5        546.24        579.34        11.33 o                         
   4   2   5         21.39         24.05         3.70 o                         
  -5   3   5         74.82         68.12        13.51 o                         
  -4   3   5         27.09         35.12         4.49 o                         
  -3   3   5        111.36        109.37         4.10 o                         
  -2   3   5         42.02         54.26         2.87 o                         
  -1   3   5         44.48         49.85         2.04 o                         
   0   3   5         22.72         24.59         1.31 o                         
   1   3   5        400.12        399.11         6.78 o                         
   2   3   5          1.39          1.64         1.53 o                         
   3   3   5          5.45         11.97         4.34 o                         
   4   3   5         18.40         21.31         4.23 o                         
  -5   4   5         34.79         33.54         5.24 o                         
  -4   4   5         53.30         59.59         5.23 o                         
  -3   4   5         11.97         10.16         2.14 o                         
  -2   4   5        121.51        112.34         4.04 o                         
  -1   4   5        560.38        527.06        10.20 o                         
   0   4   5        601.93        537.30         8.32 o                         
   1   4   5          6.09         12.62         1.38 o                         
   2   4   5         60.89         58.79         2.68 o                         
   3   4   5          0.10         -0.79         2.36 o                         
   4   4   5         24.79         26.07         3.74 o                         
  -5   5   5          1.25          5.45         4.69 o                         
  -4   5   5         23.15         23.25         4.36 o                         
  -3   5   5         15.63         21.69         2.48 o                         
  -2   5   5          0.03          0.10         1.87 o                         
  -1   5   5          2.95          5.63         1.39 o                         
   0   5   5          3.37          2.02         1.07 o                         
   1   5   5          0.17         -0.16         1.25 o                         
   2   5   5        152.77        149.98         4.65 o                         
   3   5   5         10.91         10.59         2.91 o                         
   4   5   5        100.31        106.75         5.56 o                         
  -5   6   5         45.71         43.22         5.93 o                         
  -4   6   5        341.29        337.56        10.42 o                         
  -3   6   5         46.22         50.24         3.49 o                         
  -2   6   5        371.05        363.28         8.02 o                         
  -1   6   5        315.51        310.24         6.37 o                         
   0   6   5       2143.30       2132.31        33.78 o                         
   1   6   5          0.46          1.19         1.38 o                         
   2   6   5        951.64        903.80        17.33 o                         
   3   6   5         24.19         29.82         3.12 o                         
   4   6   5         24.09         20.21         3.81 o                         
  -4   7   5         19.32         18.56         4.14 o                         
  -3   7   5         13.39         13.19         3.03 o                         
  -2   7   5         13.46         15.93         2.33 o                         
  -1   7   5          3.49          3.44         1.66 o                         
   0   7   5          4.12          4.05         1.40 o                         
   1   7   5         90.40         81.08         2.96 o                         
   2   7   5         39.47         47.66         3.33 o                         
   3   7   5         35.92         27.73         3.22 o                         
   4   7   5         83.90         73.85         5.12 o                         
  -4   8   5         81.86         79.74         7.34 o                         
  -3   8   5         80.93         85.49         6.24 o                         
  -2   8   5        768.75        720.24        15.11 o                         
  -1   8   5        202.29        182.57         4.67 o                         
   0   8   5        391.25        366.13         7.78 o                         
   1   8   5        185.43        173.60         4.52 o                         
   2   8   5          0.08          2.40         2.49 o                         
   3   8   5        145.83        123.19         5.49 o                         
   4   8   5         75.86         73.41         5.89 o                         
  -4   9   5         74.66         71.81         6.49 o                         
  -3   9   5         17.57         20.39         3.50 o                         
  -2   9   5         27.32         28.83         2.87 o                         
  -1   9   5          0.92         -0.11         2.29 o                         
   0   9   5         66.54         55.56         2.47 o                         
   1   9   5        492.68        429.87         8.58 o                         
   2   9   5          5.46          1.25         2.71 o                         
   3   9   5         34.67         40.01         4.17 o                         
   4   9   5         21.93         18.11         4.63 o                         
  -4  10   5          0.05          6.99         5.54 o                         
  -3  10   5        196.72        198.54         7.31 o                         
  -2  10   5        181.43        166.07         5.96 o                         
  -1  10   5        315.46        285.92        13.62 o                         
   0  10   5         20.94         17.67         2.10 o                         
   1  10   5        827.77        746.70        12.99 o                         
   2  10   5        484.44        457.44        13.31 o                         
   3  10   5        502.43        483.29        15.44 o                         
   4  10   5          0.14          3.14         5.15 o                         
  -4  11   5         29.58         20.89         6.03 o                         
  -3  11   5         59.39         54.39         6.75 o                         
  -2  11   5          3.18          0.30         3.03 o                         
  -1  11   5         40.77         29.56         2.68 o                         
   0  11   5          2.15          1.99         2.12 o                         
   1  11   5          0.37          2.57         2.14 o                         
   2  11   5        149.54        151.67         5.77 o                         
   3  11   5        487.97        441.91        14.84 o                         
   4  11   5          5.56         14.26        16.41 o                         
  -4  12   5          3.86          5.00         6.98 o                         
  -3  12   5         78.48         89.69         5.69 o                         
  -2  12   5        227.78        201.04        10.97 o                         
  -1  12   5        101.24        108.17         4.59 o                         
   0  12   5          9.20          4.90         2.19 o                         
   1  12   5        187.32        179.80         5.02 o                         
   2  12   5          0.14          0.75         2.99 o                         
   3  12   5          1.25         -3.92         3.92 o                         
  -3  13   5         12.48         10.19         4.16 o                         
  -2  13   5          4.77          3.97         3.83 o                         
  -1  13   5         15.25         12.98         4.03 o                         
   0  13   5          1.54          2.12         2.37 o                         
   1  13   5         37.31         38.81         3.08 o                         
   2  13   5         13.11         15.95         3.56 o                         
   3  13   5          0.16          4.62         5.27 o                         
  -3  14   5        116.67        112.12         7.19 o                         
  -2  14   5        148.60        144.22         7.76 o                         
  -1  14   5        324.35        293.99        11.87 o                         
   0  14   5        336.40        312.48         7.32 o                         
   1  14   5          3.51          3.42         2.77 o                         
   2  14   5        147.13        142.97         6.57 o                         
   3  14   5         23.59         24.71         5.30 o                         
  -3  15   5          7.47          9.29         4.79 o                         
  -2  15   5         14.99         19.11         5.38 o                         
  -1  15   5          1.32          3.10         4.05 o                         
   0  15   5         17.99         18.81         3.01 o                         
   1  15   5          2.28          5.99         3.00 o                         
   2  15   5         12.92          8.88         3.89 o                         
  -3  16   5         16.95         15.68         5.48 o                         
  -2  16   5        151.57        143.45         8.21 o                         
  -1  16   5          0.21          1.35         4.30 o                         
   0  16   5        159.75        164.62         6.08 o                         
   1  16   5         31.11         34.15         3.59 o                         
   2  16   5        139.05        128.65         6.61 o                         
  -2  17   5         30.94         29.00         5.46 o                         
  -1  17   5         34.35         35.88         9.85 o                         
   0  17   5          1.14          3.02         3.55 o                         
   1  17   5          0.92         -2.56         3.45 o                         
   2  17   5         32.88         20.32         5.17 o                         
  -1  18   5          7.90          9.94         4.78 o                         
   0  18   5        391.00        420.94        11.41 o                         
   1  18   5          9.18          8.72         4.17 o                         
   0  19   5         22.90         25.31         4.97 o                         
  -2   0   6        392.26        370.11        12.68 o                         
   0   0   6       1762.11       1769.19        39.65 o                         
   2   0   6        412.79        421.05        11.47 o                         
   4   0   6       1481.75       1480.08        51.64 o                         
  -5   1   6         10.98         28.36         8.66 o                         
  -4   1   6        427.46        455.34        15.55 o                         
  -3   1   6         23.19         23.55         3.09 o                         
  -2   1   6        156.30        142.46         5.34 o                         
  -1   1   6        963.69        923.64        16.99 o                         
   0   1   6         71.05         93.66         3.31 o                         
   1   1   6          5.11         11.14         1.25 o                         
   2   1   6         47.65         94.98        10.32 o                         
   3   1   6        333.28        336.07         7.26 o                         
   4   1   6         65.52         82.79         7.07 o                         
  -5   2   6          3.79          3.08         5.29 o                         
  -4   2   6          3.97          9.81         3.32 o                         
  -3   2   6         14.99         18.75         2.59 o                         
  -2   2   6        193.37        168.44         6.27 o                         
  -1   2   6        383.67        365.22         7.50 o                         
   0   2   6        294.80        238.77         4.34 o                         
   1   2   6        344.68        297.23         5.22 o                         
   2   2   6       1011.05       1005.91        19.15 o                         
   3   2   6          3.25         19.68         4.61 o                         
   4   2   6         23.19         27.70         3.81 o                         
  -5   3   6          6.67         10.74         5.47 o                         
  -4   3   6          5.56          8.64         3.74 o                         
  -3   3   6         44.91         50.74         3.27 o                         
  -2   3   6        234.14        224.96         5.95 o                         
  -1   3   6        488.43        460.88         8.78 o                         
   0   3   6        464.30        485.75         7.93 o                         
   1   3   6        357.59        357.07         6.31 o                         
   2   3   6          7.86         12.72         2.18 o                         
   3   3   6          8.08         10.83         2.39 o                         
   4   3   6          0.07         -2.59         3.29 o                         
  -5   4   6         26.57         31.23        11.38 o                         
  -4   4   6          1.35          0.77         3.07 o                         
  -3   4   6        218.53        213.92         6.31 o                         
  -2   4   6        133.73        150.53         4.89 o                         
  -1   4   6        482.68        465.12        10.84 o                         
   0   4   6        659.56        637.66         9.82 o                         
   1   4   6        801.50        790.36        13.34 o                         
   2   4   6         95.21         99.11         3.73 o                         
   3   4   6        205.97        206.90         6.25 o                         
   4   4   6         18.37         20.67         3.81 o                         
  -5   5   6         86.70         92.60        13.63 o                         
  -4   5   6         20.58         21.86         4.09 o                         
  -3   5   6        392.32        399.13         9.93 o                         
  -2   5   6         39.22         39.92         2.97 o                         
  -1   5   6        116.24        101.35         3.11 o                         
   0   5   6         31.93         35.43         1.65 o                         
   1   5   6        188.62        164.03         3.96 o                         
   2   5   6         32.15         35.30         2.50 o                         
   3   5   6         29.95         29.89         3.56 o                         
   4   5   6         13.42         12.74         3.72 o                         
  -5   6   6         18.91         15.38         7.53 o                         
  -4   6   6         26.53         22.32         4.21 o                         
  -3   6   6        120.78        120.61         5.53 o                         
  -2   6   6          6.50          4.95         2.41 o                         
  -1   6   6        554.78        493.35         9.27 o                         
   0   6   6        413.71        393.49         7.63 o                         
   1   6   6         16.48         19.27         1.81 o                         
   2   6   6         15.00         14.66         2.22 o                         
   3   6   6        325.45        316.53         8.10 o                         
   4   6   6         12.10         11.41         3.66 o                         
  -4   7   6          8.72          8.13         3.64 o                         
  -3   7   6        213.91        212.70         7.00 o                         
  -2   7   6         37.96         36.03         2.81 o                         
  -1   7   6        106.16         98.04         3.49 o                         
   0   7   6         99.08         88.66         3.24 o                         
   1   7   6        359.50        355.07         7.34 o                         
   2   7   6         17.06         15.68         2.49 o                         
   3   7   6          3.34          5.06         3.17 o                         
   4   7   6         38.29         30.96         4.68 o                         
  -4   8   6          6.14         10.93         3.78 o                         
  -3   8   6        119.03        114.07         5.69 o                         
  -2   8   6        379.66        369.79         8.94 o                         
  -1   8   6        571.67        547.91        12.78 o                         
   0   8   6        180.18        173.39         4.62 o                         
   1   8   6       1589.57       1539.25        28.07 o                         
   2   8   6        745.65        699.75        14.08 o                         
   3   8   6         51.34         47.75         4.41 o                         
   4   8   6         70.67         67.51         5.83 o                         
  -4   9   6        142.45        137.00         6.94 o                         
  -3   9   6          6.63          4.79         3.23 o                         
  -2   9   6        103.64        120.74         5.75 o                         
  -1   9   6        382.78        348.69         9.02 o                         
   0   9   6         18.23         21.29         2.44 o                         
   1   9   6         95.22        100.11         4.46 o                         
   2   9   6        104.55        108.24         6.05 o                         
   3   9   6          9.34          8.18         3.66 o                         
   4   9   6         16.17          9.67         4.53 o                         
  -4  10   6         39.09         42.08         6.34 o                         
  -3  10   6          1.28          2.31         3.28 o                         
  -2  10   6          0.86          5.49         2.90 o                         
  -1  10   6         29.07         21.89         2.95 o                         
   0  10   6        118.76        114.13         3.82 o                         
   1  10   6         20.77         26.01         2.43 o                         
   2  10   6        194.00        188.96         7.32 o                         
   3  10   6         87.05         81.18         7.30 o                         
   4  10   6        226.79        196.83        26.67 o                         
  -4  11   6        224.99        198.37        12.72 o                         
  -3  11   6         83.17         87.71         7.03 o                         
  -2  11   6        111.29        105.93         5.63 o                         
  -1  11   6         37.96         27.80         3.71 o                         
   0  11   6          0.35          2.85         2.12 o                         
   1  11   6         38.86         34.47         2.70 o                         
   2  11   6         19.84         23.62         3.31 o                         
   3  11   6          4.00          7.51         4.32 o                         
  -4  12   6         44.22         38.29         7.32 o                         
  -3  12   6         17.64          9.84         4.01 o                         
  -2  12   6        232.76        215.76        16.80 o                         
  -1  12   6        126.30        116.97         7.89 o                         
   0  12   6        489.37        467.31         9.79 o                         
   1  12   6         24.10         41.52         2.92 o                         
   2  12   6        137.26        147.76         5.83 o                         
   3  12   6          6.30          3.33         4.30 o                         
  -3  13   6          4.40          2.15         4.27 o                         
  -2  13   6         99.24        105.63         6.58 o                         
  -1  13   6         98.71         97.76         7.28 o                         
   0  13   6        207.28        197.78         6.04 o                         
   1  13   6          7.23         12.92         3.17 o                         
   2  13   6          0.26          5.81         3.79 o                         
   3  13   6         69.55         67.42         6.45 o                         
  -3  14   6         36.84         46.05         5.77 o                         
  -2  14   6          0.50          3.12         3.99 o                         
  -1  14   6         41.56         40.08         5.04 o                         
   0  14   6         69.60         78.71         4.14 o                         
   1  14   6         86.57         91.75         4.19 o                         
   2  14   6         81.73         89.23         7.03 o                         
   3  14   6         19.20         15.48         5.95 o                         
  -3  15   6         24.96         33.34         5.51 o                         
  -2  15   6         86.33         86.34        10.01 o                         
  -1  15   6         14.85         21.63         4.71 o                         
   0  15   6         55.54         53.27         3.97 o                         
   1  15   6         12.33         16.72         3.58 o                         
   2  15   6         25.07         20.27         4.79 o                         
  -2  16   6         21.33         20.42         5.24 o                         
  -1  16   6        288.02        299.49        17.10 o                         
   0  16   6          8.14         11.33         3.63 o                         
   1  16   6        193.25        200.36         7.35 o                         
   2  16   6          0.18         -1.58         4.79 o                         
  -2  17   6          1.58         -0.27         4.83 o                         
  -1  17   6          1.69          3.05         4.84 o                         
   0  17   6          0.84          5.51         3.63 o                         
   1  17   6         10.93         14.72         4.19 o                         
  -1  18   6        106.51        120.49         7.30 o                         
   0  18   6          1.03          0.98         4.47 o                         
   1  18   6         95.62         94.88         6.62 o                         
  -5   0   7          4.78          8.61        10.96 o                         
  -3   0   7         50.18         66.52         7.41 o                         
  -1   0   7          0.18         34.82        15.24 o                         
   1   0   7        481.40        484.11        11.28 o                         
   3   0   7        144.65        142.84         6.77 o                         
  -5   1   7         74.28         82.73         8.36 o                         
  -4   1   7          3.90         11.23         4.50 o                         
  -3   1   7        613.85        589.75        15.65 o                         
  -2   1   7         93.03        100.41         5.19 o                         
  -1   1   7        412.51        358.38         8.40 o                         
   0   1   7        379.35        391.45         7.02 o                         
   1   1   7         63.90         84.40         6.44 o                         
   2   1   7         11.26         14.40         4.38 o                         
   3   1   7          1.58         36.62         7.67 o                         
   4   1   7          0.00          2.24         2.99 o                         
  -5   2   7          1.38          2.28         5.79 o                         
  -4   2   7          0.31          9.83         3.68 o                         
  -3   2   7          2.24          6.07         2.79 o                         
  -2   2   7        154.70        157.34         5.74 o                         
  -1   2   7        438.05        434.04        16.10 o                         
   0   2   7         17.03         15.65         1.63 o                         
   1   2   7         89.80         94.96         2.91 o                         
   2   2   7        515.07        547.79        14.58 o                         
   3   2   7        575.15        573.39        11.55 o                         
   4   2   7          2.31          5.11         3.25 o                         
  -5   3   7         83.61         88.72         8.76 o                         
  -4   3   7        101.73        123.93         6.99 o                         
  -3   3   7          3.75          4.28         2.53 o                         
  -2   3   7        948.62        918.07        23.51 o                         
  -1   3   7         13.99         13.65         1.68 o                         
   0   3   7        490.57        457.80         7.67 o                         
   1   3   7         52.83         56.05         2.35 o                         
   2   3   7       1309.43       1279.81        23.97 o                         
   3   3   7         77.51         92.65         7.66 o                         
   4   3   7         20.30         21.91         3.66 o                         
  -5   4   7         24.67         18.10         6.58 o                         
  -4   4   7          7.69         12.01         3.88 o                         
  -3   4   7         28.89         33.64         3.24 o                         
  -2   4   7         40.66         42.89         4.66 o                         
  -1   4   7        229.44        223.17         4.74 o                         
   0   4   7        240.99        235.08         4.43 o                         
   1   4   7        522.93        508.13         9.22 o                         
   2   4   7          0.62          2.55         2.24 o                         
   3   4   7         13.27         16.16         2.72 o                         
   4   4   7        110.74        109.31         5.24 o                         
  -4   5   7        237.71        256.09         9.89 o                         
  -3   5   7         19.95         22.97         3.16 o                         
  -2   5   7        843.44        785.62        19.04 o                         
  -1   5   7        316.49        311.53         6.13 o                         
   0   5   7       1886.32       1778.98        28.48 o                         
   1   5   7        299.19        298.21         6.14 o                         
   2   5   7         24.25         27.29         2.56 o                         
   3   5   7         12.60         10.22         2.93 o                         
   4   5   7        108.34        100.27         5.69 o                         
  -4   6   7         18.17         19.24         4.65 o                         
  -3   6   7         32.10         37.71         3.53 o                         
  -2   6   7         36.88         32.93         3.42 o                         
  -1   6   7         23.91         28.37         2.11 o                         
   0   6   7        605.91        560.85        10.44 o                         
   1   6   7        235.39        223.18         5.46 o                         
   2   6   7        198.38        194.61         5.72 o                         
   3   6   7         19.25         21.52         3.69 o                         
   4   6   7         28.35         23.25         4.45 o                         
  -4   7   7         62.05         72.16         5.17 o                         
  -3   7   7          4.39          3.23         3.01 o                         
  -2   7   7        236.91        227.62         6.52 o                         
  -1   7   7          4.26          3.28         1.93 o                         
   0   7   7        325.20        294.65         6.45 o                         
   1   7   7         75.99         77.54         3.36 o                         
   2   7   7        220.65        210.26         6.05 o                         
   3   7   7          0.91          0.82         3.05 o                         
   4   7   7         11.56         10.95         4.50 o                         
  -4   8   7         12.65          8.47         3.97 o                         
  -3   8   7          3.03          1.67         3.12 o                         
  -2   8   7         35.40         31.10         2.92 o                         
  -1   8   7          1.78          2.87         2.50 o                         
   0   8   7        101.03         99.67         4.30 o                         
   1   8   7        134.17        140.47         5.11 o                         
   2   8   7        153.98        155.49         5.52 o                         
   3   8   7        134.90        128.25         6.33 o                         
   4   8   7        133.37        112.58         7.22 o                         
  -4   9   7         38.13         44.57         5.84 o                         
  -3   9   7        201.31        178.40         7.17 o                         
  -2   9   7         43.26         50.50         4.43 o                         
  -1   9   7        180.46        189.64         6.73 o                         
   0   9   7         57.40         62.51         3.13 o                         
   1   9   7         45.08         39.37         2.74 o                         
   2   9   7        148.96        154.84         5.73 o                         
   3   9   7         12.74         13.34         3.94 o                         
  -4  10   7          3.21          2.97         4.73 o                         
  -3  10   7          0.01          3.26         3.87 o                         
  -2  10   7          3.66          0.47         3.28 o                         
  -1  10   7        136.80        136.64         5.94 o                         
   0  10   7         18.01         18.04         2.69 o                         
   1  10   7         66.94         64.67         3.24 o                         
   2  10   7        173.34        158.35         5.87 o                         
   3  10   7        128.81        122.16         6.43 o                         
  -4  11   7          4.77          9.79         4.92 o                         
  -3  11   7        406.61        391.08        12.19 o                         
  -2  11   7          0.94          2.02         3.81 o                         
  -1  11   7        223.76        233.35         8.92 o                         
   0  11   7         66.47         70.04         3.65 o                         
   1  11   7        221.12        223.87         5.97 o                         
   2  11   7        201.54        189.80         6.81 o                         
   3  11   7          0.08         -3.54         4.23 o                         
  -3  12   7         33.26         29.72         5.02 o                         
  -2  12   7         72.63         59.81         5.76 o                         
  -1  12   7         18.49         25.96         3.99 o                         
   0  12   7          2.11          7.06         3.24 o                         
   1  12   7        168.42        169.13         5.79 o                         
   2  12   7         92.44        101.40         5.13 o                         
   3  12   7        134.70        128.06         8.82 o                         
  -3  13   7         68.47         79.34         7.29 o                         
  -2  13   7         27.49         30.57         4.82 o                         
  -1  13   7        243.00        228.36        10.61 o                         
   0  13   7        125.81        118.94         4.85 o                         
   1  13   7        268.57        262.19         7.06 o                         
   2  13   7         47.46         57.40         4.93 o                         
   3  13   7        136.87        121.75        10.28 o                         
  -3  14   7         13.25         17.57         5.92 o                         
  -2  14   7         45.32         43.57         5.18 o                         
  -1  14   7         18.40         16.94         4.48 o                         
   0  14   7         57.13         79.31         4.29 o                         
   1  14   7         18.58         34.73         5.38 o                         
   2  14   7          5.78          6.08         4.27 o                         
  -3  15   7         24.31         23.17         5.52 o                         
  -2  15   7        263.29        267.19        14.05 o                         
  -1  15   7         75.63         75.94         6.09 o                         
   0  15   7         49.78         59.02         4.19 o                         
   1  15   7         76.88         86.19         5.20 o                         
   2  15   7         76.87         91.14         7.17 o                         
  -2  16   7         26.19         26.50         5.34 o                         
  -1  16   7         24.11         17.72         4.98 o                         
   0  16   7         74.33         83.03         6.03 o                         
   1  16   7          8.41          7.94         4.88 o                         
   2  16   7         36.35         83.10        25.58 o                         
  -1  17   7         83.37        102.36         7.55 o                         
   0  17   7        136.31        151.15         7.87 o                         
   1  17   7          3.87          2.59         4.23 o                         
   0  18   7        100.46        114.40         7.45 o                         
  -4   0   8         20.82         46.74        12.70 o                         
  -2   0   8        201.17        185.12         8.39 o                         
   0   0   8         51.91        110.75        10.52 o                         
   2   0   8          2.33          9.37         3.17 o                         
   4   0   8         45.48         51.30         5.81 o                         
  -4   1   8        106.55        122.77         8.83 o                         
  -3   1   8        208.07        213.62         7.96 o                         
  -2   1   8        129.54        128.73         5.78 o                         
  -1   1   8         96.97        102.69         4.38 o                         
   0   1   8        573.98        532.40         9.35 o                         
   1   1   8         31.55         32.34         2.45 o                         
   2   1   8         68.58         81.72         3.44 o                         
   3   1   8        323.24        323.64         7.82 o                         
   4   1   8         38.05         41.76         3.86 o                         
  -4   2   8         95.25        117.20         8.73 o                         
  -3   2   8          1.77          7.31         3.14 o                         
  -2   2   8        213.26        203.62         6.41 o                         
  -1   2   8         56.96         63.24         3.36 o                         
   0   2   8          6.75          7.83         2.38 o                         
   1   2   8         29.06         32.07         2.42 o                         
   2   2   8        170.75        174.76         5.08 o                         
   3   2   8         10.26         25.35         3.99 o                         
   4   2   8         48.94         51.09         4.11 o                         
  -4   3   8         71.32         98.87         8.27 o                         
  -3   3   8         99.88        110.07         5.97 o                         
  -2   3   8        231.18        215.98         9.24 o                         
  -1   3   8        632.20        536.03        17.22 o                         
   0   3   8         59.53         66.89         2.54 o                         
   1   3   8        614.20        573.92        10.36 o                         
   2   3   8        189.81        204.22         6.60 o                         
   3   3   8        129.54        128.61         4.98 o                         
   4   3   8         81.32         74.73         4.78 o                         
  -4   4   8        102.03        109.88         6.79 o                         
  -3   4   8          4.47          8.80         3.58 o                         
  -2   4   8          1.29          3.38         2.89 o                         
  -1   4   8         40.38         48.48         2.98 o                         
   0   4   8          1.01         -0.82         1.60 o                         
   1   4   8         88.78         94.54         3.97 o                         
   2   4   8          0.32         -0.29         2.22 o                         
   3   4   8          0.13          1.75         2.68 o                         
   4   4   8         69.02         66.27         4.65 o                         
  -4   5   8          8.78          6.68         4.55 o                         
  -3   5   8        301.20        311.06        10.58 o                         
  -2   5   8        101.37         93.53         4.64 o                         
  -1   5   8       1583.81       1448.39        27.90 o                         
   0   5   8         76.13         87.77         3.25 o                         
   1   5   8       1633.69       1548.34        26.82 o                         
   2   5   8        122.98        119.84         4.81 o                         
   3   5   8        278.62        269.27         9.90 o                         
   4   5   8          6.09          4.33         3.62 o                         
  -4   6   8         33.09         27.75         5.62 o                         
  -3   6   8        111.11        124.18         7.15 o                         
  -2   6   8          3.13          3.81         2.61 o                         
  -1   6   8        121.69        114.54         4.34 o                         
   0   6   8          3.68          5.06         1.97 o                         
   1   6   8         64.31         71.01         3.21 o                         
   2   6   8          0.30          5.38         2.61 o                         
   3   6   8        177.07        154.81         7.42 o                         
   4   6   8         26.18         20.76         4.00 o                         
  -4   7   8          0.45          0.07         4.38 o                         
  -3   7   8        201.54        198.86         7.34 o                         
  -2   7   8         64.40         67.11         3.73 o                         
  -1   7   8        371.12        372.07         9.28 o                         
   0   7   8       1007.63        959.93        17.10 o                         
   1   7   8        516.09        501.65        10.03 o                         
   2   7   8         41.39         41.89         3.28 o                         
   3   7   8        203.53        192.54         7.34 o                         
  -4   8   8         62.98         67.61         6.55 o                         
  -3   8   8         18.94         22.12         4.62 o                         
  -2   8   8          6.75          6.72         2.67 o                         
  -1   8   8        111.97        114.90         5.43 o                         
   0   8   8         16.17         15.19         2.45 o                         
   1   8   8        143.08        152.90         5.54 o                         
   2   8   8          2.80          3.05         2.77 o                         
   3   8   8          0.08          0.02         3.34 o                         
  -4   9   8         88.34         81.41        12.03 o                         
  -3   9   8          0.11         -2.93         4.34 o                         
  -2   9   8        105.74        109.61         5.96 o                         
  -1   9   8          1.74          1.27         3.13 o                         
   0   9   8        669.87        678.53        13.50 o                         
   1   9   8          5.08          3.76         2.84 o                         
   2   9   8         23.10         22.15         3.31 o                         
   3   9   8         14.29          8.57         4.09 o                         
  -4  10   8          1.10          0.91         6.09 o                         
  -3  10   8         23.45         27.60         4.87 o                         
  -2  10   8        145.50        120.24         8.70 o                         
  -1  10   8          0.02          0.32         4.67 o                         
   0  10   8          2.97          1.67         2.57 o                         
   1  10   8         47.11         51.96         3.60 o                         
   2  10   8         78.14         89.27         4.71 o                         
   3  10   8          1.82          0.86         4.16 o                         
  -3  11   8          6.45          4.36         4.17 o                         
  -2  11   8        230.46        232.49        18.49 o                         
  -1  11   8          1.06          0.23         3.40 o                         
   0  11   8        264.87        285.72         7.96 o                         
   1  11   8          0.08          7.26         2.91 o                         
   2  11   8        191.67        189.12         7.53 o                         
   3  11   8          0.48          1.41         3.86 o                         
  -3  12   8          0.75          0.91         4.11 o                         
  -2  12   8         21.89         25.72         4.40 o                         
  -1  12   8        125.30        122.91        10.41 o                         
   0  12   8          0.26          5.20         3.21 o                         
   1  12   8         11.59         16.82         3.32 o                         
   2  12   8         19.59         20.73         4.39 o                         
   3  12   8          2.36         14.95         4.83 o                         
  -3  13   8        141.70        155.15         9.46 o                         
  -2  13   8         48.14         48.28         9.17 o                         
  -1  13   8        186.02        191.50        11.25 o                         
   0  13   8        226.62        238.59         8.09 o                         
   1  13   8        160.83        175.92         7.56 o                         
   2  13   8         51.38         51.85         5.10 o                         
  -3  14   8         45.80         45.98         7.48 o                         
  -2  14   8          9.96         19.81         4.87 o                         
  -1  14   8         17.64         29.37         5.05 o                         
   0  14   8          2.06         13.43         4.68 o                         
   1  14   8         51.29         55.92         4.77 o                         
   2  14   8         13.91         25.08         4.97 o                         
  -2  15   8        266.92        293.97        14.26 o                         
  -1  15   8        222.48        240.96         9.20 o                         
   0  15   8         75.87         80.32         4.73 o                         
   1  15   8        213.61        228.94         8.39 o                         
   2  15   8        260.68        304.26        14.75 o                         
  -2  16   8         13.61         21.12         5.29 o                         
  -1  16   8          0.07          4.84         4.43 o                         
   0  16   8          1.97          8.43         3.74 o                         
   1  16   8          1.93          4.61         4.15 o                         
  -1  17   8         13.77          8.46         6.23 o                         
   0  17   8         22.22         16.18         6.07 o                         
  -3   0   9        160.10        151.90         8.80 o                         
  -1   0   9        467.20        397.67        23.26 o                         
   1   0   9         75.65        117.56         5.55 o                         
   3   0   9          0.88         21.61         6.15 o                         
  -4   1   9          4.58          7.65         4.20 o                         
  -3   1   9         23.81         38.41         4.76 o                         
  -2   1   9          2.59          7.64         2.71 o                         
  -1   1   9        104.74        112.78        11.62 o                         
   0   1   9        173.55        141.41         4.10 o                         
   1   1   9        261.32        302.10         7.20 o                         
   2   1   9         38.38         40.30         2.96 o                         
   3   1   9        280.29        285.95         7.75 o                         
   4   1   9          0.29          3.23         3.40 o                         
  -4   2   9          7.22         15.17         4.37 o                         
  -3   2   9        651.48        632.38        17.19 o                         
  -2   2   9        275.38        286.53         8.98 o                         
  -1   2   9        203.35        178.24         8.50 o                         
   0   2   9          0.36          5.37         1.87 o                         
   1   2   9        441.62        419.70         8.87 o                         
   2   2   9          2.41          2.88         5.66 o                         
   3   2   9          0.04          7.15         2.81 o                         
   4   2   9          0.02          3.48         3.40 o                         
  -4   3   9          1.73          8.24         4.13 o                         
  -3   3   9         25.80         40.08         5.92 o                         
  -2   3   9        844.07        818.98        18.57 o                         
  -1   3   9         19.23         17.36         2.57 o                         
   0   3   9        180.69        160.30         4.03 o                         
   1   3   9          5.01          7.17         2.22 o                         
   2   3   9        739.85        675.55        15.30 o                         
   3   3   9          4.90          7.00         2.98 o                         
   4   3   9         40.76         40.56         5.29 o                         
  -4   4   9         42.98         49.39         8.86 o                         
  -3   4   9          7.80          4.43         3.80 o                         
  -2   4   9         44.35         41.32         4.56 o                         
  -1   4   9        587.49        534.58        13.39 o                         
   0   4   9         16.66         16.51         2.17 o                         
   1   4   9        250.93        248.52         7.17 o                         
   2   4   9         16.70         24.18         3.37 o                         
   3   4   9         20.28         21.48         3.47 o                         
   4   4   9          7.95         -7.73        18.44 o                         
  -4   5   9         65.40         87.05         6.78 o                         
  -3   5   9          0.21         -2.82         3.68 o                         
  -2   5   9         17.70         13.60         3.62 o                         
  -1   5   9        184.99        170.67         5.22 o                         
   0   5   9       1462.72       1379.51        23.93 o                         
   1   5   9        156.63        156.11         5.38 o                         
   2   5   9        467.07        448.32        10.33 o                         
   3   5   9          3.76         -0.47         3.06 o                         
  -4   6   9         27.00         27.97         6.50 o                         
  -3   6   9         43.59         41.42         9.15 o                         
  -2   6   9        123.02        121.84         5.85 o                         
  -1   6   9        336.28        323.35         8.32 o                         
   0   6   9        215.74        228.23         5.70 o                         
   1   6   9         28.98         32.22         3.13 o                         
   2   6   9         36.52         39.85         3.40 o                         
   3   6   9         14.15         13.98         3.77 o                         
  -4   7   9          2.16          3.79         4.81 o                         
  -3   7   9          0.23          3.97         4.04 o                         
  -2   7   9        106.10        114.92         5.10 o                         
  -1   7   9         80.33         90.64         4.74 o                         
   0   7   9        178.54        175.31         5.03 o                         
   1   7   9          1.48          1.27         2.67 o                         
   2   7   9        196.62        180.66         6.41 o                         
   3   7   9         11.77          8.48         4.75 o                         
  -4   8   9        142.31        135.49         8.89 o                         
  -3   8   9        126.98        136.87         9.82 o                         
  -2   8   9        168.66        164.19        12.43 o                         
  -1   8   9        209.86        195.87         7.08 o                         
   0   8   9         76.87         84.10         3.87 o                         
   1   8   9          0.08          0.44         2.90 o                         
   2   8   9          9.86         17.38         3.74 o                         
   3   8   9          0.51          0.15         4.01 o                         
  -4   9   9          0.92          8.19         6.29 o                         
  -3   9   9         52.23         44.93         8.29 o                         
  -2   9   9         73.13         76.68         6.05 o                         
  -1   9   9          0.14          2.56         3.05 o                         
   0   9   9         21.79         28.84         2.94 o                         
   1   9   9        104.13        112.82         5.42 o                         
   2   9   9         32.29         34.27         4.45 o                         
   3   9   9        105.93        125.36         6.68 o                         
  -3  10   9        120.04        131.37        12.66 o                         
  -2  10   9        195.44        190.03         8.91 o                         
  -1  10   9         82.73         97.02         5.36 o                         
   0  10   9         16.96         19.34         2.93 o                         
   1  10   9        207.97        205.74         7.55 o                         
   2  10   9         17.79         13.81         4.20 o                         
   3  10   9          2.17          3.25         4.25 o                         
  -3  11   9         14.34         10.87         5.55 o                         
  -2  11   9         77.79         88.81        12.92 o                         
  -1  11   9        145.59        152.32         6.60 o                         
   0  11   9         38.86         36.87         3.50 o                         
   1  11   9        133.94        131.59         6.02 o                         
   2  11   9          0.01         -0.54         3.97 o                         
   3  11   9        168.45        157.16        23.02 o                         
  -3  12   9        136.48        165.64        11.17 o                         
  -2  12   9         14.91         13.93         4.36 o                         
  -1  12   9         91.37        111.56         6.27 o                         
   0  12   9         38.68         48.02         4.50 o                         
   1  12   9          6.67         13.99         3.68 o                         
   2  12   9          0.73         -4.05         4.05 o                         
  -3  13   9         54.67         55.04         5.93 o                         
  -2  13   9         46.54         49.15         5.19 o                         
  -1  13   9        115.54        135.07         6.86 o                         
   0  13   9        138.79        159.44         6.98 o                         
   1  13   9        100.53        108.08         5.66 o                         
   2  13   9         53.83         56.48         5.99 o                         
  -2  14   9          0.03          5.66         4.22 o                         
  -1  14   9         20.51         27.99         4.69 o                         
   0  14   9         18.63         14.52         3.94 o                         
   1  14   9          6.50         18.62         4.29 o                         
   2  14   9         30.90         37.16         6.66 o                         
  -2  15   9         89.80         92.12         9.53 o                         
  -1  15   9         43.16         40.94         5.90 o                         
   0  15   9         57.63         55.86         5.76 o                         
   1  15   9         68.31         75.72         5.85 o                         
  -1  16   9          5.30          7.19         4.61 o                         
   0  16   9         41.03         47.60         7.83 o                         
  -4   0  10        928.15        952.98        63.31 o                         
  -2   0  10        370.36        329.96        26.59 o                         
   0   0  10        783.56        673.73        19.07 o                         
   2   0  10        192.94        199.52         8.59 o                         
  -4   1  10         11.53         32.87         7.74 o                         
  -3   1  10        183.45        192.58         8.25 o                         
  -2   1  10          6.92         68.55         6.99 o                         
  -1   1  10         31.03         30.56         3.06 o                         
   0   1  10          8.24        113.11         9.44 o                         
   1   1  10        144.45        139.73         5.20 o                         
   2   1  10         59.34         71.12         4.72 o                         
   3   1  10          5.34          6.85         3.19 o                         
  -4   2  10         21.55         28.35         7.73 o                         
  -3   2  10         14.65         18.00         4.80 o                         
  -2   2  10        712.22        668.62        16.01 o                         
  -1   2  10        130.04        116.35         8.65 o                         
   0   2  10        253.16        221.66         7.12 o                         
   1   2  10        100.37        109.61         6.74 o                         
   2   2  10         79.56         78.37         4.11 o                         
   3   2  10          2.39          7.21         3.34 o                         
  -4   3  10          3.14          7.13         4.61 o                         
  -3   3  10         24.83         24.88         4.37 o                         
  -2   3  10          0.28          2.77         6.24 o                         
  -1   3  10         90.45        102.71         4.95 o                         
   0   3  10         33.69         37.70         3.39 o                         
   1   3  10        191.34        177.12         6.13 o                         
   2   3  10         37.72         40.12         3.48 o                         
   3   3  10         27.67         26.34         3.76 o                         
  -4   4  10         20.70         18.97         5.21 o                         
  -3   4  10         62.11         65.90        12.61 o                         
  -2   4  10         63.69         59.41         7.14 o                         
  -1   4  10        190.93        193.04         9.07 o                         
   0   4  10        291.11        268.72         7.47 o                         
   1   4  10         74.37         92.09         4.59 o                         
   2   4  10         84.50         86.67         6.80 o                         
   3   4  10        134.60        133.96         6.47 o                         
  -4   5  10         28.83         21.33         5.39 o                         
  -3   5  10          0.34         -0.99         4.17 o                         
  -2   5  10         13.28         15.64         3.95 o                         
  -1   5  10        103.13         93.41         5.29 o                         
   0   5  10         46.73         51.94         3.17 o                         
   1   5  10        115.83        112.70         5.12 o                         
   2   5  10         39.64         37.49         4.01 o                         
   3   5  10        219.59        201.84         7.05 o                         
  -4   6  10         23.28         19.85         5.23 o                         
  -3   6  10        169.18        171.25         8.99 o                         
  -2   6  10         46.23         47.34         5.65 o                         
  -1   6  10         12.95          9.89         3.38 o                         
   0   6  10        251.97        244.53         6.59 o                         
   1   6  10        242.09        237.96         7.43 o                         
   2   6  10          6.52          4.39         3.50 o                         
   3   6  10         32.85         39.24         4.35 o                         
  -4   7  10          0.10          6.48         4.93 o                         
  -3   7  10          5.44          2.18         4.45 o                         
  -2   7  10         20.31         18.50         6.07 o                         
  -1   7  10        106.80        117.98         5.73 o                         
   0   7  10        105.87        107.52         4.41 o                         
   1   7  10         35.88         37.84         3.95 o                         
   2   7  10         56.34         65.45         4.94 o                         
   3   7  10         92.12         84.17        13.02 o                         
  -4   8  10         81.73         93.83        14.64 o                         
  -3   8  10         44.41         52.33        15.41 o                         
  -2   8  10        504.64        502.39        18.45 o                         
  -1   8  10       1006.36       1014.17        24.41 o                         
   0   8  10        174.84        168.75         5.98 o                         
   1   8  10        234.02        242.97         8.16 o                         
   2   8  10        185.98        194.72         7.75 o                         
   3   8  10         78.29         86.92         8.89 o                         
  -3   9  10          1.74          2.38         6.88 o                         
  -2   9  10         22.24         22.13         5.51 o                         
  -1   9  10         52.65         57.95         5.47 o                         
   0   9  10         51.84         53.22         3.83 o                         
   1   9  10        125.07        133.22         6.46 o                         
   2   9  10         26.58         23.55         4.27 o                         
   3   9  10          0.06          0.84         5.22 o                         
  -3  10  10         50.10         42.54        12.09 o                         
  -2  10  10        144.65        174.74        10.75 o                         
  -1  10  10         22.67         22.66         3.82 o                         
   0  10  10         59.67         65.06         4.36 o                         
   1  10  10         56.74         72.36         5.11 o                         
   2  10  10          1.30         -2.73         3.93 o                         
  -3  11  10          2.46         10.37         9.37 o                         
  -2  11  10         10.36          8.25         4.89 o                         
  -1  11  10         25.48         28.42         4.18 o                         
   0  11  10          0.02          2.01         3.35 o                         
   1  11  10         18.19         19.80         3.94 o                         
   2  11  10         30.16         45.67         5.06 o                         
  -3  12  10          6.39          6.20         6.16 o                         
  -2  12  10        111.85        123.58         6.88 o                         
  -1  12  10          0.01          6.65         3.94 o                         
   0  12  10        327.97        357.08         9.83 o                         
   1  12  10         47.14         51.95         4.80 o                         
   2  12  10         98.39         97.91         6.25 o                         
  -2  13  10          6.33          1.34         4.25 o                         
  -1  13  10          4.24          3.34         4.23 o                         
   0  13  10         63.44         73.59         5.03 o                         
   1  13  10        103.52        109.35         6.22 o                         
   2  13  10          9.01          2.69        10.14 o                         
  -2  14  10         32.13         34.88         6.60 o                         
  -1  14  10         24.70         34.58         7.08 o                         
   0  14  10         24.83         19.60         4.20 o                         
   1  14  10          0.10          1.44         6.22 o                         
  -1  15  10         37.92         38.95         5.33 o                         
   0  15  10          0.48          2.51         5.17 o                         
  -3   0  11        223.88        254.36        13.72 o                         
  -1   0  11        790.07        696.02        27.25 o                         
   1   0  11         39.30         34.71         6.81 o                         
   3   0  11         11.28         15.51         6.01 o                         
  -4   1  11          2.79          6.55         4.94 o                         
  -3   1  11        222.86        265.57        10.27 o                         
  -2   1  11          1.85          4.31         3.29 o                         
  -1   1  11         51.01         92.52        15.53 o                         
   0   1  11         33.01         25.63         3.05 o                         
   1   1  11         21.35         28.34        11.39 o                         
   2   1  11          1.24          7.07         8.03 o                         
   3   1  11         41.82         47.06         4.47 o                         
  -4   2  11         19.38         21.24         4.99 o                         
  -3   2  11        327.84        325.63        12.50 o                         
  -2   2  11         57.15         58.46         6.82 o                         
  -1   2  11        285.99        271.85         9.43 o                         
   0   2  11         21.07         28.53         3.67 o                         
   1   2  11        580.13        516.12        15.68 o                         
   2   2  11        432.55        412.08        11.04 o                         
   3   2  11        188.41        185.14         7.98 o                         
  -4   3  11         55.88         61.80         8.87 o                         
  -3   3  11         37.11         45.26         9.09 o                         
  -2   3  11          0.21          2.43         3.37 o                         
  -1   3  11         52.60         54.84         8.25 o                         
   0   3  11         40.73         41.66         3.55 o                         
   1   3  11          3.15         12.19         4.42 o                         
   2   3  11          0.10         12.97         4.61 o                         
   3   3  11          7.41         14.28         4.20 o                         
  -4   4  11         10.55         21.06         5.19 o                         
  -3   4  11          2.42          8.41         4.45 o                         
  -2   4  11          0.29          0.77         3.42 o                         
  -1   4  11         27.01         18.90         3.54 o                         
   0   4  11        109.23        108.38         5.10 o                         
   1   4  11         61.78         68.99         4.64 o                         
   2   4  11         44.42         43.19         4.77 o                         
   3   4  11         29.15         22.07         4.34 o                         
  -4   5  11         82.15         73.81        13.66 o                         
  -3   5  11         38.36         43.77         7.39 o                         
  -2   5  11        247.06        232.91         8.26 o                         
  -1   5  11         12.25          8.27         3.57 o                         
   0   5  11          4.39          4.10         3.10 o                         
   1   5  11          2.50          2.73         3.16 o                         
   2   5  11          3.24          1.96         5.06 o                         
   3   5  11         19.62         20.94         4.25 o                         
  -4   6  11          6.90         11.76         5.42 o                         
  -3   6  11         21.96         19.52         5.72 o                         
  -2   6  11        239.46         78.60        14.48 o                         
  -1   6  11         45.53         38.05         5.00 o                         
   0   6  11        503.60        479.74        11.63 o                         
   1   6  11         61.84         70.57         5.50 o                         
   2   6  11         95.36        101.43         5.78 o                         
   3   6  11         19.17         15.46         4.26 o                         
  -3   7  11          0.09          1.16         6.84 o                         
  -2   7  11          9.06          4.04         4.24 o                         
  -1   7  11          0.31         -0.05         3.98 o                         
   0   7  11          0.52         -1.55         3.14 o                         
   1   7  11          0.27          3.55         3.43 o                         
   2   7  11         14.24         13.11         4.11 o                         
   3   7  11          0.01         -2.28         4.26 o                         
  -3   8  11        105.14        121.29        26.88 o                         
  -2   8  11          0.04          7.81         5.27 o                         
  -1   8  11        134.93        138.54         7.28 o                         
   0   8  11        147.58        149.61         6.03 o                         
   1   8  11         81.90         92.06         6.79 o                         
   2   8  11        268.89        292.71        13.33 o                         
  -3   9  11          0.60          8.06         7.36 o                         
  -2   9  11          0.01          3.40         5.48 o                         
  -1   9  11        199.66        206.83         8.78 o                         
   0   9  11         30.56         26.79         3.60 o                         
   1   9  11          0.81         -3.73         3.73 o                         
   2   9  11          0.18          5.29         4.10 o                         
  -3  10  11        248.44        267.26        15.71 o                         
  -2  10  11        254.63        265.08        11.41 o                         
  -1  10  11        341.96        374.50        14.31 o                         
   0  10  11          0.43          0.28         3.29 o                         
   1  10  11        124.95        129.45         6.86 o                         
   2  10  11         62.30         72.12         5.65 o                         
  -3  11  11        236.50        257.47        15.90 o                         
  -2  11  11         61.77         42.88         8.11 o                         
  -1  11  11          0.41          0.88         4.77 o                         
   0  11  11          0.46         -3.49         3.49 o                         
   1  11  11         31.06         34.71         4.93 o                         
   2  11  11          1.97         -4.23         4.23 o                         
  -2  12  11          2.58         -1.72         5.12 o                         
  -1  12  11         92.85        105.45         6.64 o                         
   0  12  11         15.77         19.06         3.97 o                         
   1  12  11         67.19         55.76         5.41 o                         
  -2  13  11          0.34         -0.57         5.20 o                         
  -1  13  11         35.09         31.42         5.22 o                         
   0  13  11         12.46          9.02         4.57 o                         
   1  13  11          1.66          0.11         4.80 o                         
  -1  14  11          0.33          7.58         4.98 o                         
   0  14  11         68.17         72.66         6.23 o                         
  -4   0  12        374.30        385.01        23.27 o                         
  -2   0  12         26.44         43.45         6.21 o                         
   0   0  12        636.79        596.64        27.02 o                         
   2   0  12         74.91         94.16        11.45 o                         
  -4   1  12         18.29         37.37         8.00 o                         
  -3   1  12          0.33         -2.54         4.01 o                         
  -2   1  12        127.41        123.99        10.59 o                         
  -1   1  12         66.10         59.93         6.97 o                         
   0   1  12        334.92        348.99        21.13 o                         
   1   1  12          0.59         -1.29         4.54 o                         
   2   1  12          3.90         13.29         6.07 o                         
   3   1  12         54.05         56.53         7.82 o                         
  -4   2  12         16.38         46.81         8.85 o                         
  -3   2  12          5.96         11.91         4.93 o                         
  -2   2  12        131.58        150.07         7.70 o                         
  -1   2  12          7.08          7.62         3.04 o                         
   0   2  12         25.42         40.15         5.88 o                         
   1   2  12         40.36         25.79         5.23 o                         
   2   2  12         65.65         56.70         7.37 o                         
   3   2  12         78.11         70.44         8.85 o                         
  -4   3  12         78.61         85.16        20.51 o                         
  -3   3  12        160.49        167.37        12.44 o                         
  -2   3  12        157.30         39.19         9.93 o                         
  -1   3  12         20.26         21.74         3.77 o                         
   0   3  12          1.15          3.84         3.53 o                         
   1   3  12         10.94         18.37         5.03 o                         
   2   3  12         41.08         38.23         6.22 o                         
   3   3  12         32.20         25.94         7.70 o                         
  -3   4  12          0.40         14.18         5.64 o                         
  -2   4  12          7.21          9.71         3.87 o                         
  -1   4  12        138.93        143.74         7.12 o                         
   0   4  12          0.84          1.47         3.21 o                         
   1   4  12        230.00        240.91        10.38 o                         
   2   4  12         55.13         47.96         6.56 o                         
   3   4  12         67.65         23.30        21.02 o                         
  -3   5  12         74.75         95.12        11.35 o                         
  -2   5  12          0.01          2.12         4.69 o                         
  -1   5  12        314.76        312.75         9.77 o                         
   0   5  12          2.23          0.54         3.30 o                         
   1   5  12        220.33        215.00        11.42 o                         
   2   5  12         12.44         12.79         5.78 o                         
  -3   6  12          8.16          6.90         6.99 o                         
  -2   6  12          3.94          0.56         4.98 o                         
  -1   6  12         14.89         17.89         4.20 o                         
   0   6  12          1.43          2.33         3.47 o                         
   1   6  12        127.07        140.08         9.14 o                         
   2   6  12          0.06         -2.23         5.96 o                         
  -3   7  12        193.98        180.03        85.18 o                         
  -2   7  12          0.30         -2.94         4.47 o                         
  -1   7  12         18.13         23.57         4.68 o                         
   0   7  12         35.89         41.12         4.42 o                         
   1   7  12         74.89         90.14        10.81 o                         
   2   7  12          0.30         -4.08         4.08 o                         
  -3   8  12          1.57          5.45         7.78 o                         
  -2   8  12        266.08        261.23        11.18 o                         
  -1   8  12         54.16         51.85         5.52 o                         
   0   8  12          6.31          1.51         3.88 o                         
   1   8  12         69.54         63.46         7.36 o                         
   2   8  12         68.19         72.54         6.26 o                         
  -3   9  12          2.63          1.99         6.27 o                         
  -2   9  12        161.27        178.57         9.71 o                         
  -1   9  12         17.54         23.86         5.28 o                         
   0   9  12        155.09        157.75         7.47 o                         
   1   9  12         41.06         45.25         6.20 o                         
   2   9  12         20.42         19.27         4.87 o                         
  -2  10  12         21.64         22.93         5.60 o                         
  -1  10  12          0.79          2.67         4.95 o                         
   0  10  12        175.45        174.17         7.49 o                         
   1  10  12          3.08         -4.64         4.64 o                         
  -2  11  12         93.98         94.10         9.23 o                         
  -1  11  12         49.90         38.58         5.96 o                         
   0  11  12        219.21        225.03         9.50 o                         
   1  11  12         48.27         39.10         5.75 o                         
  -2  12  12          0.29          3.16         5.77 o                         
  -1  12  12          0.06         -0.45         5.21 o                         
   0  12  12         67.20         69.26         5.95 o                         
   1  12  12          2.50          1.07         5.24 o                         
  -1  13  12         23.02         14.86         6.24 o                         
   0  13  12         18.04         15.65         6.38 o                         
  -3   0  13          0.50         29.84         6.67 o                         
  -1   0  13         44.83         49.87         5.77 o                         
   1   0  13          1.26         27.84         8.37 o                         
  -3   1  13         93.36         66.07        22.41 o                         
  -2   1  13         59.66         53.72         6.32 o                         
  -1   1  13        138.72        135.78         7.91 o                         
   0   1  13          2.56          6.91         3.66 o                         
   1   1  13        265.89        243.21        11.73 o                         
   2   1  13         22.19         27.53         6.97 o                         
  -3   2  13          1.30         14.76         4.62 o                         
  -2   2  13          7.52         25.12         4.33 o                         
  -1   2  13          0.52         21.97         3.97 o                         
   0   2  13          3.18         10.88         4.18 o                         
   1   2  13          1.81         11.43         5.41 o                         
   2   2  13         19.55         28.26         6.95 o                         
  -3   3  13         14.35         15.14         4.73 o                         
  -2   3  13        251.71         42.70        17.66 o                         
  -1   3  13        178.99        168.38         7.46 o                         
   0   3  13         98.60        108.18         6.12 o                         
   1   3  13          3.10          2.84         5.34 o                         
   2   3  13        237.65        241.50        12.73 o                         
  -3   4  13          2.88          8.66         4.59 o                         
  -2   4  13          7.36         23.00         5.36 o                         
  -1   4  13         36.45         38.36         4.64 o                         
   0   4  13         29.14         33.14         4.44 o                         
   1   4  13         54.95         51.05         6.46 o                         
   2   4  13        156.24        174.71        11.09 o                         
  -3   5  13         39.12         42.24         7.76 o                         
  -2   5  13         10.49          9.68         6.35 o                         
  -1   5  13         55.40         63.22         5.55 o                         
   0   5  13        313.22        309.68        10.29 o                         
   1   5  13         18.33         21.73         5.84 o                         
   2   5  13        124.11        124.93        14.84 o                         
  -3   6  13          3.30         11.95         7.76 o                         
  -2   6  13          0.86          1.89         5.50 o                         
  -1   6  13         15.26         20.69         4.79 o                         
   0   6  13         28.44         31.06         4.76 o                         
   1   6  13          0.01          3.39         5.70 o                         
   2   6  13         30.08         36.31         7.60 o                         
  -3   7  13         69.85         65.19        20.77 o                         
  -2   7  13         97.64        112.19         9.41 o                         
  -1   7  13        138.68        139.01         7.83 o                         
   0   7  13         69.57         71.58         6.12 o                         
   1   7  13          2.05          0.37         5.69 o                         
   2   7  13         34.41         15.24        10.00 o                         
  -2   8  13         67.77         72.91         6.83 o                         
  -1   8  13          2.04          4.85         5.88 o                         
   0   8  13          2.77         -1.38         4.64 o                         
   1   8  13          7.49          7.51         6.17 o                         
  -2   9  13         90.02        100.00         7.80 o                         
  -1   9  13         80.17         76.16         7.41 o                         
   0   9  13         37.05         35.10         5.83 o                         
   1   9  13        105.55        108.40        14.14 o                         
  -2  10  13         12.71          9.54         5.50 o                         
  -1  10  13          5.07          5.72         5.29 o                         
   0  10  13          0.87          0.80         5.22 o                         
   1  10  13          3.69         -2.01         6.32 o                         
  -1  11  13         67.59         77.65         7.35 o                         
   0  11  13         15.96         20.06         7.16 o                         
  -2   0  14         68.64         56.62        16.75 o                         
   0   0  14         85.74        125.25        12.38 o                         
   2   0  14         14.74         12.30        10.80 o                         
  -3   1  14         10.71          6.36         4.79 o                         
  -2   1  14         25.61         30.35         4.79 o                         
  -1   1  14         43.55         46.27         5.03 o                         
   0   1  14        131.83        143.09         9.35 o                         
   1   1  14        151.28        168.58        10.59 o                         
   2   1  14         47.54         51.06        11.29 o                         
  -3   2  14          3.88          4.98         4.80 o                         
  -2   2  14         28.30         40.83         6.33 o                         
  -1   2  14         84.04         95.10         6.47 o                         
   0   2  14         21.81         32.29         5.18 o                         
   1   2  14         15.29         30.60         6.32 o                         
   2   2  14         34.53         26.23        16.21 o                         
  -3   3  14         22.24         18.37         5.27 o                         
  -2   3  14        161.06        132.63        59.25 o                         
  -1   3  14         47.80         47.96         5.31 o                         
   0   3  14        144.85        147.90         8.47 o                         
   1   3  14         43.82         44.28         6.89 o                         
   2   3  14         68.70         43.31        27.91 o                         
  -3   4  14        112.50         14.52        13.85 o                         
  -2   4  14         21.63         29.74         5.72 o                         
  -1   4  14          1.43         -2.08         4.32 o                         
   0   4  14         58.62         66.17         6.34 o                         
   1   4  14         14.77         14.31         5.94 o                         
  -2   5  14          1.58         -1.23         7.39 o                         
  -1   5  14         36.80         43.46         5.36 o                         
   0   5  14          9.47          7.95         4.94 o                         
   1   5  14         86.37         80.99         8.05 o                         
  -2   6  14          1.67          3.49         5.86 o                         
  -1   6  14          2.02          7.49         4.97 o                         
   0   6  14         48.68         47.11         8.91 o                         
   1   6  14          5.13          5.14         6.31 o                         
  -2   7  14         20.76         16.40         6.57 o                         
  -1   7  14         90.37         98.71         7.32 o                         
   0   7  14          6.31          6.00         5.20 o                         
   1   7  14         93.39         86.04         8.37 o                         
  -2   8  14         17.61         18.46         7.56 o                         
  -1   8  14        139.33        125.22         8.03 o                         
   0   8  14         52.67         63.07         7.10 o                         
   1   8  14          9.62          4.65         8.31 o                         
  -1   9  14         12.13         11.19         5.54 o                         
   0   9  14         70.04         71.34         8.64 o                         
  -1  10  14         41.02         32.47        10.09 o                         
  -1   0  15        142.95        184.75        19.63 o                         
   1   0  15         48.38         73.42        11.30 o                         
  -2   1  15          7.84          5.85         7.35 o                         
  -1   1  15         74.32        104.33         8.15 o                         
   0   1  15          0.17          5.76         5.88 o                         
   1   1  15         22.41         42.74         7.43 o                         
  -2   2  15          6.92         10.93         7.44 o                         
  -1   2  15        129.20        154.76         9.03 o                         
   0   2  15          0.48         -3.65         5.77 o                         
   1   2  15        249.00        264.54        13.11 o                         
  -2   3  15         12.64         19.68         8.79 o                         
  -1   3  15          0.47         13.41         5.37 o                         
   0   3  15          0.11          3.28         5.92 o                         
   1   3  15        109.56        118.48         9.46 o                         
  -2   4  15         42.30         41.23         8.34 o                         
  -1   4  15         12.73         17.44         5.65 o                         
   0   4  15         17.64          3.49         5.93 o                         
   1   4  15          0.23          1.76         7.75 o                         
  -2   5  15         21.62         15.19         6.44 o                         
  -1   5  15          1.13          5.59         5.82 o                         
   0   5  15         42.52         31.30        10.30 o                         
  -1   6  15          9.52         21.93         5.76 o                         
   0   6  15         37.90         27.37         9.60 o                         
  -1   7  15         51.33         51.56         6.71 o                         
   0   7  15         21.72          5.83         6.48 o                         
   0   0  16        853.57        804.35        36.90 o                         
  -1   1  16         44.31         66.80         8.71 o                         
   0   1  16          5.42         68.16         8.71 o                         
  -1   2  16          0.12         22.29         7.67 o                         
   0   2  16          6.08         18.17        26.62 o                         
  -1   3  16          1.18          0.05        16.27 o                         
                                                                                
