# Supplementary material for: Crystal structures of 4-chloro­pyridine-2-carbo­nitrile and 6-chloro­pyridine-2-carbo­nitrile exhibit different inter­molecular π-stacking, C—H⋯Nnitrile and C—H⋯Npyridine inter­actions
Source: Acta Crystallogr E Crystallogr Commun. 2015 Jun 27;71(Pt 7):852–6. doi: 10.1107/S2056989015011767 (PMC4518955; doi:10.1107/S2056989015011767)
Supplement: Supplementary file 3 [file e-71-00852-IIsup3.hkl]

data_II                                                                         
_shelx_title ' MM1827C in P2(1)/n'                                              
_shelx_refln_list_code          4                                               
_shelx_F_calc_maximum      119.68                                               
_exptl_crystal_F_000       280.00                                               
_reflns_d_resolution_high  0.6976                                               
                                                                                
loop_                                                                           
 _space_group_symop_operation_xyz                                               
 'x, y, z'                                                                      
 '-x+1/2, y+1/2, -z+1/2'                                                        
 '-x, -y, -z'                                                                   
 'x-1/2, -y-1/2, z-1/2'                                                         
                                                                                
_cell_length_a     6.1739                                                       
_cell_length_b    15.2381                                                       
_cell_length_c     7.0123                                                       
_cell_angle_alpha  90.000                                                       
_cell_angle_beta  112.492                                                       
_cell_angle_gamma  90.000                                                       
                                                                                
_shelx_F_squared_multiplier     1.000                                           
                                                                                
loop_                                                                           
 _refln_index_h                                                                 
 _refln_index_k                                                                 
 _refln_index_l                                                                 
 _refln_F_squared_calc                                                          
 _refln_F_squared_meas                                                          
 _refln_F_squared_sigma                                                         
 _refln_observed_status                                                         
   2   0   0       7700.22       7968.59        93.84 o                         
   4   0   0        109.11         92.99         2.12 o                         
   6   0   0        716.45        676.47        10.54 o                         
   8   0   0        197.54        207.28         6.71 o                         
   1   1   0        156.19        142.58         1.60 o                         
   2   1   0         66.45         76.62         0.92 o                         
   3   1   0        488.80        467.74         4.27 o                         
   4   1   0          0.55          1.71         0.21 o                         
   5   1   0        297.19        291.34         3.07 o                         
   6   1   0         87.99         78.61         1.64 o                         
   7   1   0         21.56         23.21         1.15 o                         
   8   1   0         24.20         28.47         1.90 o                         
   0   2   0       1528.05       1500.61        18.58 o                         
   1   2   0         90.38         92.59         1.09 o                         
   2   2   0         33.80         38.36         0.59 o                         
   3   2   0         59.36         57.25         0.87 o                         
   4   2   0        107.68        126.26         1.60 o                         
   5   2   0         38.73         36.04         0.78 o                         
   6   2   0          7.83          4.65         0.52 o                         
   7   2   0         45.07         46.92         1.54 o                         
   8   2   0          2.60          2.44         0.84 o                         
   1   3   0        759.75        804.01         6.89 o                         
   2   3   0        231.44        213.29         2.31 o                         
   3   3   0          6.19          5.10         0.32 o                         
   4   3   0         42.35         37.30         0.84 o                         
   5   3   0          0.56          0.58         0.37 o                         
   6   3   0          9.81          9.76         0.96 o                         
   7   3   0          0.07          0.26         0.47 o                         
   8   3   0         15.58         16.25         1.25 o                         
   0   4   0        371.11        323.74         3.93 o                         
   1   4   0          5.15          3.71         0.21 o                         
   2   4   0         33.43         20.29         0.40 o                         
   3   4   0          6.20         10.71         0.42 o                         
   4   4   0        102.71        104.95         1.67 o                         
   5   4   0         11.68         12.26         0.71 o                         
   6   4   0        206.55        207.60         3.14 o                         
   7   4   0          1.03          1.32         0.51 o                         
   8   4   0         36.72         38.66         2.39 o                         
   1   5   0       2223.69       2287.43        18.48 o                         
   2   5   0         69.82         85.17         0.98 o                         
   3   5   0        411.76        404.30         3.64 o                         
   4   5   0         83.34         94.84         1.60 o                         
   5   5   0        208.19        205.30         3.05 o                         
   6   5   0         27.51         26.73         1.42 o                         
   7   5   0         73.15         77.15         2.33 o                         
   0   6   0        819.18        857.60        10.09 o                         
   1   6   0        850.30        979.34         8.44 o                         
   2   6   0       3993.38       4324.23        37.62 o                         
   3   6   0        117.67        113.60         1.35 o                         
   4   6   0       2620.24       2594.37        22.97 o                         
   5   6   0        178.88        179.92         2.34 o                         
   6   6   0        140.45        146.00         2.45 o                         
   7   6   0          5.47          6.66         1.06 o                         
   1   7   0        362.85        351.25         3.31 o                         
   2   7   0          0.06          0.24         0.17 o                         
   3   7   0         25.31         20.55         0.61 o                         
   4   7   0         79.26         71.08         1.15 o                         
   5   7   0         66.91         63.03         1.32 o                         
   6   7   0          7.14          7.07         0.64 o                         
   7   7   0          3.65          2.88         0.83 o                         
   0   8   0          4.38          2.71         0.43 o                         
   1   8   0         25.30         42.45         0.78 o                         
   2   8   0        193.15        212.72         2.24 o                         
   3   8   0        116.92        118.75         1.48 o                         
   4   8   0        116.20        110.40         1.70 o                         
   5   8   0        405.59        393.90         5.06 o                         
   6   8   0         19.05         17.50         0.96 o                         
   7   8   0         47.23         47.09         1.55 o                         
   1   9   0        485.11        472.96         4.63 o                         
   2   9   0         59.32         56.75         0.95 o                         
   3   9   0        177.07        170.69         2.19 o                         
   4   9   0          1.73          1.38         0.43 o                         
   5   9   0         24.11         24.85         1.01 o                         
   6   9   0         27.68         27.59         1.14 o                         
   7   9   0          7.96          8.92         0.99 o                         
   0  10   0        669.17        642.49        13.63 o                         
   1  10   0          0.22          0.32         0.27 o                         
   2  10   0        550.11        534.09         5.27 o                         
   3  10   0          0.03          1.03         0.38 o                         
   4  10   0        219.20        207.45         2.94 o                         
   5  10   0         25.93         22.97         1.11 o                         
   6  10   0         69.09         63.93         2.36 o                         
   7  10   0         62.04         59.94         2.91 o                         
   1  11   0        457.72        450.29         5.36 o                         
   2  11   0         79.49         77.11         1.41 o                         
   3  11   0        469.23        452.01         5.23 o                         
   4  11   0         58.54         53.90         1.43 o                         
   5  11   0        104.96        102.90         2.71 o                         
   6  11   0          0.04         -0.55         0.55 o                         
   7  11   0         66.42         66.68         2.15 o                         
   0  12   0        788.23        802.97        11.94 o                         
   1  12   0        381.05        378.09         4.19 o                         
   2  12   0        437.45        429.30         4.92 o                         
   3  12   0        126.59        102.30         2.07 o                         
   4  12   0        177.15        179.89         3.29 o                         
   5  12   0         98.93         94.34         2.19 o                         
   6  12   0        101.02         99.56         2.87 o                         
   1  13   0         52.00         51.24         1.23 o                         
   2  13   0         33.78         33.86         0.98 o                         
   3  13   0         70.48         60.93         1.95 o                         
   4  13   0         24.41         24.74         1.39 o                         
   5  13   0          0.01         -0.32         0.53 o                         
   6  13   0          5.36          6.22         0.93 o                         
   0  14   0        106.27        110.81         2.73 o                         
   1  14   0        171.66        170.73         2.55 o                         
   2  14   0         71.29         69.40         1.58 o                         
   3  14   0        105.90         84.70         1.98 o                         
   4  14   0         18.94         18.59         1.17 o                         
   5  14   0          6.44          4.77         0.86 o                         
   6  14   0          5.94          5.14         0.89 o                         
   1  15   0        200.94        201.65         3.09 o                         
   2  15   0         18.23         17.23         1.04 o                         
   3  15   0        246.57        254.75         4.67 o                         
   4  15   0          2.10          1.77         0.80 o                         
   5  15   0        109.76        104.67         2.85 o                         
   0  16   0        517.34        486.73        13.59 o                         
   1  16   0         33.75         33.48         1.25 o                         
   2  16   0        332.57        333.25         4.98 o                         
   3  16   0        113.45        105.26         2.84 o                         
   4  16   0        121.20        130.50         3.56 o                         
   5  16   0         23.78         22.09         2.03 o                         
   1  17   0        101.54         98.14         2.23 o                         
   2  17   0          0.59          0.58         0.66 o                         
   3  17   0         56.60         61.49         3.38 o                         
   4  17   0          9.70         11.06         1.35 o                         
   5  17   0        100.84         97.17         4.07 o                         
   0  18   0         94.49        101.47         3.33 o                         
   1  18   0         59.28         63.92         1.77 o                         
   2  18   0          4.40          2.59         0.81 o                         
   3  18   0         16.53         17.47         1.47 o                         
   4  18   0          0.96          0.41         1.30 o                         
   1  19   0        126.07        126.25         3.50 o                         
   2  19   0          0.01         -0.56         0.79 o                         
   3  19   0         57.69         59.98         2.59 o                         
   0  20   0        116.75        114.23         3.75 o                         
   1  20   0         23.08         25.30         1.58 o                         
   2  20   0         14.20         11.96         1.34 o                         
   3  20   0          0.67          0.46         0.88 o                         
   1  21   0        177.90        189.14         4.32 o                         
   2  21   0          0.08          0.71         1.16 o                         
  -7   0   1        137.73        120.81         3.41 o                         
  -5   0   1         46.34         33.18         1.30 o                         
  -3   0   1       1266.65       1465.71        28.61 o                         
  -1   0   1       5574.72       5824.36        62.28 o                         
   1   0   1         87.89         99.77         1.78 o                         
   3   0   1        175.85        154.99         2.12 o                         
   5   0   1        327.01        310.64         4.83 o                         
   7   0   1         17.17         15.55         1.37 o                         
  -8   1   1          5.35          6.16         0.85 o                         
  -7   1   1         81.33         80.97         2.05 o                         
  -6   1   1          3.41          2.96         0.46 o                         
  -5   1   1        275.66        271.78         2.99 o                         
  -4   1   1         57.79         62.32         0.85 o                         
  -3   1   1        310.48        311.22         3.00 o                         
  -2   1   1        525.59        586.26         5.97 o                         
  -1   1   1        251.14        271.93         3.48 o                         
   0   1   1          0.10          0.00         0.10 o                         
   1   1   1       5895.75       6253.67        50.52 o                         
   2   1   1          0.94          3.86         0.27 o                         
   3   1   1       1466.17       1579.06        14.07 o                         
   4   1   1        107.99        104.47         1.25 o                         
   5   1   1         11.99         13.21         0.54 o                         
   6   1   1         55.11         55.49         1.46 o                         
   7   1   1        172.29        154.26         3.05 o                         
  -8   2   1         16.37         15.90         1.21 o                         
  -7   2   1         22.57         19.90         1.42 o                         
  -6   2   1         83.92         84.96         1.72 o                         
  -5   2   1          5.50          4.17         0.36 o                         
  -4   2   1        533.08        522.60         4.63 o                         
  -3   2   1        839.31        923.63         7.70 o                         
  -2   2   1        586.44        571.05         4.98 o                         
  -1   2   1        679.86        737.05         6.01 o                         
   0   2   1        147.06        139.80         1.22 o                         
   1   2   1       3358.56       3597.31        32.01 o                         
   2   2   1        406.53        386.86         3.69 o                         
   3   2   1        749.23        791.23         7.31 o                         
   4   2   1        165.63        163.81         2.00 o                         
   5   2   1          6.92          7.78         0.66 o                         
   6   2   1         31.78         30.41         1.21 o                         
   7   2   1          9.77          9.85         0.87 o                         
  -8   3   1          6.60          6.86         0.87 o                         
  -7   3   1        161.37        155.00         2.84 o                         
  -6   3   1          7.06          7.57         0.59 o                         
  -5   3   1        496.07        494.29         4.95 o                         
  -4   3   1         68.08         66.58         0.96 o                         
  -3   3   1       1862.32       1958.68        16.58 o                         
  -2   3   1        270.03        299.95         2.80 o                         
  -1   3   1       4691.95       4875.99        47.49 o                         
   0   3   1          8.43          7.95         0.27 o                         
   1   3   1       2132.03       2215.36        21.95 o                         
   2   3   1        246.70        258.38         2.76 o                         
   3   3   1        330.51        334.02         3.39 o                         
   4   3   1         30.97         31.00         0.81 o                         
   5   3   1         56.11         57.22         1.42 o                         
   6   3   1          2.19          2.22         0.63 o                         
   7   3   1          2.34          3.19         0.90 o                         
  -8   4   1          2.05          1.32         0.74 o                         
  -7   4   1         89.31         89.26         1.95 o                         
  -6   4   1         78.11         76.13         1.61 o                         
  -5   4   1        183.57        174.68         2.15 o                         
  -4   4   1        501.31        470.23         4.80 o                         
  -3   4   1        213.97        215.25         2.19 o                         
  -2   4   1        471.73        465.49         4.00 o                         
  -1   4   1        995.06       1073.86         9.49 o                         
   0   4   1        133.58        136.48         1.31 o                         
   1   4   1          5.33          9.92         0.30 o                         
   2   4   1        482.80        484.38         4.19 o                         
   3   4   1        144.30        140.43         1.70 o                         
   4   4   1        206.65        199.25         2.65 o                         
   5   4   1        296.94        285.18         3.95 o                         
   6   4   1          2.91          2.34         0.62 o                         
   7   4   1         80.59         85.11         2.67 o                         
  -8   5   1          0.10          0.62         0.67 o                         
  -7   5   1         13.39         14.00         1.13 o                         
  -6   5   1          1.38          0.60         0.42 o                         
  -5   5   1          1.08          2.08         0.33 o                         
  -4   5   1          7.32          6.56         0.39 o                         
  -3   5   1        116.71        131.28         1.62 o                         
  -2   5   1         82.53         82.91         1.32 o                         
  -1   5   1       1632.08       1809.22        15.85 o                         
   0   5   1        251.34        247.09         2.24 o                         
   1   5   1         70.77         74.67         0.97 o                         
   2   5   1       1090.69       1141.52         9.82 o                         
   3   5   1         47.68         59.27         0.90 o                         
   4   5   1        521.07        516.44         6.12 o                         
   5   5   1        436.49        445.82         5.33 o                         
   6   5   1         11.30         10.09         0.86 o                         
   7   5   1         58.41         59.77         2.74 o                         
  -8   6   1          0.45          0.99         0.61 o                         
  -7   6   1         46.18         53.58         1.67 o                         
  -6   6   1          1.48          1.14         0.44 o                         
  -5   6   1        813.30        791.58         8.41 o                         
  -4   6   1        825.93        799.78         7.54 o                         
  -3   6   1        185.73        216.41         2.29 o                         
  -2   6   1       1452.74       1621.38        14.34 o                         
  -1   6   1          1.24         -0.18         0.18 o                         
   0   6   1        435.36        440.93         3.83 o                         
   1   6   1        943.56       1024.26         8.50 o                         
   2   6   1        722.19        766.51         6.52 o                         
   3   6   1        163.89        157.95         1.76 o                         
   4   6   1        151.98        149.82         2.07 o                         
   5   6   1          8.02          7.58         0.71 o                         
   6   6   1          0.16         -0.30         0.54 o                         
   7   6   1         42.22         38.84         2.39 o                         
  -8   7   1          0.00         -0.10         0.72 o                         
  -7   7   1        115.02        106.36         2.49 o                         
  -6   7   1          1.43          1.19         0.51 o                         
  -5   7   1        401.97        378.89         4.74 o                         
  -4   7   1         39.82         37.38         0.89 o                         
  -3   7   1       1127.34       1109.35         9.32 o                         
  -2   7   1        107.15        110.54         1.30 o                         
  -1   7   1       1316.33       1414.60        12.08 o                         
   0   7   1        147.46        156.81         1.64 o                         
   1   7   1        256.89        245.21         2.42 o                         
   2   7   1          7.68         15.86         0.44 o                         
   3   7   1        705.49        713.00         6.46 o                         
   4   7   1         82.15         80.58         1.32 o                         
   5   7   1        919.61        898.50        10.10 o                         
   6   7   1         54.85         56.84         2.11 o                         
   7   7   1         78.24         80.72         3.78 o                         
  -7   8   1         23.21         25.52         1.34 o                         
  -6   8   1        125.58        121.84         2.41 o                         
  -5   8   1        119.89        116.83         2.07 o                         
  -4   8   1         29.20         26.51         0.97 o                         
  -3   8   1         34.97         29.00         0.63 o                         
  -2   8   1        141.93        116.31         1.45 o                         
  -1   8   1        176.79        199.28         2.16 o                         
   0   8   1       1485.58       1524.94        13.11 o                         
   1   8   1        113.55        129.87         1.53 o                         
   2   8   1         65.90         51.25         0.82 o                         
   3   8   1         26.84         22.64         0.67 o                         
   4   8   1          1.57          1.59         0.41 o                         
   5   8   1         35.55         34.87         1.12 o                         
   6   8   1         31.96         32.86         1.77 o                         
   7   8   1          5.68          8.26         1.47 o                         
  -7   9   1        119.94        120.26         2.77 o                         
  -6   9   1          4.08          4.03         0.65 o                         
  -5   9   1        457.55        441.89         5.91 o                         
  -4   9   1          0.13          0.35         0.39 o                         
  -3   9   1        424.70        419.39         5.25 o                         
  -2   9   1         16.18         11.27         0.46 o                         
  -1   9   1        319.17        297.23         3.08 o                         
   0   9   1         19.90         23.26         0.59 o                         
   1   9   1        479.86        476.74         4.49 o                         
   2   9   1          7.77          9.65         0.54 o                         
   3   9   1        315.44        312.69         3.77 o                         
   4   9   1          0.20         -0.11         0.39 o                         
   5   9   1         62.79         65.95         1.59 o                         
   6   9   1         78.96         73.63         1.88 o                         
   7   9   1          5.11          2.87         1.27 o                         
  -7  10   1         13.13         15.25         1.57 o                         
  -6  10   1          2.95          4.51         0.77 o                         
  -5  10   1          1.51          1.65         0.57 o                         
  -4  10   1          4.08          6.33         0.62 o                         
  -3  10   1          0.21          0.20         0.35 o                         
  -2  10   1        222.84        209.72         2.53 o                         
  -1  10   1         70.99         71.72         1.06 o                         
   0  10   1        490.60        471.61         4.64 o                         
   1  10   1        276.06        266.36         2.92 o                         
   2  10   1         29.35         32.27         0.85 o                         
   3  10   1        199.93        193.35         2.67 o                         
   4  10   1          0.02         -0.40         0.40 o                         
   5  10   1        143.55        142.57         2.72 o                         
   6  10   1          0.71          1.58         0.59 o                         
  -7  11   1          0.05         -0.47         0.59 o                         
  -6  11   1          5.98          7.65         0.83 o                         
  -5  11   1          0.02         -0.29         0.48 o                         
  -4  11   1         21.12         23.47         0.99 o                         
  -3  11   1          5.18          4.58         0.50 o                         
  -2  11   1         76.41         69.44         1.25 o                         
  -1  11   1        117.82        114.13         1.69 o                         
   0  11   1        573.06        566.41         5.78 o                         
   1  11   1          8.22          9.02         0.53 o                         
   2  11   1        189.53        179.18         2.35 o                         
   3  11   1         22.13         24.52         1.02 o                         
   4  11   1         18.76         20.02         0.99 o                         
   5  11   1          3.10          2.71         0.74 o                         
   6  11   1        103.45        103.45         2.53 o                         
  -7  12   1          9.60          8.73         1.01 o                         
  -6  12   1        441.23        437.02         6.61 o                         
  -5  12   1          4.45          3.95         0.67 o                         
  -4  12   1        110.95        122.65         2.39 o                         
  -3  12   1         90.87         81.60         1.79 o                         
  -2  12   1        527.78        480.47         5.15 o                         
  -1  12   1        171.37        165.51         2.48 o                         
   0  12   1       1560.26       1560.70        15.57 o                         
   1  12   1         52.20         52.54         1.08 o                         
   2  12   1        322.03        292.45         4.16 o                         
   3  12   1         43.82         48.02         1.36 o                         
   4  12   1        100.53        100.91         2.11 o                         
   5  12   1         36.17         36.90         1.49 o                         
   6  12   1         94.76         94.43         3.50 o                         
  -6  13   1          0.52          1.39         0.68 o                         
  -5  13   1        137.63        131.15         2.87 o                         
  -4  13   1          5.69          5.40         0.71 o                         
  -3  13   1        381.14        371.57         5.50 o                         
  -2  13   1         23.16         17.37         0.87 o                         
  -1  13   1        899.91        880.77         9.27 o                         
   0  13   1        360.90        353.24         4.25 o                         
   1  13   1        752.68        718.36         8.15 o                         
   2  13   1          4.31          3.66         0.53 o                         
   3  13   1        202.63        201.28         3.13 o                         
   4  13   1         28.50         23.12         1.23 o                         
   5  13   1         42.21         43.77         2.25 o                         
   6  13   1         83.56         89.64         2.51 o                         
  -6  14   1          0.23          0.63         0.70 o                         
  -5  14   1          0.18          0.32         0.57 o                         
  -4  14   1        351.88        309.39         5.47 o                         
  -3  14   1          0.59          0.69         0.70 o                         
  -2  14   1         25.50         33.68         1.19 o                         
  -1  14   1          8.39          9.14         0.77 o                         
   0  14   1        205.80        197.53         4.53 o                         
   1  14   1         52.42         50.84         1.38 o                         
   2  14   1         39.38         44.64         1.42 o                         
   3  14   1         28.33         29.10         1.21 o                         
   4  14   1        193.69        187.52         3.61 o                         
   5  14   1         14.38         13.53         1.13 o                         
  -6  15   1          0.16          0.30         0.66 o                         
  -5  15   1          9.11          5.55         0.95 o                         
  -4  15   1         19.16         18.30         1.37 o                         
  -3  15   1         61.55         57.40         1.83 o                         
  -2  15   1          0.32          0.66         0.54 o                         
  -1  15   1        140.76        147.87         2.38 o                         
   0  15   1          8.97          8.08         0.69 o                         
   1  15   1        134.08        134.44         2.36 o                         
   2  15   1         51.40         54.02         1.79 o                         
   3  15   1         42.55         43.26         1.80 o                         
   4  15   1        113.53        104.64         3.50 o                         
   5  15   1          7.85          7.84         1.03 o                         
  -5  16   1          4.93          5.50         1.08 o                         
  -4  16   1          4.03          2.13         0.81 o                         
  -3  16   1          9.30          8.44         0.98 o                         
  -2  16   1         15.32         17.01         1.09 o                         
  -1  16   1         34.09         35.09         1.22 o                         
   0  16   1          2.46          4.59         0.62 o                         
   1  16   1         78.71         80.33         1.96 o                         
   2  16   1          0.66         -0.58         0.58 o                         
   3  16   1         57.27         56.86         2.08 o                         
   4  16   1          6.04          5.61         1.07 o                         
   5  16   1         17.66         21.48         1.72 o                         
  -5  17   1         25.60         24.80         1.94 o                         
  -4  17   1         13.75         13.20         1.33 o                         
  -3  17   1         39.94         39.02         1.86 o                         
  -2  17   1        119.29        115.53         3.86 o                         
  -1  17   1         51.52         52.16         1.54 o                         
   0  17   1         22.78         19.73         1.18 o                         
   1  17   1         29.23         28.53         1.32 o                         
   2  17   1         23.50         23.20         1.56 o                         
   3  17   1         30.15         29.56         1.89 o                         
   4  17   1         59.73         67.25         2.70 o                         
  -4  18   1        398.82        414.73         7.19 o                         
  -3  18   1          6.90          8.43         1.17 o                         
  -2  18   1        436.59        454.50         7.32 o                         
  -1  18   1         20.93         22.58         1.19 o                         
   0  18   1        210.60        209.03         5.20 o                         
   1  18   1          2.21          2.33         0.72 o                         
   2  18   1        329.24        329.55         8.16 o                         
   3  18   1         14.18         18.03         1.61 o                         
   4  18   1        120.90        131.22         4.46 o                         
  -4  19   1          5.60          6.65         1.39 o                         
  -3  19   1        108.84        120.61         3.29 o                         
  -2  19   1          4.84          4.29         0.93 o                         
  -1  19   1         58.84         58.47         3.42 o                         
   0  19   1          1.34          2.04         0.68 o                         
   1  19   1        155.52        160.05         3.89 o                         
   2  19   1        105.78        115.85         3.18 o                         
   3  19   1         89.34         90.79         3.17 o                         
  -3  20   1         20.46         23.86         1.73 o                         
  -2  20   1          0.36          0.39         0.87 o                         
  -1  20   1         64.31         69.92         2.76 o                         
   0  20   1         63.00         61.16         2.15 o                         
   1  20   1          0.24          1.03         0.87 o                         
   2  20   1          0.10         -0.37         0.89 o                         
  -2  21   1          4.38          4.36         1.08 o                         
  -1  21   1          0.72         -0.25         0.87 o                         
   0  21   1         44.64         46.50         2.37 o                         
   1  21   1          4.91          4.78         1.05 o                         
  -8   0   2        358.57        383.23         8.19 o                         
  -6   0   2        693.88        631.42        11.18 o                         
  -4   0   2        213.32        200.95         2.87 o                         
  -2   0   2       5358.10       5829.70        86.01 o                         
   0   0   2       9600.17      10042.78       124.40 o                         
   2   0   2        545.53        581.78         7.07 o                         
   4   0   2         58.89         60.62         1.46 o                         
   6   0   2          8.31          8.90         1.77 o                         
  -8   1   2         52.61         58.88         1.94 o                         
  -7   1   2         86.01         88.49         2.06 o                         
  -6   1   2        215.26        195.82         2.95 o                         
  -5   1   2        275.85        271.73         3.16 o                         
  -4   1   2          2.06          0.69         0.19 o                         
  -3   1   2        267.53        250.94         2.90 o                         
  -2   1   2       2187.67       2323.66        18.75 o                         
  -1   1   2          6.72          1.74         0.18 o                         
   0   1   2      14322.76      14763.87       154.86 o                         
   1   1   2          0.31          0.32         0.14 o                         
   2   1   2        679.43        697.56         6.41 o                         
   3   1   2         91.58         84.99         1.24 o                         
   4   1   2          0.07          0.65         0.35 o                         
   5   1   2         30.17         30.56         0.93 o                         
   6   1   2        258.09        246.20         3.86 o                         
   7   1   2          3.16          3.29         0.68 o                         
  -8   2   2          1.99          1.75         0.72 o                         
  -7   2   2          0.11         -0.20         0.46 o                         
  -6   2   2         35.37         29.96         1.08 o                         
  -5   2   2         94.93         90.72         1.45 o                         
  -4   2   2         75.10         80.72         1.08 o                         
  -3   2   2        195.71        187.49         2.02 o                         
  -2   2   2        301.29        298.44         3.02 o                         
  -1   2   2        528.89        522.26         4.58 o                         
   0   2   2         53.79         49.63         0.64 o                         
   1   2   2        542.81        519.01         4.45 o                         
   2   2   2          2.28          4.09         0.24 o                         
   3   2   2        260.19        245.22         2.51 o                         
   4   2   2          0.34          0.38         0.39 o                         
   5   2   2        163.17        160.37         2.53 o                         
   6   2   2          6.21          7.54         0.89 o                         
   7   2   2         24.88         28.26         1.27 o                         
  -8   3   2         12.20         12.22         1.01 o                         
  -7   3   2          8.18          7.37         0.76 o                         
  -6   3   2         48.24         58.02         1.44 o                         
  -5   3   2          8.34          7.56         0.55 o                         
  -4   3   2        103.59        124.15         1.58 o                         
  -3   3   2        103.87        112.67         1.48 o                         
  -2   3   2         76.55         77.58         1.00 o                         
  -1   3   2        574.25        613.08         5.15 o                         
   0   3   2        277.38        251.75         2.38 o                         
   1   3   2         30.31         28.36         0.59 o                         
   2   3   2        602.80        591.16         5.13 o                         
   3   3   2         32.55         34.26         0.69 o                         
   4   3   2        353.72        352.90         3.71 o                         
   5   3   2         12.92         13.38         0.88 o                         
   6   3   2        117.73        120.33         2.47 o                         
   7   3   2          2.79          2.19         0.88 o                         
  -8   4   2         87.98         98.67         2.64 o                         
  -7   4   2         14.13         13.63         1.17 o                         
  -6   4   2        212.40        205.29         2.97 o                         
  -5   4   2         80.65         80.72         1.44 o                         
  -4   4   2         65.84         63.05         1.01 o                         
  -3   4   2        229.97        245.38         2.46 o                         
  -2   4   2         91.36         70.89         0.97 o                         
  -1   4   2        223.95        222.58         1.99 o                         
   0   4   2         81.19         74.14         0.90 o                         
   1   4   2         95.84         83.46         1.09 o                         
   2   4   2         70.18         74.46         1.05 o                         
   3   4   2         61.14         53.62         0.89 o                         
   4   4   2        112.64        119.16         1.60 o                         
   5   4   2         47.19         49.10         1.17 o                         
   6   4   2          3.49          4.25         0.88 o                         
   7   4   2         26.49         29.78         2.72 o                         
  -8   5   2          6.44          6.44         0.93 o                         
  -7   5   2         17.69         17.56         1.07 o                         
  -6   5   2         15.92         17.50         0.85 o                         
  -5   5   2          0.14          0.58         0.36 o                         
  -4   5   2        483.13        460.60         4.58 o                         
  -3   5   2        651.04        623.05         5.84 o                         
  -2   5   2        545.28        623.05         5.55 o                         
  -1   5   2       2393.25       2465.81        19.94 o                         
   0   5   2         42.76         47.12         0.71 o                         
   1   5   2        107.67         95.17         1.23 o                         
   2   5   2        926.54       1020.04         9.29 o                         
   3   5   2         37.21         37.96         0.77 o                         
   4   5   2        331.52        337.10         3.47 o                         
   5   5   2        147.91        150.40         2.80 o                         
   6   5   2         34.04         34.88         1.61 o                         
   7   5   2          8.23          6.77         1.36 o                         
  -8   6   2          7.95          5.48         0.89 o                         
  -7   6   2         68.87         78.30         2.17 o                         
  -6   6   2        193.45        194.16         2.99 o                         
  -5   6   2        241.13        230.25         3.23 o                         
  -4   6   2       1798.59       1793.93        18.63 o                         
  -3   6   2          7.10          6.70         0.36 o                         
  -2   6   2       1110.43       1234.71        11.55 o                         
  -1   6   2         12.11          7.60         0.34 o                         
   0   6   2        293.51        302.23         2.78 o                         
   1   6   2        565.37        585.91         5.27 o                         
   2   6   2        599.14        611.37         6.08 o                         
   3   6   2        138.24        134.19         1.73 o                         
   4   6   2        201.65        202.41         2.58 o                         
   5   6   2         41.96         37.34         1.15 o                         
   6   6   2         70.29         70.55         2.32 o                         
   7   6   2         12.17          7.66         3.03 o                         
  -8   7   2          1.44          2.03         0.72 o                         
  -7   7   2         17.97         19.53         1.22 o                         
  -6   7   2         25.86         27.39         1.04 o                         
  -5   7   2        192.69        178.00         2.58 o                         
  -4   7   2       1296.47       1262.38        13.42 o                         
  -3   7   2          0.04         -0.06         0.17 o                         
  -2   7   2       1721.64       1823.97        16.16 o                         
  -1   7   2         35.96         59.52         0.88 o                         
   0   7   2        191.87        180.61         1.91 o                         
   1   7   2        335.43        356.38         3.87 o                         
   2   7   2       1024.33       1075.26         9.85 o                         
   3   7   2         14.83         15.59         0.59 o                         
   4   7   2        854.81        860.60         9.22 o                         
   5   7   2        341.07        335.61         4.49 o                         
   6   7   2         17.30         17.49         1.40 o                         
  -8   8   2         11.82          9.65         1.07 o                         
  -7   8   2          1.79          1.27         0.68 o                         
  -6   8   2          5.70          5.90         0.65 o                         
  -5   8   2         64.79         61.40         1.40 o                         
  -4   8   2         89.73         80.46         1.51 o                         
  -3   8   2         67.85         60.85         0.92 o                         
  -2   8   2        152.64        156.79         1.93 o                         
  -1   8   2        744.70        749.25         6.68 o                         
   0   8   2          7.43          7.84         0.38 o                         
   1   8   2        696.26        649.50         5.67 o                         
   2   8   2          0.20         -0.10         0.29 o                         
   3   8   2        298.98        291.83         3.41 o                         
   4   8   2          0.60          0.24         0.67 o                         
   5   8   2         40.24         42.13         1.34 o                         
   6   8   2          0.05          0.35         0.88 o                         
  -7   9   2        153.89        156.79         4.33 o                         
  -6   9   2         32.60         28.16         1.26 o                         
  -5   9   2        353.01        341.83         4.77 o                         
  -4   9   2         85.52         85.77         1.78 o                         
  -3   9   2        121.43        122.40         1.81 o                         
  -2   9   2        361.29        338.27         3.50 o                         
  -1   9   2         31.46         23.90         0.59 o                         
   0   9   2        247.28        247.35         2.57 o                         
   1   9   2        137.05        142.15         1.70 o                         
   2   9   2         49.95         45.18         1.08 o                         
   3   9   2          4.56          3.85         0.48 o                         
   4   9   2         74.30         71.52         1.71 o                         
   5   9   2         57.28         52.33         1.55 o                         
   6   9   2        126.03        126.45         2.70 o                         
  -7  10   2         48.48         48.64         1.85 o                         
  -6  10   2         80.86         80.18         2.04 o                         
  -5  10   2         14.36         14.75         1.07 o                         
  -4  10   2        296.25        283.66         4.07 o                         
  -3  10   2          1.08          1.15         0.43 o                         
  -2  10   2        335.99        332.54         3.50 o                         
  -1  10   2          0.02          0.04         0.23 o                         
   0  10   2        282.28        279.95         2.89 o                         
   1  10   2         23.81         24.18         0.73 o                         
   2  10   2        124.63        120.21         2.02 o                         
   3  10   2         30.89         32.21         1.44 o                         
   4  10   2          8.76          8.08         0.75 o                         
   5  10   2          0.16         -0.47         0.47 o                         
   6  10   2          4.72          3.37         0.99 o                         
  -7  11   2          4.86          5.17         0.83 o                         
  -6  11   2          6.81          5.84         0.80 o                         
  -5  11   2        151.34        157.24         2.84 o                         
  -4  11   2         31.76         32.19         1.37 o                         
  -3  11   2         54.84         72.35         1.66 o                         
  -2  11   2         36.08         33.03         1.09 o                         
  -1  11   2         32.79         32.72         0.86 o                         
   0  11   2          0.32          0.64         0.32 o                         
   1  11   2        587.64        590.03         6.10 o                         
   2  11   2         56.25         56.75         1.38 o                         
   3  11   2        217.98        213.19         3.42 o                         
   4  11   2         14.91         15.84         1.02 o                         
   5  11   2          4.44          4.87         0.74 o                         
   6  11   2          2.77          2.35         0.73 o                         
  -7  12   2         21.46         22.12         1.66 o                         
  -6  12   2         76.94         80.97         2.27 o                         
  -5  12   2          6.79          5.53         0.69 o                         
  -4  12   2         78.82         80.29         1.88 o                         
  -3  12   2        594.06        526.92         6.70 o                         
  -2  12   2        162.01        156.74         2.29 o                         
  -1  12   2        436.72        427.99         4.91 o                         
   0  12   2        220.82        222.34         3.26 o                         
   1  12   2         32.39         30.65         1.00 o                         
   2  12   2        135.32        136.45         2.32 o                         
   3  12   2        124.09        122.81         2.45 o                         
   4  12   2         57.34         60.06         1.77 o                         
   5  12   2         88.33         84.63         2.59 o                         
  -7  13   2          0.13         -0.05         0.67 o                         
  -6  13   2         45.10         45.82         1.73 o                         
  -5  13   2         97.99        101.48         2.60 o                         
  -4  13   2         50.35         50.27         1.47 o                         
  -3  13   2         27.59         16.75         1.10 o                         
  -2  13   2        196.10        189.06         2.68 o                         
  -1  13   2         48.81         51.78         1.35 o                         
   0  13   2        546.34        533.43         5.99 o                         
   1  13   2        554.91        539.70         6.81 o                         
   2  13   2        418.53        414.96         5.27 o                         
   3  13   2        175.83        160.25         2.95 o                         
   4  13   2        131.89        132.93         2.73 o                         
   5  13   2         23.21         24.78         1.87 o                         
  -6  14   2          9.52         12.37         1.12 o                         
  -5  14   2        102.68        110.49         2.73 o                         
  -4  14   2         29.14         30.93         1.44 o                         
  -3  14   2         30.16         43.29         2.66 o                         
  -2  14   2         42.01         41.92         1.24 o                         
  -1  14   2         18.83         14.94         0.83 o                         
   0  14   2         51.45         50.29         1.37 o                         
   1  14   2        108.89        101.53         2.16 o                         
   2  14   2         18.76         18.19         1.06 o                         
   3  14   2         84.09         84.73         2.10 o                         
   4  14   2          0.15          0.23         0.60 o                         
   5  14   2         41.32         44.42         1.88 o                         
  -6  15   2         20.22         20.78         1.49 o                         
  -5  15   2         94.41         87.39         2.68 o                         
  -4  15   2         16.36         16.98         1.20 o                         
  -3  15   2        445.39        416.84         6.24 o                         
  -2  15   2         40.15         37.70         1.52 o                         
  -1  15   2        231.15        228.75         3.22 o                         
   0  15   2        148.53        144.40         2.49 o                         
   1  15   2          6.18          5.32         0.77 o                         
   2  15   2        101.94        100.90         2.55 o                         
   3  15   2          0.94         -0.62         0.69 o                         
   4  15   2         23.66         26.61         1.44 o                         
   5  15   2         17.44         14.59         1.69 o                         
  -5  16   2          7.45          6.67         1.14 o                         
  -4  16   2         91.58        102.06         2.89 o                         
  -3  16   2          1.22         -0.01         0.64 o                         
  -2  16   2        177.18        169.91         4.00 o                         
  -1  16   2          0.20         -0.43         0.46 o                         
   0  16   2        167.57        165.25         2.98 o                         
   1  16   2         45.49         44.85         1.67 o                         
   2  16   2         52.62         54.51         2.05 o                         
   3  16   2         76.80         78.00         2.47 o                         
   4  16   2          7.95          9.32         1.33 o                         
  -5  17   2          1.41          1.09         0.90 o                         
  -4  17   2         38.36         40.88         2.03 o                         
  -3  17   2         14.12         15.22         1.22 o                         
  -2  17   2         78.28         81.43         2.26 o                         
  -1  17   2         56.56         59.30         1.70 o                         
   0  17   2         29.23         27.61         1.53 o                         
   1  17   2         13.53         11.51         1.23 o                         
   2  17   2         41.25         44.07         1.97 o                         
   3  17   2         57.12         59.01         2.28 o                         
   4  17   2         38.13         36.59         2.19 o                         
  -4  18   2          7.43          7.15         1.16 o                         
  -3  18   2         33.38         28.65         1.59 o                         
  -2  18   2         11.90         12.01         1.15 o                         
  -1  18   2        108.89        103.57         2.60 o                         
   0  18   2         26.12         30.62         1.53 o                         
   1  18   2        252.05        254.29         4.48 o                         
   2  18   2          0.76          1.12         0.89 o                         
   3  18   2        105.60        113.28         3.24 o                         
  -4  19   2          6.62          5.35         1.13 o                         
  -3  19   2        107.86        106.06         3.83 o                         
  -2  19   2         41.10         39.62         1.82 o                         
  -1  19   2        230.16        239.15         6.84 o                         
   0  19   2        150.50        145.39         4.38 o                         
   1  19   2          0.96          2.10         0.93 o                         
   2  19   2         14.29         14.65         1.44 o                         
  -3  20   2          3.36          1.69         1.06 o                         
  -2  20   2         11.51         11.42         1.32 o                         
  -1  20   2         34.82         36.73         2.41 o                         
   0  20   2         26.35         25.69         1.75 o                         
   1  20   2          6.22          6.00         1.18 o                         
   2  20   2         10.42         12.52         1.37 o                         
  -2  21   2         14.62         18.28         3.14 o                         
  -1  21   2         38.45         36.72         2.85 o                         
   0  21   2          2.28          2.03         1.14 o                         
  -7   0   3        294.67        284.70         6.24 o                         
  -5   0   3        335.06        351.66         5.87 o                         
  -3   0   3       1057.24       1138.87        13.41 o                         
  -1   0   3       2474.16       2487.43        37.71 o                         
   1   0   3       4725.43       4916.84        55.98 o                         
   3   0   3       1487.37       1509.65        21.29 o                         
   5   0   3         93.14         87.30         3.68 o                         
  -8   1   3          0.04          0.07         0.56 o                         
  -7   1   3          0.03         -0.09         0.53 o                         
  -6   1   3         36.36         37.86         1.28 o                         
  -5   1   3        284.10        245.81         3.12 o                         
  -4   1   3        541.17        543.13         5.24 o                         
  -3   1   3        259.57        320.05         3.07 o                         
  -2   1   3        593.77        583.51         5.00 o                         
  -1   1   3         64.92         85.23         1.04 o                         
   0   1   3         29.88         19.22         0.43 o                         
   1   1   3       2298.89       2588.18        20.97 o                         
   2   1   3        107.53         96.29         1.25 o                         
   3   1   3        240.12        258.87         2.92 o                         
   4   1   3        145.22        144.85         2.21 o                         
   5   1   3         22.06         21.41         0.94 o                         
   6   1   3         43.87         46.85         1.71 o                         
  -8   2   3          5.93          6.07         0.82 o                         
  -7   2   3         13.47         16.76         1.06 o                         
  -6   2   3         45.20         43.15         1.36 o                         
  -5   2   3         21.46         22.15         0.83 o                         
  -4   2   3        158.87        150.19         1.79 o                         
  -3   2   3          4.92          5.64         0.34 o                         
  -2   2   3         47.05         39.81         0.66 o                         
  -1   2   3        354.98        367.38         3.27 o                         
   0   2   3         23.12         20.37         0.51 o                         
   1   2   3        199.40        195.80         1.93 o                         
   2   2   3          1.30          1.27         0.21 o                         
   3   2   3         31.16         31.37         0.82 o                         
   4   2   3          5.67          6.26         0.56 o                         
   5   2   3         16.45         19.41         0.97 o                         
   6   2   3          0.36         -0.50         0.50 o                         
  -8   3   3          6.70          7.58         0.88 o                         
  -7   3   3        200.62        199.18         3.30 o                         
  -6   3   3          0.02         -0.18         0.45 o                         
  -5   3   3        259.81        267.05         3.41 o                         
  -4   3   3         28.01         26.70         0.88 o                         
  -3   3   3        539.64        568.28         5.41 o                         
  -2   3   3         15.00         16.86         0.63 o                         
  -1   3   3        329.00        329.68         3.11 o                         
   0   3   3         82.16         76.90         1.01 o                         
   1   3   3         12.94         18.67         0.60 o                         
   2   3   3         93.98         91.57         1.29 o                         
   3   3   3         77.76         82.77         1.37 o                         
   4   3   3          6.56          6.57         0.55 o                         
   5   3   3         21.56         22.77         1.03 o                         
   6   3   3          1.34          0.75         0.57 o                         
  -8   4   3         14.67         16.39         1.51 o                         
  -7   4   3          5.52          6.08         0.79 o                         
  -6   4   3         67.42         69.62         1.61 o                         
  -5   4   3        159.76        158.10         2.32 o                         
  -4   4   3         23.35         21.98         0.77 o                         
  -3   4   3        828.85        836.72         8.38 o                         
  -2   4   3         15.45         21.44         0.48 o                         
  -1   4   3        383.27        389.78         3.48 o                         
   0   4   3          3.86          5.76         0.33 o                         
   1   4   3        232.23        236.50         2.66 o                         
   2   4   3          0.34          0.04         0.25 o                         
   3   4   3        148.98        143.68         2.10 o                         
   4   4   3          1.84          3.03         0.45 o                         
   5   4   3         10.55          9.53         0.76 o                         
   6   4   3          1.68          1.06         0.83 o                         
  -8   5   3          7.11          4.24         1.02 o                         
  -7   5   3         56.02         63.42         1.80 o                         
  -6   5   3         73.36         71.47         1.55 o                         
  -5   5   3        388.04        367.90         4.41 o                         
  -4   5   3        788.65        751.56         7.89 o                         
  -3   5   3        183.15        184.83         2.12 o                         
  -2   5   3        935.92        956.38         8.05 o                         
  -1   5   3        856.64        961.56         8.37 o                         
   0   5   3        742.28        707.79         6.57 o                         
   1   5   3         45.41         53.63         0.93 o                         
   2   5   3       1156.88       1150.73        11.03 o                         
   3   5   3         13.32         15.75         0.73 o                         
   4   5   3        320.04        318.35         3.98 o                         
   5   5   3        149.67        149.43         2.73 o                         
   6   5   3          1.56          3.01         0.88 o                         
  -8   6   3          1.67         -0.20         0.83 o                         
  -7   6   3        197.79        199.38         3.85 o                         
  -6   6   3         12.12         11.54         0.77 o                         
  -5   6   3        815.79        803.67         8.59 o                         
  -4   6   3         74.20         79.03         1.47 o                         
  -3   6   3       1389.45       1393.73        14.18 o                         
  -2   6   3        122.64        133.62         1.50 o                         
  -1   6   3       1600.91       1665.50        13.70 o                         
   0   6   3        133.49        138.81         1.58 o                         
   1   6   3        529.17        527.81         4.90 o                         
   2   6   3         27.70         30.20         0.84 o                         
   3   6   3        572.29        571.13         6.29 o                         
   4   6   3         66.16         66.79         1.54 o                         
   5   6   3        700.68        712.77         9.56 o                         
   6   6   3         15.35         14.95         1.11 o                         
  -8   7   3         44.39         51.23         2.18 o                         
  -7   7   3          3.15          2.52         0.70 o                         
  -6   7   3         13.23         12.01         0.80 o                         
  -5   7   3         15.54         15.00         0.79 o                         
  -4   7   3        499.87        488.20         5.76 o                         
  -3   7   3        325.05        302.52         3.35 o                         
  -2   7   3         61.18         82.23         1.09 o                         
  -1   7   3        379.48        425.04         3.86 o                         
   0   7   3        392.10        394.72         3.78 o                         
   1   7   3         19.88         26.59         0.74 o                         
   2   7   3         10.27         16.87         0.74 o                         
   3   7   3         48.54         49.33         1.14 o                         
   4   7   3         27.38         25.73         1.09 o                         
   5   7   3        148.34        148.97         2.94 o                         
   6   7   3         35.29         38.23         1.43 o                         
  -8   8   3         34.32         36.35         1.83 o                         
  -7   8   3          0.30         -0.45         0.53 o                         
  -6   8   3         18.84         20.60         1.20 o                         
  -5   8   3          0.03         -0.20         0.40 o                         
  -4   8   3         10.61         12.34         0.85 o                         
  -3   8   3          0.11          0.23         0.28 o                         
  -2   8   3        166.45        166.10         1.90 o                         
  -1   8   3          2.45          3.07         0.30 o                         
   0   8   3         83.83         77.91         1.13 o                         
   1   8   3          1.72          1.61         0.37 o                         
   2   8   3         19.38         20.08         0.80 o                         
   3   8   3         19.35         20.73         0.91 o                         
   4   8   3          0.78          0.89         0.49 o                         
   5   8   3         31.33         30.67         1.38 o                         
   6   8   3         48.37         47.52         1.93 o                         
  -8   9   3         19.68         17.65         1.53 o                         
  -7   9   3        142.43        143.25         3.17 o                         
  -6   9   3         16.33         15.98         0.98 o                         
  -5   9   3        277.29        269.68         4.04 o                         
  -4   9   3          1.65          1.90         0.46 o                         
  -3   9   3         21.22         21.03         0.79 o                         
  -2   9   3         31.34         26.83         0.69 o                         
  -1   9   3         17.66         18.60         0.60 o                         
   0   9   3        151.80        153.63         1.84 o                         
   1   9   3         18.62         20.17         0.78 o                         
   2   9   3         25.17         22.69         0.94 o                         
   3   9   3         14.32         15.21         0.90 o                         
   4   9   3         17.39         15.33         0.92 o                         
   5   9   3         14.17         15.40         1.03 o                         
   6   9   3         58.02         53.13         2.87 o                         
  -7  10   3         43.94         48.08         1.88 o                         
  -6  10   3         14.71         14.55         1.00 o                         
  -5  10   3        161.81        158.93         2.79 o                         
  -4  10   3          5.47          5.83         0.61 o                         
  -3  10   3        240.88        235.28         3.24 o                         
  -2  10   3         29.73         28.35         0.74 o                         
  -1  10   3        542.35        528.23         5.04 o                         
   0  10   3          1.33          1.12         0.30 o                         
   1  10   3        467.37        454.52         5.48 o                         
   2  10   3         44.86         47.53         1.30 o                         
   3  10   3        202.69        203.86         3.12 o                         
   4  10   3          6.06          4.66         0.82 o                         
   5  10   3         86.32         89.02         2.19 o                         
  -7  11   3          6.91          9.86         1.00 o                         
  -6  11   3        278.58        291.35         4.31 o                         
  -5  11   3          0.02         -0.47         0.47 o                         
  -4  11   3        144.39        157.81         2.63 o                         
  -3  11   3         71.57         61.16         1.48 o                         
  -2  11   3        668.24        630.59         6.48 o                         
  -1  11   3        100.84         97.04         1.65 o                         
   0  11   3       1329.85       1291.70        11.90 o                         
   1  11   3         10.38         12.74         0.79 o                         
   2  11   3        213.67        204.03         3.09 o                         
   3  11   3         33.46         34.04         1.57 o                         
   4  11   3         50.47         50.83         1.78 o                         
   5  11   3          9.67         10.11         0.92 o                         
  -7  12   3         59.55         63.61         2.19 o                         
  -6  12   3        132.42        131.87         2.72 o                         
  -5  12   3        112.60        110.21         2.38 o                         
  -4  12   3         59.18         63.03         1.70 o                         
  -3  12   3        303.15        281.60         4.45 o                         
  -2  12   3         14.37         16.22         0.76 o                         
  -1  12   3        393.86        380.79         4.50 o                         
   0  12   3         16.49         16.99         0.96 o                         
   1  12   3        340.33        340.51         4.46 o                         
   2  12   3         20.58         21.17         1.03 o                         
   3  12   3        171.26        175.01         3.16 o                         
   4  12   3         48.81         48.32         1.69 o                         
   5  12   3         46.66         46.73         1.92 o                         
  -7  13   3         15.15         15.49         1.58 o                         
  -6  13   3         92.66        102.46         3.02 o                         
  -5  13   3         34.71         36.18         1.45 o                         
  -4  13   3         33.66         29.87         1.42 o                         
  -3  13   3         71.21         72.84         1.96 o                         
  -2  13   3        156.99        132.57         2.29 o                         
  -1  13   3         91.18         92.93         1.73 o                         
   0  13   3        811.52        786.96        10.19 o                         
   1  13   3         28.74         30.64         1.33 o                         
   2  13   3          2.78          2.12         0.66 o                         
   3  13   3          0.03         -0.54         0.54 o                         
   4  13   3         14.85         14.91         1.12 o                         
   5  13   3          2.97          3.14         0.72 o                         
  -6  14   3          4.40          4.99         0.97 o                         
  -5  14   3         16.45         19.88         1.67 o                         
  -4  14   3         18.02         15.32         1.41 o                         
  -3  14   3         20.17         24.29         1.30 o                         
  -2  14   3          5.48          4.09         0.66 o                         
  -1  14   3         82.86         82.21         1.82 o                         
   0  14   3         14.83         14.26         1.04 o                         
   1  14   3         86.33         87.31         2.22 o                         
   2  14   3          0.70          0.55         0.60 o                         
   3  14   3         26.02         25.47         1.39 o                         
   4  14   3          6.18          4.81         0.87 o                         
  -6  15   3          3.19          1.25         0.79 o                         
  -5  15   3          0.06         -0.64         0.64 o                         
  -4  15   3        213.06        201.10         3.82 o                         
  -3  15   3          6.37          7.54         0.91 o                         
  -2  15   3         64.70         66.13         1.94 o                         
  -1  15   3         26.14         26.86         1.14 o                         
   0  15   3          1.19          0.73         0.66 o                         
   1  15   3         14.72         13.46         1.06 o                         
   2  15   3        104.97        107.78         2.90 o                         
   3  15   3          0.00          0.14         0.73 o                         
   4  15   3        188.46        184.53         3.62 o                         
  -6  16   3          0.10         -0.80         2.71 o                         
  -5  16   3         52.79         54.10         2.23 o                         
  -4  16   3          7.95          7.42         1.02 o                         
  -3  16   3        119.68        117.34         2.94 o                         
  -2  16   3        113.05        116.98         2.79 o                         
  -1  16   3        228.90        224.35         8.84 o                         
   0  16   3         33.82         29.65         1.46 o                         
   1  16   3        237.93        243.74         4.29 o                         
   2  16   3          0.96          2.00         0.85 o                         
   3  16   3        114.75        124.45         3.30 o                         
  -5  17   3          9.16         10.67         1.29 o                         
  -4  17   3        230.03        243.94         5.03 o                         
  -3  17   3         15.54         16.83         1.27 o                         
  -2  17   3        224.40        225.48         4.47 o                         
  -1  17   3          8.17          8.02         1.06 o                         
   0  17   3         72.80         71.64         2.12 o                         
   1  17   3          0.55         -0.29         0.64 o                         
   2  17   3        120.11        127.33         3.32 o                         
   3  17   3          5.15          4.52         1.06 o                         
  -4  18   3         55.52         58.98         2.21 o                         
  -3  18   3         20.85         19.39         1.49 o                         
  -2  18   3         31.26         32.82         2.01 o                         
  -1  18   3         15.32         16.14         1.50 o                         
   0  18   3         38.16         41.67         1.79 o                         
   1  18   3         44.06         44.81         1.86 o                         
   2  18   3          0.00          0.34         0.85 o                         
  -4  19   3        203.55        221.23         5.22 o                         
  -3  19   3          0.27          0.62         0.84 o                         
  -2  19   3        101.16        107.74         4.35 o                         
  -1  19   3          8.08          9.90         1.51 o                         
   0  19   3         18.92         22.23         1.64 o                         
   1  19   3         22.59         22.19         2.26 o                         
   2  19   3        168.38        178.43         5.51 o                         
  -3  20   3         59.21         65.96         2.92 o                         
  -2  20   3          0.49         -0.06         1.07 o                         
  -1  20   3         45.27         48.74         2.77 o                         
   0  20   3          0.58         -0.38         0.88 o                         
   1  20   3         46.83         53.85         2.39 o                         
  -8   0   4          0.05         -0.92         0.92 o                         
  -6   0   4         21.18         20.11         1.57 o                         
  -4   0   4         78.18         80.23         1.70 o                         
  -2   0   4         46.96         51.01         1.50 o                         
   0   0   4       1613.39       1776.95        20.64 o                         
   2   0   4         43.54         40.06         1.42 o                         
   4   0   4          6.44          7.98         1.54 o                         
   6   0   4        125.97        133.36         5.19 o                         
  -8   1   4        350.70        379.77         5.77 o                         
  -7   1   4         29.00         29.32         1.34 o                         
  -6   1   4        610.37        555.82         7.22 o                         
  -5   1   4          8.73         10.76         0.71 o                         
  -4   1   4         73.98         68.56         1.13 o                         
  -3   1   4         13.09         12.97         0.44 o                         
  -2   1   4       1616.36       1709.23        14.59 o                         
  -1   1   4        153.27        157.73         1.67 o                         
   0   1   4       2761.99       2970.21        24.97 o                         
   1   1   4         56.18         57.30         0.94 o                         
   2   1   4        211.25        210.21         2.73 o                         
   3   1   4          5.43          5.80         0.58 o                         
   4   1   4         27.64         28.09         1.33 o                         
   5   1   4         14.83         19.34         1.15 o                         
   6   1   4         32.14         29.80         1.58 o                         
  -8   2   4          1.46          1.49         0.84 o                         
  -7   2   4         65.79         65.47         1.78 o                         
  -6   2   4          0.07          0.09         0.73 o                         
  -5   2   4        255.65        248.27         3.40 o                         
  -4   2   4          0.13          0.88         0.30 o                         
  -3   2   4        482.88        474.07         4.41 o                         
  -2   2   4        460.90        489.78         4.53 o                         
  -1   2   4        437.71        406.10         3.68 o                         
   0   2   4        670.33        736.49         6.87 o                         
   1   2   4        124.11        108.63         1.52 o                         
   2   2   4         48.60         49.37         1.08 o                         
   3   2   4         85.99         80.50         1.69 o                         
   4   2   4        106.84        108.52         2.25 o                         
   5   2   4         44.40         44.39         1.57 o                         
   6   2   4          3.71          3.19         0.76 o                         
  -8   3   4         54.18         56.58         1.97 o                         
  -7   3   4          0.70          0.17         0.61 o                         
  -6   3   4        118.21        120.64         2.43 o                         
  -5   3   4          1.56          1.52         0.43 o                         
  -4   3   4        300.80        306.99         3.46 o                         
  -3   3   4         63.54         67.21         1.04 o                         
  -2   3   4        612.82        604.81         5.49 o                         
  -1   3   4         53.43         55.19         0.89 o                         
   0   3   4        636.75        616.83         5.86 o                         
   1   3   4         23.13         23.85         0.74 o                         
   2   3   4        443.10        446.95         5.05 o                         
   3   3   4         42.08         40.91         1.19 o                         
   4   3   4        220.79        220.54         3.48 o                         
   5   3   4         11.99         11.90         0.94 o                         
   6   3   4         50.63         50.93         1.92 o                         
  -8   4   4         27.66         30.98         1.52 o                         
  -7   4   4          7.21          7.46         0.83 o                         
  -6   4   4         56.13         53.55         1.59 o                         
  -5   4   4         36.72         37.80         1.09 o                         
  -4   4   4         99.36         89.38         2.00 o                         
  -3   4   4        318.87        300.27         3.07 o                         
  -2   4   4          4.09          5.59         0.34 o                         
  -1   4   4        295.86        282.57         2.85 o                         
   0   4   4         32.92         33.01         0.73 o                         
   1   4   4         55.39         49.46         1.08 o                         
   2   4   4         27.33         30.87         0.95 o                         
   3   4   4         80.85         82.87         1.60 o                         
   4   4   4          2.52          3.87         0.61 o                         
   5   4   4         75.85         78.55         2.10 o                         
  -8   5   4          0.00          0.15         0.65 o                         
  -7   5   4         18.90         20.15         1.20 o                         
  -6   5   4         31.09         34.66         1.23 o                         
  -5   5   4         69.24         64.07         1.98 o                         
  -4   5   4        670.91        673.57         7.60 o                         
  -3   5   4         94.37         93.64         1.38 o                         
  -2   5   4        246.07        272.33         2.68 o                         
  -1   5   4         76.76         84.57         1.13 o                         
   0   5   4         68.71         64.82         1.05 o                         
   1   5   4         95.82         96.72         1.61 o                         
   2   5   4        238.46        237.40         3.10 o                         
   3   5   4         49.27         49.83         1.25 o                         
   4   5   4         35.75         32.83         1.18 o                         
   5   5   4          7.35          6.66         0.84 o                         
  -8   6   4          6.33          5.12         0.90 o                         
  -7   6   4         21.15         21.10         1.24 o                         
  -6   6   4         11.12         12.48         0.82 o                         
  -5   6   4          0.04         -0.44         0.47 o                         
  -4   6   4        140.67        131.51         2.05 o                         
  -3   6   4        187.52        178.56         2.24 o                         
  -2   6   4        196.70        204.61         2.15 o                         
  -1   6   4        671.03        680.78         6.54 o                         
   0   6   4          0.08         -0.06         0.25 o                         
   1   6   4         76.00         67.28         1.33 o                         
   2   6   4        208.32        212.95         2.90 o                         
   3   6   4        121.46        112.98         2.68 o                         
   4   6   4        133.46        135.88         2.61 o                         
   5   6   4        209.32        191.58         6.74 o                         
  -8   7   4          1.18         -0.63         0.65 o                         
  -7   7   4         31.25         37.56         1.63 o                         
  -6   7   4        206.31        202.00         3.04 o                         
  -5   7   4        166.23        160.25         2.50 o                         
  -4   7   4       2036.21       2020.65        21.08 o                         
  -3   7   4         65.85         62.99         1.14 o                         
  -2   7   4       1262.38       1287.18        10.83 o                         
  -1   7   4        117.41        126.42         1.73 o                         
   0   7   4        213.80        201.10         2.98 o                         
   1   7   4          0.08          1.03         0.39 o                         
   2   7   4        442.08        444.98         5.18 o                         
   3   7   4         43.70         45.32         1.24 o                         
   4   7   4        268.55        265.11         4.41 o                         
   5   7   4         34.73         40.20         1.69 o                         
  -8   8   4          2.89          3.55         0.95 o                         
  -7   8   4        105.15        109.87         2.71 o                         
  -6   8   4          0.66         -0.02         0.51 o                         
  -5   8   4        202.98        198.97         3.05 o                         
  -4   8   4         35.84         37.50         1.28 o                         
  -3   8   4         75.50         72.53         1.26 o                         
  -2   8   4          2.90          1.34         0.32 o                         
  -1   8   4        206.44        181.53         2.31 o                         
   0   8   4         19.28         20.26         0.83 o                         
   1   8   4        623.53        613.91         6.73 o                         
   2   8   4         71.98         71.29         1.51 o                         
   3   8   4         33.28         33.74         1.19 o                         
   4   8   4         39.70         40.48         1.57 o                         
   5   8   4         61.07         55.03         1.85 o                         
  -8   9   4         47.02         51.72         4.41 o                         
  -7   9   4        109.04        108.80         2.85 o                         
  -6   9   4        127.65        121.80         2.41 o                         
  -5   9   4        145.72        141.59         2.65 o                         
  -4   9   4        249.42        245.04         3.30 o                         
  -3   9   4          6.11          5.62         0.58 o                         
  -2   9   4        301.65        288.52         3.22 o                         
  -1   9   4         94.95         93.05         1.52 o                         
   0   9   4        241.97        225.53         2.97 o                         
   1   9   4         13.72         13.26         0.82 o                         
   2   9   4        133.76        128.32         2.27 o                         
   3   9   4         12.24         15.67         0.92 o                         
   4   9   4         65.68         66.04         2.06 o                         
   5   9   4         23.89         20.21         1.49 o                         
  -7  10   4          2.93          2.69         0.79 o                         
  -6  10   4         14.83         17.20         1.08 o                         
  -5  10   4          2.74          2.41         0.60 o                         
  -4  10   4         37.74         36.44         1.81 o                         
  -3  10   4          1.92          1.61         0.47 o                         
  -2  10   4          4.92          5.39         0.49 o                         
  -1  10   4         10.57         10.53         0.61 o                         
   0  10   4          0.22         -0.31         0.39 o                         
   1  10   4        107.38        104.94         1.89 o                         
   2  10   4         21.17         21.82         1.00 o                         
   3  10   4         44.10         46.78         1.44 o                         
   4  10   4         31.01         34.09         1.47 o                         
   5  10   4          5.22          5.09         0.95 o                         
  -7  11   4          3.52          3.26         0.78 o                         
  -6  11   4          6.07          5.23         0.77 o                         
  -5  11   4         12.01         12.11         0.92 o                         
  -4  11   4          0.07          0.14         0.53 o                         
  -3  11   4         74.33         57.64         1.92 o                         
  -2  11   4          0.17          0.00         0.38 o                         
  -1  11   4         24.24         24.15         0.83 o                         
   0  11   4          7.29          6.28         0.64 o                         
   1  11   4         15.63         17.60         1.10 o                         
   2  11   4         12.09         12.33         0.83 o                         
   3  11   4          8.23          9.49         0.91 o                         
   4  11   4          1.18          1.65         0.69 o                         
  -7  12   4         26.84         25.80         1.49 o                         
  -6  12   4          0.78         -0.43         0.59 o                         
  -5  12   4        312.30        315.34         5.13 o                         
  -4  12   4          2.53          1.52         0.62 o                         
  -3  12   4        218.11        226.38         3.84 o                         
  -2  12   4         19.58         18.37         0.98 o                         
  -1  12   4        128.99        117.65         2.35 o                         
   0  12   4         37.76         38.76         1.35 o                         
   1  12   4        690.12        691.34         8.14 o                         
   2  12   4          3.40          4.66         0.69 o                         
   3  12   4        270.10        263.08         4.05 o                         
   4  12   4          0.72          1.46         0.75 o                         
  -7  13   4          0.13         -0.82         0.82 o                         
  -6  13   4        117.41        132.24         3.10 o                         
  -5  13   4        117.72        125.42         2.71 o                         
  -4  13   4        146.57        149.89         3.09 o                         
  -3  13   4         52.44         39.40         1.53 o                         
  -2  13   4        344.93        340.74         4.24 o                         
  -1  13   4         16.95         20.14         1.17 o                         
   0  13   4        558.13        559.01         7.23 o                         
   1  13   4        154.41        154.58         2.90 o                         
   2  13   4        298.16        310.11         4.46 o                         
   3  13   4         18.16         20.22         1.21 o                         
   4  13   4         64.67         66.90         2.31 o                         
  -6  14   4          2.89          4.06         0.86 o                         
  -5  14   4         52.46         47.74         1.75 o                         
  -4  14   4          4.12          4.04         0.80 o                         
  -3  14   4        342.68        320.62         5.54 o                         
  -2  14   4          1.65          2.21         0.68 o                         
  -1  14   4        120.02        108.89         2.69 o                         
   0  14   4          0.06          0.27         0.61 o                         
   1  14   4         66.99         67.94         1.93 o                         
   2  14   4          4.72          5.02         0.82 o                         
   3  14   4          0.10         -0.06         0.62 o                         
  -6  15   4         36.35         39.48         1.97 o                         
  -5  15   4          1.52          0.02         0.73 o                         
  -4  15   4         21.62         21.40         1.47 o                         
  -3  15   4         30.38         25.76         1.55 o                         
  -2  15   4         78.76         76.91         2.31 o                         
  -1  15   4          1.71          1.15         0.73 o                         
   0  15   4        117.50        114.89         3.22 o                         
   1  15   4         80.13         80.14         2.28 o                         
   2  15   4         45.82         45.79         2.04 o                         
   3  15   4         56.69         63.03         2.74 o                         
  -5  16   4          8.33          8.13         1.04 o                         
  -4  16   4          1.29          0.60         0.88 o                         
  -3  16   4         46.30         42.79         1.94 o                         
  -2  16   4          2.18          4.03         1.16 o                         
  -1  16   4         15.50         16.25         1.58 o                         
   0  16   4          9.91         10.42         1.07 o                         
   1  16   4          2.99          3.81         0.83 o                         
   2  16   4         21.86         21.23         1.60 o                         
   3  16   4          0.10          0.12         0.86 o                         
  -5  17   4         28.94         33.98         2.95 o                         
  -4  17   4         95.63        103.81         3.32 o                         
  -3  17   4          1.21          0.37         0.83 o                         
  -2  17   4         64.36         67.14         2.99 o                         
  -1  17   4          9.44          9.35         1.14 o                         
   0  17   4         27.61         29.31         1.76 o                         
   1  17   4          9.79          9.80         1.08 o                         
   2  17   4         24.44         23.59         1.72 o                         
  -4  18   4          0.01          0.33         0.86 o                         
  -3  18   4        177.39        173.94         7.32 o                         
  -2  18   4          2.03          3.61         1.26 o                         
  -1  18   4        350.37        375.92        12.36 o                         
   0  18   4          6.48          5.85         1.09 o                         
   1  18   4        105.78        106.18         2.83 o                         
  -3  19   4         35.96         34.55         2.56 o                         
  -2  19   4         80.86         81.28         4.01 o                         
  -1  19   4         37.90         38.59         2.94 o                         
   0  19   4        110.34        114.60         4.11 o                         
  -7   0   5        188.53        205.82         5.19 o                         
  -5   0   5        769.33        730.61        12.68 o                         
  -3   0   5         40.95         30.90         1.69 o                         
  -1   0   5        709.32        679.57         8.46 o                         
   1   0   5       3437.33       3516.54        53.89 o                         
   3   0   5        526.83        522.29         9.68 o                         
   5   0   5          0.03          0.38         1.61 o                         
  -8   1   5          1.38          1.26         0.75 o                         
  -7   1   5         13.52          9.31         0.93 o                         
  -6   1   5         78.06         81.06         2.87 o                         
  -5   1   5          0.69          0.28         0.42 o                         
  -4   1   5        333.30        327.17         3.69 o                         
  -3   1   5        189.49        199.46         2.22 o                         
  -2   1   5        130.47        120.22         1.55 o                         
  -1   1   5        106.96        110.25         1.44 o                         
   0   1   5         17.52         14.36         0.62 o                         
   1   1   5         68.23         69.09         1.48 o                         
   2   1   5         22.19         21.64         1.04 o                         
   3   1   5         65.12         68.40         1.85 o                         
   4   1   5         15.54         16.08         0.99 o                         
   5   1   5          8.82          7.81         0.90 o                         
  -8   2   5          0.52          0.33         0.71 o                         
  -7   2   5         53.23         53.60         1.77 o                         
  -6   2   5          0.33          0.28         0.51 o                         
  -5   2   5          0.53         -0.06         0.45 o                         
  -4   2   5         28.73         27.35         0.83 o                         
  -3   2   5        232.15        245.90         2.75 o                         
  -2   2   5         60.89         54.66         0.91 o                         
  -1   2   5        186.03        192.00         2.27 o                         
   0   2   5         44.51         41.88         0.95 o                         
   1   2   5        102.86        116.76         2.00 o                         
   2   2   5         98.57        101.28         1.97 o                         
   3   2   5         23.23         24.99         1.15 o                         
   4   2   5         58.41         66.26         1.89 o                         
   5   2   5          4.23          4.84         0.84 o                         
  -8   3   5          0.08         -0.14         0.71 o                         
  -7   3   5          0.00          0.21         0.61 o                         
  -6   3   5          1.33          1.22         0.59 o                         
  -5   3   5         31.04         31.29         1.13 o                         
  -4   3   5          1.13          0.95         0.37 o                         
  -3   3   5         71.77         74.90         1.25 o                         
  -2   3   5         26.12         24.79         0.64 o                         
  -1   3   5        125.14        134.95         1.76 o                         
   0   3   5         79.20         78.48         1.34 o                         
   1   3   5        221.35        225.58         2.84 o                         
   2   3   5         19.40         20.27         1.04 o                         
   3   3   5        141.56        144.94         2.70 o                         
   4   3   5          0.00          0.22         0.57 o                         
   5   3   5         28.54         32.70         1.88 o                         
  -8   4   5          1.32          1.16         0.75 o                         
  -7   4   5        176.83        179.20         3.55 o                         
  -6   4   5          3.61          2.99         0.67 o                         
  -5   4   5        598.61        591.80         7.32 o                         
  -4   4   5        178.90        174.30         2.46 o                         
  -3   4   5        192.26        189.52         2.42 o                         
  -2   4   5        218.48        216.69         2.42 o                         
  -1   4   5          8.39          7.10         0.48 o                         
   0   4   5         68.33         63.31         1.31 o                         
   1   4   5         61.84         62.94         1.42 o                         
   2   4   5         68.79         70.50         1.56 o                         
   3   4   5          0.89          1.04         0.55 o                         
   4   4   5         28.81         32.68         1.40 o                         
   5   4   5          9.92          8.22         1.07 o                         
  -8   5   5         35.07         35.33         1.67 o                         
  -7   5   5         99.00        106.00         3.00 o                         
  -6   5   5        118.77        122.05         2.55 o                         
  -5   5   5        172.73        168.63         2.57 o                         
  -4   5   5        274.75        274.15         3.52 o                         
  -3   5   5          5.29          7.58         0.50 o                         
  -2   5   5        281.92        274.22         3.05 o                         
  -1   5   5          0.05          0.18         0.32 o                         
   0   5   5        297.87        282.40         3.53 o                         
   1   5   5         25.01         25.79         0.94 o                         
   2   5   5         97.53         96.83         1.82 o                         
   3   5   5         21.87         22.87         1.17 o                         
   4   5   5          4.33          3.93         0.73 o                         
   5   5   5         33.47         31.93         1.69 o                         
  -8   6   5          5.17          4.75         0.94 o                         
  -7   6   5         43.59         37.98         1.86 o                         
  -6   6   5          9.28          9.68         0.83 o                         
  -5   6   5         73.04         73.64         1.67 o                         
  -4   6   5        342.25        324.41         4.74 o                         
  -3   6   5       1287.43       1277.64        11.78 o                         
  -2   6   5         28.79         32.14         0.86 o                         
  -1   6   5       1081.93       1125.03        10.91 o                         
   0   6   5          6.87          8.25         0.60 o                         
   1   6   5         44.99         40.72         1.13 o                         
   2   6   5        244.78        236.97         3.26 o                         
   3   6   5        264.01        254.44         3.98 o                         
   4   6   5         91.87         91.37         2.52 o                         
   5   6   5        355.51        341.75         6.18 o                         
  -8   7   5         24.10         28.98         1.69 o                         
  -7   7   5         23.52         24.83         1.53 o                         
  -6   7   5          0.20          0.21         0.51 o                         
  -5   7   5        130.37        123.35         2.18 o                         
  -4   7   5        101.34         93.66         1.78 o                         
  -3   7   5         84.23         83.62         1.49 o                         
  -2   7   5          3.21          2.26         0.45 o                         
  -1   7   5        126.34        127.15         1.89 o                         
   0   7   5         47.85         44.97         1.18 o                         
   1   7   5         97.86         99.44         1.91 o                         
   2   7   5         12.53         12.10         0.78 o                         
   3   7   5         77.87         79.89         1.96 o                         
   4   7   5          0.82         -0.57         0.65 o                         
  -8   8   5         12.71         11.25         1.17 o                         
  -7   8   5         30.29         32.37         1.81 o                         
  -6   8   5          3.49          2.33         0.64 o                         
  -5   8   5         78.52         73.73         1.72 o                         
  -4   8   5        140.53        144.19         2.43 o                         
  -3   8   5         50.17         51.58         1.28 o                         
  -2   8   5          1.63          2.96         0.47 o                         
  -1   8   5        103.23        110.03         1.96 o                         
   0   8   5        192.32        188.19         3.12 o                         
   1   8   5          3.27          2.89         0.53 o                         
   2   8   5         10.32         12.84         1.10 o                         
   3   8   5          7.60          8.44         0.83 o                         
   4   8   5          7.47         10.55         1.45 o                         
  -7   9   5          1.26          0.93         0.77 o                         
  -6   9   5         54.32         57.77         1.70 o                         
  -5   9   5          4.79          3.91         0.60 o                         
  -4   9   5         30.45         32.27         1.20 o                         
  -3   9   5         98.75         95.88         2.02 o                         
  -2   9   5         65.28         65.58         1.41 o                         
  -1   9   5        208.80        201.10         2.98 o                         
   0   9   5        107.61        102.50         1.94 o                         
   1   9   5         68.95         68.34         1.66 o                         
   2   9   5         67.92         65.32         1.68 o                         
   3   9   5         13.54         17.05         1.03 o                         
   4   9   5         13.37         13.30         1.49 o                         
  -7  10   5        122.01        127.82         3.36 o                         
  -6  10   5        107.95        109.34         2.36 o                         
  -5  10   5        182.47        181.70         3.26 o                         
  -4  10   5         47.38         47.28         1.51 o                         
  -3  10   5        236.83        236.36         3.66 o                         
  -2  10   5         27.36         27.28         0.99 o                         
  -1  10   5        227.50        227.18         3.30 o                         
   0  10   5         83.64         82.26         1.79 o                         
   1  10   5         94.71         94.66         2.01 o                         
   2  10   5         29.70         29.10         1.52 o                         
   3  10   5         29.98         30.66         1.39 o                         
   4  10   5          2.24          4.30         0.91 o                         
  -7  11   5          0.68          0.52         0.82 o                         
  -6  11   5        147.94        151.68         3.38 o                         
  -5  11   5          0.01         -0.55         0.55 o                         
  -4  11   5        100.49        102.03         3.05 o                         
  -3  11   5         45.56         41.17         1.41 o                         
  -2  11   5        227.35        220.56         3.08 o                         
  -1  11   5         13.38         13.44         0.97 o                         
   0  11   5        103.53        101.56         2.20 o                         
   1  11   5          4.85          5.73         0.71 o                         
   2  11   5         30.91         30.70         1.34 o                         
   3  11   5          8.37          8.92         0.97 o                         
   4  11   5         27.54         29.04         1.65 o                         
  -7  12   5         35.72         35.63         2.04 o                         
  -6  12   5         44.78         49.33         1.84 o                         
  -5  12   5        100.48        102.06         2.60 o                         
  -4  12   5          0.39          0.33         0.66 o                         
  -3  12   5         97.30         95.78         2.31 o                         
  -2  12   5        302.52        274.88         4.56 o                         
  -1  12   5        108.94        107.74         2.45 o                         
   0  12   5        657.96        666.20         8.45 o                         
   1  12   5        150.38        150.94         2.93 o                         
   2  12   5          0.76          0.45         0.60 o                         
   3  12   5         57.81         57.15         1.94 o                         
  -6  13   5         64.19         66.16         2.10 o                         
  -5  13   5         24.30         20.88         1.38 o                         
  -4  13   5          1.75          1.75         0.76 o                         
  -3  13   5         29.94         26.77         1.48 o                         
  -2  13   5         49.43         50.04         2.25 o                         
  -1  13   5         76.73         75.32         2.26 o                         
   0  13   5         40.42         42.09         1.57 o                         
   1  13   5        116.63        118.57         2.60 o                         
   2  13   5         17.58         17.70         1.24 o                         
   3  13   5         68.03         71.63         2.53 o                         
  -6  14   5         14.77         15.68         2.04 o                         
  -5  14   5         19.09         28.58         2.07 o                         
  -4  14   5        105.83        102.80         2.85 o                         
  -3  14   5         24.56         27.65         1.56 o                         
  -2  14   5          0.04          0.79         0.98 o                         
  -1  14   5         33.59         33.84         1.70 o                         
   0  14   5         85.52         82.76         2.27 o                         
   1  14   5         17.48         18.76         1.24 o                         
   2  14   5         55.44         55.07         1.91 o                         
   3  14   5          4.62          4.68         1.02 o                         
  -6  15   5         14.07          8.13         4.31 o                         
  -5  15   5          7.93          6.49         1.10 o                         
  -4  15   5        138.00        141.79         3.47 o                         
  -3  15   5          8.68          7.11         1.35 o                         
  -2  15   5        143.87        154.69         4.99 o                         
  -1  15   5          5.62          6.10         1.00 o                         
   0  15   5         38.93         40.82         1.90 o                         
   1  15   5         16.75         16.86         1.27 o                         
   2  15   5         17.24         17.59         1.48 o                         
  -5  16   5         46.98         54.67         2.44 o                         
  -4  16   5         16.98         18.54         1.36 o                         
  -3  16   5         83.93         92.13         4.54 o                         
  -2  16   5         71.02         69.58         3.55 o                         
  -1  16   5        132.09        136.76         3.33 o                         
   0  16   5         23.07         21.68         1.54 o                         
   1  16   5         95.40         95.84         2.66 o                         
   2  16   5          2.12          1.54         0.95 o                         
  -4  17   5         93.27         93.12         4.68 o                         
  -3  17   5          2.16          1.81         1.16 o                         
  -2  17   5         17.79         16.83         1.85 o                         
  -1  17   5         14.93         14.21         1.35 o                         
   0  17   5         16.71         16.28         1.44 o                         
   1  17   5          5.90          6.26         1.30 o                         
  -3  18   5          0.71         -0.14         1.10 o                         
  -2  18   5         52.43         58.54         3.06 o                         
  -1  18   5          0.00         -0.82         1.07 o                         
   0  18   5          8.61          8.66         1.24 o                         
  -8   0   6        505.43        540.67        12.31 o                         
  -6   0   6        637.55        593.17        12.62 o                         
  -4   0   6         27.43         31.44         1.45 o                         
  -2   0   6       1010.92       1030.80        14.97 o                         
   0   0   6       1891.69       1959.15        30.90 o                         
   2   0   6        140.27        147.06         4.26 o                         
   4   0   6         20.39         23.24         1.92 o                         
  -8   1   6         69.70         77.37         2.34 o                         
  -7   1   6          1.85          1.99         0.72 o                         
  -6   1   6         67.41         67.05         3.66 o                         
  -5   1   6         51.10         49.89         1.51 o                         
  -4   1   6         98.27         95.74         1.75 o                         
  -3   1   6        190.66        181.80         2.66 o                         
  -2   1   6         17.42         17.66         0.76 o                         
  -1   1   6        181.34        178.16         2.52 o                         
   0   1   6         13.12         15.88         0.89 o                         
   1   1   6         38.45         42.25         1.41 o                         
   2   1   6         82.78         81.17         2.03 o                         
   3   1   6         20.71         25.38         1.33 o                         
   4   1   6         60.81         55.38         2.29 o                         
  -8   2   6         37.21         43.33         1.86 o                         
  -7   2   6         37.10         41.45         1.77 o                         
  -6   2   6         15.76         12.60         0.94 o                         
  -5   2   6         53.52         53.91         1.62 o                         
  -4   2   6         19.47         19.24         1.14 o                         
  -3   2   6        116.50        117.53         1.85 o                         
  -2   2   6         83.59         88.40         1.59 o                         
  -1   2   6         25.28         24.69         0.88 o                         
   0   2   6         66.27         69.29         1.58 o                         
   1   2   6          0.60          0.95         0.55 o                         
   2   2   6        102.31        103.80         2.51 o                         
   3   2   6          0.05         -0.13         0.58 o                         
   4   2   6         66.73         65.84         1.94 o                         
  -8   3   6         65.04         71.49         2.23 o                         
  -7   3   6         14.55         15.34         1.18 o                         
  -6   3   6        104.26        102.64         2.35 o                         
  -5   3   6         16.99         16.83         0.95 o                         
  -4   3   6        173.39        171.36         2.50 o                         
  -3   3   6          5.79          5.04         0.54 o                         
  -2   3   6        342.31        346.41         3.93 o                         
  -1   3   6          0.12         -0.33         0.33 o                         
   0   3   6        242.07        244.72         3.47 o                         
   1   3   6         12.98         11.54         0.96 o                         
   2   3   6         43.08         42.90         1.50 o                         
   3   3   6          8.57          7.90         0.89 o                         
   4   3   6          1.54          0.92         0.70 o                         
  -8   4   6          0.30          0.03         0.75 o                         
  -7   4   6          0.02          0.04         0.67 o                         
  -6   4   6          1.03          1.48         0.66 o                         
  -5   4   6          7.96          8.20         0.84 o                         
  -4   4   6         12.46         13.93         0.73 o                         
  -3   4   6         69.17         66.41         1.43 o                         
  -2   4   6         90.40         85.55         1.72 o                         
  -1   4   6         27.33         29.05         1.10 o                         
   0   4   6        134.14        137.41         2.34 o                         
   1   4   6          0.56          0.08         0.52 o                         
   2   4   6          8.97         10.67         0.91 o                         
   3   4   6          7.00          6.21         0.82 o                         
   4   4   6         25.37         29.53         1.48 o                         
  -8   5   6          0.00         -0.67         0.67 o                         
  -7   5   6         34.64         36.15         1.92 o                         
  -6   5   6          0.93         -0.01         0.63 o                         
  -5   5   6         33.61         32.88         1.59 o                         
  -4   5   6          1.01          1.99         0.60 o                         
  -3   5   6        106.47        101.09         1.93 o                         
  -2   5   6          2.52          2.23         0.49 o                         
  -1   5   6        227.38        225.71         3.07 o                         
   0   5   6         55.46         53.99         1.35 o                         
   1   5   6        129.84        133.09         2.38 o                         
   2   5   6          5.87          5.20         0.76 o                         
   3   5   6        134.06        137.28         2.81 o                         
   4   5   6          3.17          1.40         0.80 o                         
  -8   6   6          0.05          0.76         0.77 o                         
  -7   6   6          3.00          2.21         0.86 o                         
  -6   6   6        134.82        139.02         2.66 o                         
  -5   6   6         33.29         31.64         1.26 o                         
  -4   6   6       1405.06       1370.74        15.74 o                         
  -3   6   6        255.76        250.47         3.52 o                         
  -2   6   6        585.45        588.59         6.92 o                         
  -1   6   6        273.23        264.99         4.26 o                         
   0   6   6         92.07         93.17         1.81 o                         
   1   6   6          0.92          0.80         0.52 o                         
   2   6   6        331.21        324.43         4.99 o                         
   3   6   6         19.03         18.10         1.19 o                         
   4   6   6        128.50        127.97         3.26 o                         
  -8   7   6         19.29         15.63         4.31 o                         
  -7   7   6          3.78          2.21         0.78 o                         
  -6   7   6        102.09         99.16         2.44 o                         
  -5   7   6         10.49          8.62         0.80 o                         
  -4   7   6        135.79        133.86         2.56 o                         
  -3   7   6          0.04         -0.04         0.46 o                         
  -2   7   6        109.26        106.82         2.02 o                         
  -1   7   6          0.24          1.07         0.47 o                         
   0   7   6         74.20         77.34         1.65 o                         
   1   7   6         70.21         70.82         1.79 o                         
   2   7   6          0.23          0.21         0.60 o                         
   3   7   6          0.01         -0.55         0.63 o                         
  -7   8   6        139.19        150.59         4.94 o                         
  -6   8   6          3.90          6.09         0.87 o                         
  -5   8   6        183.11        183.48         3.27 o                         
  -4   8   6        116.87        120.04         2.44 o                         
  -3   8   6         10.49         11.14         0.80 o                         
  -2   8   6          2.98          2.29         0.61 o                         
  -1   8   6          0.35          0.95         0.54 o                         
   0   8   6         11.90         10.93         0.79 o                         
   1   8   6         59.18         60.70         1.56 o                         
   2   8   6         23.12         24.67         1.41 o                         
   3   8   6          6.76          6.40         0.92 o                         
  -7   9   6          3.12          4.11         1.04 o                         
  -6   9   6         91.00         96.10         2.67 o                         
  -5   9   6         14.82         15.02         1.20 o                         
  -4   9   6        186.95        184.54         3.24 o                         
  -3   9   6         42.14         43.95         1.48 o                         
  -2   9   6         45.72         45.74         1.48 o                         
  -1   9   6         65.77         65.45         1.76 o                         
   0   9   6         13.53         11.80         0.83 o                         
   1   9   6         45.04         43.30         1.47 o                         
   2   9   6         29.82         29.24         1.41 o                         
   3   9   6          0.63          2.06         0.81 o                         
  -7  10   6         28.38         25.10         1.76 o                         
  -6  10   6          8.83          6.61         1.07 o                         
  -5  10   6         16.33         13.16         1.09 o                         
  -4  10   6         41.39         41.23         1.51 o                         
  -3  10   6          5.27          4.41         0.78 o                         
  -2  10   6         65.85         64.88         1.80 o                         
  -1  10   6         19.51         19.21         1.17 o                         
   0  10   6         98.38         94.30         2.98 o                         
   1  10   6         35.04         35.63         1.40 o                         
   2  10   6         92.98         95.81         2.33 o                         
   3  10   6          0.60          0.33         0.79 o                         
  -7  11   6          7.11          4.08         1.19 o                         
  -6  11   6          0.55          1.43         0.94 o                         
  -5  11   6         69.99         70.62         3.46 o                         
  -4  11   6          4.73          6.80         0.90 o                         
  -3  11   6        104.69        103.70         2.52 o                         
  -2  11   6         12.96         15.39         1.42 o                         
  -1  11   6         88.08         82.83         2.80 o                         
   0  11   6         21.84         22.63         1.60 o                         
   1  11   6        234.47        234.45         3.97 o                         
   2  11   6          0.22          0.70         0.64 o                         
   3  11   6         94.44         97.60         2.97 o                         
  -6  12   6         62.13         61.62         2.37 o                         
  -5  12   6        306.93        322.16         5.39 o                         
  -4  12   6         57.77         51.94         1.90 o                         
  -3  12   6          2.56          2.89         1.02 o                         
  -2  12   6        144.21        140.44         2.98 o                         
  -1  12   6         15.74         17.90         1.29 o                         
   0  12   6        160.02        159.22         3.46 o                         
   1  12   6        269.16        253.43         6.47 o                         
   2  12   6         51.75         55.28         2.25 o                         
  -6  13   6         33.97         40.79         2.04 o                         
  -5  13   6          0.02         -0.72         0.72 o                         
  -4  13   6         40.50         46.73         1.99 o                         
  -3  13   6          0.95          1.60         1.05 o                         
  -2  13   6         65.37         71.97         2.70 o                         
  -1  13   6          2.52          2.97         0.84 o                         
   0  13   6         68.06         72.86         2.26 o                         
   1  13   6        107.81        100.11         2.51 o                         
   2  13   6         25.25         24.00         1.48 o                         
  -5  14   6          0.61          0.32         0.95 o                         
  -4  14   6          4.86          4.87         1.16 o                         
  -3  14   6        132.51        125.99         4.10 o                         
  -2  14   6          5.77          7.75         1.41 o                         
  -1  14   6          7.31          7.89         1.21 o                         
   0  14   6         18.41         20.93         1.70 o                         
   1  14   6        141.97        142.76         3.07 o                         
  -5  15   6         23.53         24.71         1.75 o                         
  -4  15   6          0.11         -0.42         1.00 o                         
  -3  15   6        104.89         97.08         3.68 o                         
  -2  15   6          8.61          9.18         1.51 o                         
  -1  15   6         39.69         40.68         1.98 o                         
   0  15   6          9.24          8.10         1.15 o                         
   1  15   6          1.28          2.30         0.98 o                         
  -4  16   6         58.66         64.94         3.16 o                         
  -3  16   6         26.17         23.43         2.20 o                         
  -2  16   6         73.36         74.91         3.34 o                         
  -1  16   6         19.07         22.43         1.75 o                         
   0  16   6         75.72         74.53         2.82 o                         
  -3  17   6         34.87         35.91         2.62 o                         
  -2  17   6          4.03          3.15         1.40 o                         
  -1  17   6         89.92         86.08         3.68 o                         
  -7   0   7         41.15         54.23         2.79 o                         
  -5   0   7        150.31        140.87         4.49 o                         
  -3   0   7         10.88         13.11         1.45 o                         
  -1   0   7         34.07         30.06         1.95 o                         
   1   0   7        125.78        111.31         3.59 o                         
   3   0   7          0.52          0.84         1.31 o                         
  -8   1   7          1.80          2.74         0.88 o                         
  -7   1   7         49.22         54.69         2.41 o                         
  -6   1   7         25.40         29.75         1.60 o                         
  -5   1   7        200.81        192.13         3.30 o                         
  -4   1   7         17.35         21.25         1.19 o                         
  -3   1   7          7.39          6.99         0.83 o                         
  -2   1   7          0.07         -0.06         0.46 o                         
  -1   1   7        142.10        143.74         2.48 o                         
   0   1   7          4.31          4.02         0.73 o                         
   1   1   7        831.86        796.33         9.99 o                         
   2   1   7          7.55          7.01         1.19 o                         
   3   1   7        119.91        112.36         2.90 o                         
  -8   2   7          0.05         -0.73         0.73 o                         
  -7   2   7          1.49          0.79         0.73 o                         
  -6   2   7         17.94         18.24         1.28 o                         
  -5   2   7         27.14         22.86         1.51 o                         
  -4   2   7        135.14        129.39         2.89 o                         
  -3   2   7         27.56         27.04         1.23 o                         
  -2   2   7        106.90        107.69         1.92 o                         
  -1   2   7         10.74         10.65         0.90 o                         
   0   2   7         73.24         76.04         1.96 o                         
   1   2   7         19.70         21.88         1.77 o                         
   2   2   7         49.78         51.44         1.79 o                         
   3   2   7          7.92          7.90         0.98 o                         
  -8   3   7          0.25         -0.69         0.79 o                         
  -7   3   7        112.26        110.08         2.88 o                         
  -6   3   7          0.32          0.86         0.68 o                         
  -5   3   7        187.11        187.83         3.55 o                         
  -4   3   7          8.72          9.34         0.89 o                         
  -3   3   7        243.83        238.06         4.11 o                         
  -2   3   7         27.75         27.51         1.17 o                         
  -1   3   7        142.64        146.02         2.78 o                         
   0   3   7         16.15         16.03         1.01 o                         
   1   3   7         45.39         44.99         1.93 o                         
   2   3   7          0.10          0.43         0.69 o                         
   3   3   7         19.09         20.95         1.36 o                         
  -8   4   7          8.06          4.94         2.22 o                         
  -7   4   7         96.80        107.17         2.90 o                         
  -6   4   7         41.80         43.44         2.40 o                         
  -5   4   7        123.56        127.26         3.56 o                         
  -4   4   7        121.05        115.43         2.60 o                         
  -3   4   7          1.12          0.98         0.63 o                         
  -2   4   7         95.80         92.93         3.54 o                         
  -1   4   7         10.93         11.60         0.81 o                         
   0   4   7         35.20         38.01         1.43 o                         
   1   4   7          1.11          0.20         0.75 o                         
   2   4   7         16.07         19.05         1.26 o                         
   3   4   7          1.92          1.68         0.78 o                         
  -7   5   7          5.01          3.94         0.92 o                         
  -6   5   7          0.53          0.14         0.78 o                         
  -5   5   7          0.04         -0.58         0.58 o                         
  -4   5   7         45.60         39.96         1.76 o                         
  -3   5   7        115.79        115.99         2.87 o                         
  -2   5   7          1.24          1.21         0.59 o                         
  -1   5   7        133.15        132.60         2.40 o                         
   0   5   7         22.42         21.71         1.11 o                         
   1   5   7          2.42          1.25         0.66 o                         
   2   5   7         30.51         29.21         1.51 o                         
   3   5   7         69.76         60.06         2.05 o                         
  -7   6   7          3.66          3.28         1.00 o                         
  -6   6   7         61.64         60.09         3.41 o                         
  -5   6   7          4.28          2.29         0.75 o                         
  -4   6   7        245.66        248.38         4.26 o                         
  -3   6   7        138.69        134.14         2.61 o                         
  -2   6   7         32.73         34.57         1.37 o                         
  -1   6   7         30.74         32.02         1.51 o                         
   0   6   7         15.56         16.42         1.00 o                         
   1   6   7          4.81          4.42         0.78 o                         
   2   6   7         51.89         52.04         1.84 o                         
   3   6   7          0.60         -0.30         0.78 o                         
  -7   7   7          6.80          4.62         1.09 o                         
  -6   7   7          0.00         -0.10         0.86 o                         
  -5   7   7         45.98         48.79         1.84 o                         
  -4   7   7         74.24         75.23         2.15 o                         
  -3   7   7        587.37        561.62        10.64 o                         
  -2   7   7          0.24          0.70         0.61 o                         
  -1   7   7        425.73        433.73         6.41 o                         
   0   7   7         34.23         34.31         1.35 o                         
   1   7   7         27.96         31.53         1.48 o                         
   2   7   7         19.36         15.31         1.22 o                         
  -7   8   7         16.30         13.60         1.53 o                         
  -6   8   7         15.50         17.79         1.38 o                         
  -5   8   7         22.14         20.70         1.35 o                         
  -4   8   7         16.93         16.19         1.21 o                         
  -3   8   7         23.81         24.47         1.53 o                         
  -2   8   7         43.92         46.67         1.61 o                         
  -1   8   7         32.64         34.83         1.47 o                         
   0   8   7        169.01        172.81         3.22 o                         
   1   8   7          0.13          1.26         0.74 o                         
   2   8   7         49.92         49.86         1.95 o                         
  -7   9   7         64.07         64.25         2.79 o                         
  -6   9   7         72.70         81.06         2.65 o                         
  -5   9   7        137.35        132.39         3.06 o                         
  -4   9   7        112.67        112.09         2.72 o                         
  -3   9   7        101.87         96.16         2.71 o                         
  -2   9   7         16.26         15.19         1.09 o                         
  -1   9   7         90.19         89.88         2.23 o                         
   0   9   7          0.35         -0.08         0.69 o                         
   1   9   7         60.92         56.66         2.01 o                         
   2   9   7          9.15          7.54         1.06 o                         
  -6  10   7         39.38         36.34         2.57 o                         
  -5  10   7         15.20         17.88         1.35 o                         
  -4  10   7         11.15         11.24         1.25 o                         
  -3  10   7         27.24         30.29         1.72 o                         
  -2  10   7         11.30         11.25         1.00 o                         
  -1  10   7          2.43          1.41         0.76 o                         
   0  10   7          4.25          5.79         1.01 o                         
   1  10   7          0.22          1.62         0.82 o                         
   2  10   7          0.53          0.91         0.81 o                         
  -6  11   7          6.18          4.77         1.03 o                         
  -5  11   7          0.17          0.56         0.80 o                         
  -4  11   7          4.18          5.75         1.63 o                         
  -3  11   7          1.85          0.78         1.15 o                         
  -2  11   7         18.04         19.89         1.49 o                         
  -1  11   7          0.01         -0.05         0.73 o                         
   0  11   7         77.29         79.63         2.42 o                         
   1  11   7          0.33          0.33         0.81 o                         
  -6  12   7        116.92        122.92         3.39 o                         
  -5  12   7          4.86          5.15         1.10 o                         
  -4  12   7         41.37         47.18         2.51 o                         
  -3  12   7          0.62          1.11         1.14 o                         
  -2  12   7        264.54        270.53         5.17 o                         
  -1  12   7          0.59         -0.07         0.73 o                         
   0  12   7        176.91        175.51         3.68 o                         
   1  12   7          0.57          0.96         0.89 o                         
  -5  13   7         78.00         79.40         3.00 o                         
  -4  13   7         57.77         55.41         2.88 o                         
  -3  13   7         74.08         71.74         4.65 o                         
  -2  13   7         12.15         12.77         1.67 o                         
  -1  13   7        114.04        114.61         3.57 o                         
   0  13   7         71.01         72.49         2.40 o                         
  -5  14   7          1.57          0.48         2.71 o                         
  -4  14   7        101.31         99.82         3.86 o                         
  -3  14   7          2.77          3.03         1.82 o                         
  -2  14   7         15.48         15.62         1.82 o                         
  -1  14   7          0.13          1.04         0.84 o                         
   0  14   7          1.22         -0.14         0.88 o                         
  -3  15   7         13.75         12.25         1.73 o                         
  -2  15   7         67.90         69.43         3.30 o                         
  -1  15   7         23.12         21.76         1.77 o                         
  -6   0   8        266.67        257.15        20.66 o                         
  -4   0   8        128.41        128.14         4.36 o                         
  -2   0   8        200.49        207.03        11.17 o                         
   0   0   8        154.27        165.50         8.37 o                         
   2   0   8        173.50        168.26         5.43 o                         
  -7   1   8          6.78          4.21         1.27 o                         
  -6   1   8         56.65         48.23         2.79 o                         
  -5   1   8         38.52         41.18         2.46 o                         
  -4   1   8         18.76         20.47         1.42 o                         
  -3   1   8        100.32         99.48         2.60 o                         
  -2   1   8        160.22        157.00         3.44 o                         
  -1   1   8         34.16         38.33         1.55 o                         
   0   1   8        234.35        233.86         4.03 o                         
   1   1   8          1.05         -0.02         0.67 o                         
   2   1   8         24.73         20.79         2.41 o                         
  -7   2   8          0.24         -0.18         0.88 o                         
  -6   2   8          1.03          1.25         1.05 o                         
  -5   2   8          3.49          2.02         0.94 o                         
  -4   2   8          9.32          8.86         1.03 o                         
  -3   2   8          1.79          1.34         0.69 o                         
  -2   2   8         15.65         16.86         1.34 o                         
  -1   2   8         14.89         15.15         1.10 o                         
   0   2   8         36.14         35.88         2.20 o                         
   1   2   8         12.87         13.65         1.25 o                         
   2   2   8          4.08          3.55         0.93 o                         
  -7   3   8         12.95         12.69         1.48 o                         
  -6   3   8         26.84         29.36         2.31 o                         
  -5   3   8          2.63          3.40         1.44 o                         
  -4   3   8          9.50         10.79         1.10 o                         
  -3   3   8          0.01          1.00         0.72 o                         
  -2   3   8         13.34         13.24         1.12 o                         
  -1   3   8          0.18         -0.36         0.60 o                         
   0   3   8          0.74          1.06         0.70 o                         
   1   3   8          1.03          1.32         0.75 o                         
   2   3   8         20.37         23.72         1.52 o                         
  -7   4   8          0.00         -0.69         0.88 o                         
  -6   4   8         20.90         19.65         1.79 o                         
  -5   4   8          0.59          0.92         0.84 o                         
  -4   4   8         57.29         58.60         2.56 o                         
  -3   4   8          8.25          5.56         1.01 o                         
  -2   4   8        118.35        126.88         2.87 o                         
  -1   4   8         22.61         24.24         1.60 o                         
   0   4   8         41.75         45.31         1.74 o                         
   1   4   8          9.16          9.64         1.05 o                         
   2   4   8         21.21         14.36         3.67 o                         
  -7   5   8          6.76          4.81         1.17 o                         
  -6   5   8         41.11         42.52         2.37 o                         
  -5   5   8          8.24          9.78         1.21 o                         
  -4   5   8        264.54        264.10         5.46 o                         
  -3   5   8        199.32        195.15         4.86 o                         
  -2   5   8          3.34          4.77         0.87 o                         
  -1   5   8        166.46        170.33         3.46 o                         
   0   5   8         18.26         17.57         1.22 o                         
   1   5   8         23.73         25.65         1.52 o                         
  -7   6   8          2.76          3.07         1.09 o                         
  -6   6   8        132.70        136.89         5.38 o                         
  -5   6   8          2.45          2.58         0.94 o                         
  -4   6   8        339.11        319.36         5.81 o                         
  -3   6   8          3.18          1.33         0.83 o                         
  -2   6   8        204.27        198.53         4.07 o                         
  -1   6   8          0.14         -0.65         0.65 o                         
   0   6   8        111.25        115.75         2.89 o                         
   1   6   8          0.00         -0.14         0.80 o                         
  -6   7   8          3.88          0.59         1.03 o                         
  -5   7   8         40.50         37.59         1.99 o                         
  -4   7   8        182.08        172.35         4.33 o                         
  -3   7   8         96.65         88.90         2.62 o                         
  -2   7   8         14.24         11.79         1.21 o                         
  -1   7   8         25.02         23.25         1.49 o                         
   0   7   8          1.70          1.72         0.89 o                         
   1   7   8         29.52         25.54         1.61 o                         
  -6   8   8          0.06          0.20         0.91 o                         
  -5   8   8          0.05          0.48         0.90 o                         
  -4   8   8          1.17          2.50         1.19 o                         
  -3   8   8         13.86         11.69         1.32 o                         
  -2   8   8          2.01          1.92         0.86 o                         
  -1   8   8          8.75         11.22         1.13 o                         
   0   8   8          0.66          0.26         0.91 o                         
   1   8   8         13.10         12.82         1.36 o                         
  -6   9   8         14.52         15.35         1.65 o                         
  -5   9   8         61.23         65.57         3.02 o                         
  -4   9   8         23.61         24.97         1.76 o                         
  -3   9   8          1.76          2.96         0.98 o                         
  -2   9   8          5.44          5.87         1.05 o                         
  -1   9   8          1.53          2.80         0.92 o                         
   0   9   8         24.60         25.35         2.22 o                         
  -5  10   8         18.01         17.57         1.90 o                         
  -4  10   8         87.07         88.81         3.12 o                         
  -3  10   8          5.03          3.11         1.01 o                         
  -2  10   8         60.12         66.68         2.60 o                         
  -1  10   8          0.45          0.05         0.84 o                         
   0  10   8         56.57         61.61         2.49 o                         
  -5  11   8        117.72        121.94         4.80 o                         
  -4  11   8          1.00          2.82         1.13 o                         
  -3  11   8         19.88         20.59         1.74 o                         
  -2  11   8         15.09         13.76         2.41 o                         
  -1  11   8         62.51         61.40         2.38 o                         
  -4  12   8         35.45         35.62         2.77 o                         
  -3  12   8          3.77          2.88         1.22 o                         
  -2  12   8         52.58         48.31         2.78 o                         
  -1  12   8          7.32          8.09         1.22 o                         
  -3  13   8         12.67         12.11         1.89 o                         
  -5   0   9         67.31         67.55         4.59 o                         
  -3   0   9          5.08          5.73         3.59 o                         
  -1   0   9         62.74         70.33         4.52 o                         
  -6   1   9          0.02         -1.11         1.11 o                         
  -5   1   9        170.37        166.62         4.95 o                         
  -4   1   9         14.58         12.43         1.22 o                         
  -3   1   9          0.13          1.70         1.06 o                         
  -2   1   9         21.33         18.23         3.87 o                         
  -1   1   9         46.26         46.00         2.17 o                         
   0   1   9         16.97         17.70         1.26 o                         
  -6   2   9         17.47         24.75         2.34 o                         
  -5   2   9          3.04          3.55         1.31 o                         
  -4   2   9         40.98         45.09         2.01 o                         
  -3   2   9         10.10          8.91         1.28 o                         
  -2   2   9         26.77         28.67         2.21 o                         
  -1   2   9          2.98          2.26         1.12 o                         
   0   2   9          9.48         11.30         1.31 o                         
  -6   3   9          0.15          0.34         1.30 o                         
  -5   3   9         42.47         47.17         2.38 o                         
  -4   3   9          0.01         -1.11         1.11 o                         
  -3   3   9         40.27         42.60         2.51 o                         
  -2   3   9          3.16          2.98         1.15 o                         
  -1   3   9         19.42         21.18         1.90 o                         
   0   3   9          0.01         -0.78         0.78 o                         
  -6   4   9          3.32          0.79         1.61 o                         
  -5   4   9          2.58          0.34         1.03 o                         
  -4   4   9          0.04         -0.33         1.06 o                         
  -3   4   9          3.34          4.06         1.27 o                         
  -2   4   9          3.84          6.04         1.22 o                         
  -1   4   9          2.81          3.51         1.03 o                         
   0   4   9          3.56          3.86         1.10 o                         
  -6   5   9         40.47         38.67         3.27 o                         
  -5   5   9          6.83          6.91         1.27 o                         
  -4   5   9        122.55        111.11         4.44 o                         
  -3   5   9         98.52         96.07         3.22 o                         
  -2   5   9         13.92         13.38         1.54 o                         
  -1   5   9         43.31         37.56         2.05 o                         
   0   5   9          3.88          8.01         1.75 o                         
  -5   6   9         13.14         12.05         1.73 o                         
  -4   6   9          1.23         -0.14         1.22 o                         
  -3   6   9        130.45        128.77         4.20 o                         
  -2   6   9         13.43         14.75         1.44 o                         
  -1   6   9        101.92        107.74         3.19 o                         
  -5   7   9          9.72         13.34         1.77 o                         
  -4   7   9         76.50         73.88         3.32 o                         
  -3   7   9        262.08        254.24         7.37 o                         
  -2   7   9          5.47          5.97         1.27 o                         
  -1   7   9        107.21        107.41         4.11 o                         
  -4   8   9         38.62         40.86         2.63 o                         
  -3   8   9          9.75          9.06         1.47 o                         
  -2   8   9          7.44          6.72         1.22 o                         
  -4   9   9         27.73         25.44         2.29 o                         
  -3   9   9         19.41         21.53         1.88 o                         
  -2   9   9          2.52          3.29         1.16 o                         
                                                                                
